# Supplementary material for: Modeling the therapeutic efficacy of NFκB synthetic decoy oligodeoxynucleotides (ODNs)
Source: BMC Syst Biol. 2018 Jan 30;12:4. doi: 10.1186/s12918-018-0525-6 (PMC5791368; doi:10.1186/s12918-018-0525-6)
Supplement: Supplementary file 2 — DNA sequences used in the Protein-Binding Microarray (PBM) experiments, and PBM-derived z-scores for all described experiments. (XLSX 1509 kb) [file 12918_2018_525_MOESM2_ESM.xlsx]

## Sheet: PBM_dataset
Set	kB	rc_kB	crel_crel_m	p65n34_p65n34_m	p65_p65_h	p65_p65_m	crel_p50_h	p65_p50_h	relb_p50_m	relb_p52_h	relb_p50_h	p65_p50_m	p50_p50_m	p52_p52_h
kB	GAAATTACCC	GGGTAATTTC	3.53819	2.69794	2.16943	3.33912	2.26175	2.06892	5.13792	1.23434	1.09415	3.5016	3.80701	2.62951
kB	GGGATTTACA	TGTAAATCCC	3.89531	3.35615	1.54627	2.55286	0.366854	1.3767	2.48912	0.583691	0.742577	1.67207	1.68174	2.27677
kB	GGCACTTCCC	GGGAAGTGCC	4.65185	1.99977	1.10712	2.3072	1.00857	0.934684	1.64772	0.180679	0.980413	2.13161	0.982889	0.634685
kB	GGAACTTCCA	TGGAAGTTCC	11.5209	9.40849	7.202	6.84503	1.19542	1.45038	3.13218	0.482442	0.8596	3.03961	0.919737	-1.12177
kB	GGAAATGCCA	TGGCATTTCC	8.32413	5.37341	3.40975	3.77571	0.815048	1.01437	1.37859	-1.30701	0.0659887	1.6928	0.0351172	0.545487
kB	CGGAAATCCC	GGGATTTCCG	11.9379	nan	6.71329	6.36949	4.38915	3.75381	6.63184	1.06388	1.11509	4.30937	2.46106	2.22589
kB	GGGAACTCCA	TGGAGTTCCC	9.21798	6.2859	3.25178	3.40979	0.593522	0.946033	3.3093	0.359903	0.0541615	2.23118	1.48598	1.08764
kB	CGGAATACCC	GGGTATTCCG	8.42295	5.75364	2.98645	3.27243	0.368507	1.6288	2.54844	-0.00656993	0.231284	1.71189	2.07813	1.36423
kB	AGGGATTTTC	GAAAATCCCT	5.6061	4.83118	2.88756	3.93932	4.30605	3.06446	6.71577	1.79551	2.58919	3.14767	3.63745	3.59897
kB	GGGAAAGGAA	TTCCTTTCCC	1.65566	1.55133	2.24461	2.87997	1.24913	1.45412	1.63899	0.976818	1.61317	2.22459	2.03656	1.88276
kB	CGGTTTTCCC	GGGAAAACCG	5.47464	4.67885	3.06881	4.71834	1.01373	1.63377	4.17328	2.34602	1.03091	3.48592	3.27652	3.25361
kB	GGGAAAATCA	TGATTTTCCC	4.12313	4.49766	2.50089	4.96425	1.60785	1.38872	3.94221	1.23308	0.455849	2.83912	3.19797	3.10147
kB	ACGGAAATCC	GGATTTCCGT	4.95483	3.82045	1.53465	3.37685	0.774509	0.341857	2.69322	0.0823516	-0.421068	1.84398	-0.143854	0.798438
kB	GGGAAGAACC	GGTTCTTCCC	2.71541	1.17066	0.743233	2.53982	1.02273	1.40526	4.39348	1.34176	0.753602	2.41955	2.43885	2.0566
kB	GGAAAAACCC	GGGTTTTTCC	9.02252	7.20962	6.17898	5.7322	6.17573	6.06019	7.89896	4.64359	2.49034	4.84634	3.83577	3.43692
kB	AAATTTTTCC	GGAAAAATTT	5.73431	4.63166	3.41459	5.22945	0.727597	1.18962	2.87044	-0.0584554	1.22738	3.43721	2.45919	1.83808
kB	TAATTTCCAA	TTGGAAATTA	3.40838	3.42345	1.62685	3.77987	0.765257	1.24265	2.19097	0.647427	0.810049	1.92835	0.56149	-0.0163588
kB	GGAAATTCAC	GTGAATTTCC	7.01544	5.17573	4.18422	5.12966	0.887451	1.03869	2.85353	0.804311	0.540304	3.34932	0.828246	0.45181
kB	GGAAATACTA	TAGTATTTCC	2.06366	1.30564	0.943371	2.21219	0.43879	-0.153651	0.708312	0.220295	0.245909	1.09144	0.461151	0.661823
kB	AATATTTTCC	GGAAAATATT	2.79237	2.21662	1.37065	3.2158	1.13394	1.08966	1.18358	0.286977	0.844241	2.13194	1.7769	0.234105
kB	ATTTTTTCCC	GGGAAAAAAT	3.19964	4.0328	2.87065	5.20228	1.89805	2.30401	3.50425	1.60946	0.556103	3.69891	3.65949	3.11048
kB	GGAATTTCAC	GTGAAATTCC	7.53824	6.19227	3.98702	5.08593	1.24339	2.44738	2.92848	0.346453	1.56189	3.11293	1.16981	0.48926
kB	GGAAACCACC	GGTGGTTTCC	4.07088	2.9998	1.00503	2.63482	8.16117	5.67288	10.4867	6.06541	4.73849	4.59425	4.44422	2.86434
kB	AGTAAATCCC	GGGATTTACT	2.49538	2.23031	1.3686	2.30048	0.737184	0.346047	2.64444	0.625243	-0.019196	1.08117	2.09545	2.01884
kB	GAAAATTCCC	GGGAATTTTC	9.59887	8.62228	6.41463	7.10632	5.20964	6.19905	7.83911	3.88401	3.73029	5.2884	5.26254	4.33755
kB	GTATTTTCCA	TGGAAAATAC	5.66502	5.38105	3.81512	3.66205	1.28191	0.416802	2.33502	0.385059	0.401261	2.08346	0.472191	0.916276
kB	GGGATTTTGA	TCAAAATCCC	3.955	2.72156	1.17969	2.68441	0.62615	0.54465	3.04639	0.843374	0.959893	1.85692	2.01344	2.09555
kB	GACAATTCCC	GGGAATTGTC	2.17945	2.65629	1.39856	3.64645	0.987579	1.12353	2.8828	0.572257	0.84435	2.77211	3.20939	2.78267
kB	AGGGAATTTC	GAAATTCCCT	9.72114	8.35591	7.16181	6.95329	7.46193	7.24879	8.52946	4.20394	3.59493	4.82223	4.3595	3.82115
kB	GGACTTTACA	TGTAAAGTCC	4.78053	3.45247	2.02603	2.40077	0.197948	-0.144222	1.23409	-0.327356	-0.567505	1.05922	-0.0531817	0.43367
kB	AAATTTCCCA	TGGGAAATTT	11.3733	11.5073	7.36754	7.68117	4.76465	3.87771	7.21477	3.4201	2.7382	4.92491	4.32344	3.14654
kB	GGAATCACCC	GGGTGATTCC	3.09389	1.41595	0.670908	1.94982	1.4057	1.17919	4.16159	1.49325	0.00356275	2.64612	2.56523	1.48768
kB	GGGACGGAAA	TTTCCGTCCC	2.05815	0.930587	1.82808	2.43717	1.78696	1.15883	2.25308	1.4098	0.479544	2.02079	2.57644	2.73847
kB	CGGAAAATAC	GTATTTTCCG	4.92921	5.38136	3.95495	3.99792	1.35554	1.36638	2.1841	0.779555	-0.0822477	2.26805	0.661548	1.00288
kB	GGAAACTACA	TGTAGTTTCC	6.99939	7.60843	3.22518	2.90539	1.15598	0.123154	2.04918	-0.102897	-0.100365	1.29773	0.190825	0.0177303
kB	AGGGCATCCC	GGGATGCCCT	2.05926	0.891808	-0.151433	0.568026	0.144582	0.424104	0.380654	-0.159495	0.270074	0.815054	0.0325424	-0.746809
kB	CGTACATTCC	GGAATGTACG	6.67414	5.69238	3.9316	3.09835	0.659749	0.628939	0.710841	-0.644419	1.05062	1.44899	-0.366727	-0.819498
kB	AAAATTACCC	GGGTAATTTT	4.72295	3.4726	2.70923	3.76292	2.37273	1.87163	5.28826	1.80852	1.82589	3.21396	3.93853	3.3986
kB	AAAATTCCGC	GCGGAATTTT	10.585	10.8024	6.60645	6.40973	2.05858	2.16903	4.32778	0.358665	0.701106	3.3097	0.940977	1.25435
kB	ACATGGAAAA	TTTTCCATGT	0.931962	2.09579	0.844856	1.52437	0.856395	0.0803745	0.929746	-0.340889	-0.397471	1.38143	-0.188453	1.00086
kB	AGTATTCCCA	TGGGAATACT	2.89791	2.84761	1.70931	3.92494	0.707728	1.24948	1.71242	0.135039	0.691789	2.53641	1.37594	1.34478
kB	CAGGAATTTC	GAAATTCCTG	8.52144	8.7758	4.0726	4.70282	0.868315	0.657794	2.5533	-0.414374	0.746327	2.39524	1.04148	0.252758
kB	CTGGGAATTC	GAATTCCCAG	9.25351	9.64416	6.607	6.97206	3.64669	6.52361	6.07911	3.60002	3.3811	4.68572	3.40378	2.00766
kB	ATTCCCAAAA	TTTTGGGAAT	2.82191	3.72716	1.16343	4.27795	0.798454	1.07649	1.76729	0.183302	0.768794	2.58103	1.39687	1.22928
kB	CCCATTTCCG	CGGAAATGGG	2.3075	1.91763	1.95577	2.51417	1.142	1.7164	1.29941	2.43928	0.990386	3.46617	nan	0.822305
kB	CGGAAACTCC	GGAGTTTCCG	13.2308	13.1096	7.2893	8.04313	1.45734	1.56897	4.17723	0.502867	0.178424	2.67205	0.456476	-0.386786
kB	AGGAAATGCC	GGCATTTCCT	6.15125	2.98377	2.07057	2.87193	0.523253	-0.653931	0.934294	-0.168479	0.0107751	1.56044	0.0455743	0.059586
kB	GGGAATTGGA	TCCAATTCCC	1.28318	1.69887	1.08824	2.41898	0.611573	0.936607	1.74782	0.887119	-0.7042	1.44954	1.79293	2.38664
kB	AATTCCCAGC	GCTGGGAATT	5.37297	5.19762	3.10791	5.40697	1.37023	2.58943	3.31356	0.942358	1.01468	3.44049	2.06081	1.90527
kB	GGTGTTCCCA	TGGGAACACC	1.91027	0.973233	0.213571	1.09821	0.0391433	0.631141	0.869281	-0.576613	0.179956	0.855751	0.707745	0.425833
kB	AATTCCCAAA	TTTGGGAATT	5.27788	6.09465	3.03912	5.6627	2.33727	2.82322	3.36573	1.72373	1.1365	3.67175	2.34243	2.12753
kB	GGAACTACCC	GGGTAGTTCC	2.20279	1.537	0.600089	1.48114	1.68135	-0.0276418	4.20648	1.16171	-0.516242	2.71898	2.23504	1.18621
kB	GGAAACGCCC	GGGCGTTTCC	3.28394	2.64337	1.72696	2.74035	0.392499	0.851931	3.09778	0.0278291	-0.177151	1.76612	0.535317	0.49612
kB	GTATGGGAAA	TTTCCCATAC	3.39127	2.98798	2.02725	4.93464	1.27085	2.22945	2.0583	-0.174253	1.51897	3.62943	1.81235	1.22674
kB	CGGGTTTTCC	GGAAAACCCG	10.8464	10.7654	6.56349	5.27761	2.48911	1.63269	4.42512	0.439943	1.71837	3.1388	2.17963	1.79285
kB	GGGAATTACC	GGTAATTCCC	9.80445	8.36953	6.4476	7.29688	nan	8.80324	11.3885	9.95653	6.81252	6.92812	6.28252	5.46253
kB	GTAATTTACA	TGTAAATTAC	3.48587	2.9012	2.29369	2.62084	0.730777	0.660653	0.803601	1.25651	0.884051	1.83118	0.653185	0.517898
kB	GGGAAAGCCC	GGGCTTTCCC	9.97578	nan	5.4692	5.56522	6.1119	4.26225	6.81069	3.70257	2.26878	4.45453	4.48827	4.03643
kB	CCCGGGTAAA	TTTACCCGGG	0.250684	0.855215	0.626081	1.9843	-0.203307	0.46403	0.800759	0.395715	0.506236	1.80699	2.01944	0.516891
kB	GGGAATGCCA	TGGCATTCCC	4.8363	2.89794	1.69648	2.40002	1.16366	0.417098	2.03357	0.250301	0.354062	1.73341	1.63369	1.20357
kB	GGGAAAGTAA	TTACTTTCCC	2.1029	2.34998	nan	3.19467	1.35039	1.42098	2.68368	0.920178	1.09584	2.29839	3.45443	2.37092
kB	GAAAAACACC	GGTGTTTTTC	1.80071	1.356	1.0991	1.92028	1.97013	1.95804	4.61856	1.61645	1.82132	3.79311	4.47963	3.6232
kB	GAATTTTCCC	GGGAAAATTC	5.39621	5.78937	3.61609	5.84697	2.33216	3.7316	5.38166	2.56808	1.43817	4.43126	4.38318	3.77598
kB	GGAAACTTCC	GGAAGTTTCC	4.92685	4.69284	1.90539	4.40518	0.811191	1.04518	3.41328	1.09885	0.519948	2.86061	0.946413	-0.0734019
kB	AGGAATTTCC	GGAAATTCCT	15.1958	16.1254	10.4203	12.1522	4.47574	4.53419	6.19116	0.988569	1.7228	6.07745	2.28808	1.3873
kB	GGAATTCCAA	TTGGAATTCC	9.08524	10.1058	nan	6.755	3.93806	4.8433	4.70749	1.19156	1.59032	4.53709	1.81264	0.295795
kB	GGGAGATTTA	TAAATCTCCC	1.18217	0.875762	0.501986	1.24961	1.08381	1.64312	4.74966	0.674135	0.794163	2.19942	3.76675	2.28012
kB	GGAATTTTGA	TCAAAATTCC	7.05413	6.62316	2.8676	4.02199	0.973723	1.22124	2.19002	0.324902	-0.601378	1.79632	0.338298	0.763083
kB	GGACATTCCC	GGGAATGTCC	9.68317	7.28112	5.34514	5.39802	4.00019	4.3276	5.04017	0.582918	1.6048	3.79561	3.15648	2.16578
kB	AGAAATTCCT	AGGAATTTCT	7.6067	5.37977	3.72044	4.80173	1.28935	1.7182	3.01892	0.357604	1.07454	3.15426	1.28211	0.745164
kB	AATTCCCGTA	TACGGGAATT	4.69081	4.25937	2.78166	4.21618	0.85407	1.96696	3.50267	1.46661	1.16774	2.94839	2.48088	2.41193
kB	GGATAATCCC	GGGATTATCC	3.58024	2.68787	2.07082	3.66528	0.912852	1.61719	4.35239	0.733262	1.82161	3.01549	2.57036	2.20887
kB	ATGGAATTCC	GGAATTCCAT	9.2452	7.55437	6.13012	6.90585	4.66751	4.837	5.28379	1.95472	2.05763	4.81781	2.06853	1.10867
kB	AAAAAACTCC	GGAGTTTTTT	7.09375	4.04828	2.55322	3.73882	1.47603	0.74609	2.03662	-0.0835925	0.235615	2.19991	1.25531	0.388231
kB	AGAATTTCCG	CGGAAATTCT	9.29043	8.23506	nan	5.55871	1.39871	1.94847	3.29677	0.697365	0.552044	3.2932	0.67727	0.339
kB	GGGACTTTTA	TAAAAGTCCC	3.66616	2.65177	2.06352	3.7246	4.45346	3.77778	7.86476	2.83958	2.95031	4.15495	5.66208	4.00507
kB	GGGAATCACC	GGTGATTCCC	3.88208	2.39333	1.05604	2.96989	4.59046	3.81048	7.49446	3.72962	2.69412	3.24752	4.03433	3.40649
kB	GGGATTCCAA	TTGGAATCCC	5.24422	2.57923	0.843635	2.58965	0.558265	0.825553	1.91229	-0.648846	0.365483	1.13088	0.366779	1.1912
kB	CTAAATTCCC	GGGAATTTAG	3.91881	4.25695	3.10641	4.77827	1.77078	2.9488	4.32304	1.4882	1.98855	3.29351	3.46198	2.67005
kB	AACTTTTCCC	GGGAAAAGTT	3.0839	3.53627	2.60856	4.66675	1.66206	1.46931	3.07236	1.1692	1.29591	2.46425	2.99754	3.75161
kB	CGGAGTTTCC	GGAAACTCCG	13.0876	12.8531	8.05255	7.95601	1.59589	1.53471	4.11721	0.27912	0.104582	3.45666	0.675976	-0.477314
kB	CAAGAATTCC	GGAATTCTTG	3.51345	2.63732	2.03692	3.74097	1.33934	1.46388	2.04665	-0.491124	-0.973656	2.63852	1.01312	0.872888
kB	AATTTCCCGG	CCGGGAAATT	8.22556	6.68114	5.92099	6.8806	2.36671	4.5925	5.77807	2.94467	2.66331	4.18625	3.75186	2.8815
kB	ACGTTTTCCC	GGGAAAACGT	2.14456	2.55323	2.39399	3.63831	0.495221	1.11773	2.54518	1.54299	1.11583	2.81374	2.30486	2.74065
kB	GATTTCTCCC	GGGAGAAATC	0.75838	0.988113	-0.0377819	1.39887	0.618894	0.792063	2.1057	0.772348	1.31213	1.81129	2.32531	2.08521
kB	GGGAATACCC	GGGTATTCCC	9.98791	6.64235	4.29114	5.37635	8.23288	6.45734	8.58856	5.69218	4.34641	5.31733	4.92706	5.08118
kB	CGTAAACTCC	GGAGTTTACG	5.26498	3.3425	2.81459	2.76547	-0.259181	-0.326491	0.865113	0.18276	-0.0144948	1.21435	0.0278645	0.692498
kB	GAATTCTCCC	GGGAGAATTC	1.54844	1.4099	0.847493	1.98402	0.791183	1.74546	3.2648	1.14254	0.442949	2.12837	2.96328	2.18149
kB	AAGCATTCCC	GGGAATGCTT	1.31251	1.53953	0.602653	1.7343	0.378641	0.366962	1.47147	0.390345	-0.310708	1.41037	1.97158	1.30064
kB	CGGAACTTCC	GGAAGTTCCG	13.0729	10.543	nan	8.45074	1.8334	2.62044	3.2401	-0.0373991	0.773522	4.25473	0.652375	-0.104828
kB	GGGTGGGAAA	TTTCCCACCC	4.15954	5.96915	nan	5.24496	2.61626	4.39656	3.37511	4.55733	2.69271	4.54835	3.38593	2.09661
kB	CGGATTGCCC	GGGCAATCCG	4.41339	2.06972	0.881438	1.43046	-0.0647851	-0.340357	-0.0656272	-0.827012	-0.0234172	0.0292842	-0.43584	0.0493076
kB	GGAATGCCCA	TGGGCATTCC	9.68	7.48137	3.79679	3.79408	0.246487	0.269117	1.83091	0.208765	-0.938551	1.60867	0.345394	-0.128603
kB	CGGAAGTCCC	GGGACTTCCG	5.92185	4.32487	2.29442	3.16734	1.1944	1.63071	5.2801	0.741431	1.36913	2.77843	3.24293	2.33455
kB	CGTTATTTCC	GGAAATAACG	6.70465	5.19951	nan	3.93333	1.43752	-0.104717	1.07758	-0.199673	0.557456	1.76973	0.0079833	0.0900802
kB	GAACTTCCCA	TGGGAAGTTC	6.47946	4.28232	4.21112	4.60053	1.13892	1.48345	3.9015	0.319749	-0.869301	2.37816	1.7213	0.574608
kB	AAATTCCCAG	CTGGGAATTT	10.7804	13.0788	7.35721	7.60211	4.38704	6.3379	6.55756	1.85432	2.823	5.22843	3.62698	2.58241
kB	AGGGCTTTCC	GGAAAGCCCT	6.97318	4.30158	2.70172	2.75441	0.0628354	0.148449	3.56613	0.0662094	-0.91255	1.3118	0.406143	0.71067
kB	GGGAGTACCC	GGGTACTCCC	2.43739	0.843896	0.199156	1.42105	1.09564	1.59716	3.75144	1.2816	0.73739	2.21242	2.64662	1.83791
kB	AGTGTTTCCC	GGGAAACACT	2.5565	2.14881	1.25967	2.89015	0.0486337	0.729879	2.75679	0.761188	0.316926	1.69409	1.89688	2.68696
kB	GGAAATGTCC	GGACATTTCC	3.73214	2.10256	1.38005	3.7891	0.352867	0.479701	1.80951	0.382327	0.381377	2.78641	0.5916	0.680362
kB	TATTGGGAAA	TTTCCCAATA	3.16783	1.92881	2.09963	4.53654	1.30089	1.82266	1.87693	0.6202	1.55286	3.5236	1.88509	1.08727
kB	CTAGAATTCC	GGAATTCTAG	2.65891	2.36334	1.82348	2.85525	0.873363	1.60249	1.65883	0.932426	0.00404376	1.8072	0.67387	-0.207912
kB	GAAATTTCCC	GGGAAATTTC	9.03722	10.8073	8.44738	8.22765	7.91793	7.4254	8.84422	6.51469	4.42976	7.89995	7.47942	4.53726
kB	CCCTCGAGGG	CCCTCGAGGG	1.62815	1.50673	1.75548	4.17048	1.28044	4.89045	2.34005	2.14039	2.64142	5.51131	3.51894	0.917956
kB	CGGAAAAAAC	GTTTTTTCCG	3.34332	3.52492	nan	3.62783	0.518998	0.977512	1.43558	0.131398	1.1585	2.33957	0.606553	0.893374
kB	CAGAAATCCC	GGGATTTCTG	4.09936	3.67017	1.27204	2.73644	1.04939	1.11211	3.54195	0.0582176	1.41158	1.93743	2.58461	2.82972
kB	GGAAATACCC	GGGTATTTCC	8.14822	7.16731	4.83407	5.484	10.8298	8.54809	10.4098	5.41079	4.3237	5.66612	4.41604	3.81088
kB	GAGAATTTCC	GGAAATTCTC	7.4991	6.35094	4.72017	4.93601	1.92625	1.9997	3.26579	0.402224	0.571199	2.81558	1.3146	0.884237
kB	CGTTAATTCC	GGAATTAACG	4.32327	5.33727	2.86548	3.05417	1.53902	0.940544	0.684876	0.165375	-1.38784	1.40756	0.110579	0.21843
kB	CAGGAAATCC	GGATTTCCTG	4.108	3.10799	0.648992	2.66221	0.472335	-0.327701	1.93827	-0.221269	-1.79261	1.28538	0.295995	0.0157345
kB	AAGGATTTCC	GGAAATCCTT	2.98724	2.47824	0.349275	2.38824	0.149468	0.244159	1.49182	-0.521265	-0.680202	1.56103	0.0974489	-0.307871
kB	GGATATACCC	GGGTATATCC	0.687582	1.11676	0.0926032	1.08811	0.817808	1.25359	2.53255	0.185292	0.644716	2.2332	1.57618	1.06523
kB	GGAATTTCCC	GGGAAATTCC	18.1601	18.1502	12.0872	13.8479	16.7329	14.3955	12.3672	9.62954	6.11811	10.2757	6.19216	5.07347
kB	AGGGAAAAAT	ATTTTTCCCT	2.45995	3.2886	nan	4.78866	1.47192	2.2475	3.98176	1.86562	2.30885	3.5892	nan	3.79615
kB	AAATTTCCAT	ATGGAAATTT	9.18543	9.10763	4.74463	5.23213	1.24292	2.71674	4.30271	1.12566	1.15345	3.04695	1.11419	0.906519
kB	CCACTTTCCC	GGGAAAGTGG	1.0679	2.25655	nan	2.73033	1.28058	1.54595	1.98526	1.28011	1.14451	2.43497	nan	1.95091
kB	CCATGGGAAA	TTTCCCATGG	nan	2.49813	nan	3.72716	1.11142	1.74864	2.02052	1.12245	-0.282188	2.95111	2.19012	1.40642
kB	CGGGATTGCC	GGCAATCCCG	3.73847	1.69548	0.43242	1.08605	0.0859928	0.288455	0.883528	0.336705	-0.802588	0.577846	-0.172405	0.189522
kB	GGCATTCCCA	TGGGAATGCC	6.59921	3.90591	2.52862	3.48297	1.40325	1.19959	2.30056	0.432852	0.3946	2.0551	1.27096	1.6243
kB	CAAATTTTCC	GGAAAATTTG	5.81839	4.1223	3.2083	4.67807	2.00368	1.09844	2.71914	0.479744	0.127371	2.53703	1.58911	1.46169
kB	GGGCAGTCCA	TGGACTGCCC	3.99698	1.45317	0.655732	1.39088	-1.09069	0.464128	-0.357659	-0.42444	-1.41022	0.372076	-0.556551	-1.01768
kB	CCGAAATTCC	GGAATTTCGG	6.06134	4.94625	4.17229	4.81994	1.15243	1.90594	2.55368	-0.315004	0.836606	2.85564	1.83319	1.11159
kB	TAATGGGAAA	TTTCCCATTA	1.81196	4.10083	2.26316	4.59238	1.67636	2.31377	2.58736	1.74803	2.38114	2.2674	1.97669	1.29746
kB	AGGTAATCCC	GGGATTACCT	2.12431	1.54659	0.10683	1.60591	-0.0145495	-0.202826	2.55762	-0.594484	0.164863	1.43762	1.77828	1.38834
kB	GGAATCTACC	GGTAGATTCC	3.72613	2.45718	0.634363	2.26812	2.17363	1.55735	5.99287	0.290813	1.54161	3.14368	2.1377	1.13903
kB	GGGAAATAAA	TTTATTTCCC	1.86537	1.98733	1.48843	3.59959	0.97806	0.436618	2.43991	0.925277	1.43716	2.17487	2.97923	2.27384
kB	GAATTTTTCC	GGAAAAATTC	3.98807	3.66123	1.08128	4.04343	-0.266881	0.847295	2.00875	0.457861	0.319476	2.66408	1.21392	0.975764
kB	GAAATCCCGC	GCGGGATTTC	5.80254	5.29127	3.44355	3.88657	1.29735	1.88482	3.94674	1.44357	0.875256	2.29887	2.32948	1.99759
kB	GGAAGTCCCA	TGGGACTTCC	7.4941	4.49329	2.72027	3.60256	2.17319	2.28437	5.85105	1.16562	0.79811	2.86208	2.90824	1.75774
kB	TGAATTCCCA	TGGGAATTCA	6.26082	5.32795	3.63736	5.62164	1.75869	3.04809	3.63309	1.2743	1.34634	3.92007	2.64799	1.83879
kB	GGAAACACCC	GGGTGTTTCC	4.28228	2.32326	1.40555	2.42381	3.1736	1.57574	6.88038	2.18527	1.5102	3.5688	2.93537	1.83831
kB	GGGAACACCC	GGGTGTTCCC	3.05155	1.18728	-0.0342566	1.63858	0.846621	0.75982	4.58286	0.783658	0.548659	2.32006	2.25109	1.96401
kB	GGGAATTCTA	TAGAATTCCC	6.53213	nan	4.96279	5.52505	2.93045	3.33644	5.74347	2.88693	3.33801	4.17008	4.41201	2.85764
kB	AATAATTCCC	GGGAATTATT	4.13074	4.60824	3.75566	5.54706	4.01277	3.68948	5.48366	2.99744	3.00751	4.95998	5.04848	2.96384
kB	CGGGATTACC	GGTAATCCCG	3.23393	2.10003	0.937716	2.13537	0.216727	0.172731	3.4756	0.248687	0.101373	1.13386	1.45922	1.87385
kB	GGAGTTTCCC	GGGAAACTCC	12.935	11.9358	7.46819	8.5086	8.66265	6.69714	7.77739	2.76264	1.84357	5.6176	3.9327	2.84367
kB	CGGGCATTCC	GGAATGCCCG	9.6874	8.45433	4.36673	4.08832	0.76936	0.367061	1.96125	0.221825	-0.24336	1.75781	0.33904	-0.315142
kB	CGTAAATTCC	GGAATTTACG	11.0749	10.6158	nan	7.6514	2.59322	1.72727	4.16476	1.0069	1.12565	3.12196	0.966485	0.15126
kB	GGAAGTACCC	GGGTACTTCC	2.71222	1.73258	0.94074	2.22975	2.92753	2.26656	5.68109	2.23162	2.5547	3.0588	3.0253	2.29602
kB	AAAAACTCCC	GGGAGTTTTT	5.60077	4.38297	3.31239	4.22752	4.8567	2.98055	7.74038	2.56128	1.84454	4.41884	5.61779	3.51933
kB	AAATTTTCCC	GGGAAAATTT	6.79801	6.43161	5.84818	6.98221	3.9634	3.89075	6.17826	3.95907	3.72344	4.88576	5.77181	4.06958
kB	AAAAGTTCCC	GGGAACTTTT	4.58707	3.26164	2.58161	4.31188	1.94861	1.36776	4.62779	1.96472	1.05775	3.13736	3.6392	2.62238
kB	GAAAAATCCC	GGGATTTTTC	6.14468	5.84369	3.41938	5.04914	3.78997	3.37027	6.32846	2.16069	1.92286	3.88732	4.66	3.72843
kB	AGTTATTTCC	GGAAATAACT	3.61994	3.37531	1.26114	1.98007	0.27241	0.192748	1.15411	0.102756	0.227535	0.648784	0.157785	-0.427805
kB	GAAAAATTCC	GGAATTTTTC	9.58714	7.86731	4.0987	5.82425	1.78319	1.57206	4.50449	0.774192	0.861667	3.26551	1.8334	1.40042
kB	CAGAAATTCC	GGAATTTCTG	9.1365	6.46578	5.56532	5.84494	0.455955	1.65427	2.71979	-0.0826566	0.376888	2.85419	0.712474	0.389456
kB	AGAGATTTCC	GGAAATCTCT	1.88605	1.49527	-0.480491	1.82852	0.00897037	-0.0891909	1.5836	0.183483	0.310547	0.979288	0.329517	-0.271065
kB	GGGATTCACC	GGTGAATCCC	2.2295	2.07855	0.396988	1.80296	2.57965	2.66737	6.33806	1.84483	2.51469	2.85897	3.92877	2.96079
kB	AGGGAATTTA	TAAATTCCCT	4.65382	5.60032	3.01733	4.84115	1.80702	2.52671	5.15199	1.94737	1.00848	3.27589	3.59521	3.55995
kB	GATTTTCCCA	TGGGAAAATC	6.79661	7.92259	5.47955	6.31643	3.09314	3.61629	4.46322	1.49737	1.40862	3.87243	3.08793	3.01561
kB	AACAGGGAAA	TTTCCCTGTT	1.81131	1.46152	nan	2.77554	0.890633	1.73192	2.58997	1.13407	1.39524	2.23922	nan	2.48764
kB	GGGTAAAACC	GGTTTTACCC	1.90632	1.34219	0.299179	2.64125	-0.438509	1.01365	3.08811	1.02737	0.913084	2.40273	1.95203	1.71521
kB	GACGTGGGAA	TTCCCACGTC	1.05976	1.71098	1.18325	2.28552	-0.29637	1.26801	1.23829	0.549253	0.803589	2.17791	0.834134	0.605915
kB	GGTCGGGAAA	TTTCCCGACC	1.8343	2.91386	1.65592	3.47207	0.746964	1.78947	1.76127	0.805396	0.434719	2.37548	1.76629	1.34329
kB	ACGAATTTCC	GGAAATTCGT	6.93252	5.20423	5.13708	4.24015	0.974984	1.23309	2.11365	0.530853	0.673346	2.78358	0.719697	0.141895
kB	AGGTATTTCC	GGAAATACCT	5.28932	4.45207	1.70593	3.01689	1.07902	0.369746	3.56441	0.217324	-0.668878	2.52147	1.54307	1.04258
kB	GGGACTTCAC	GTGAAGTCCC	1.86385	1.33891	0.571283	1.69508	1.30769	1.42465	4.78441	1.23561	2.07417	2.72138	2.98888	2.42017
kB	CGGTAATTCC	GGAATTACCG	8.18813	8.38729	4.94318	4.77496	1.49664	1.68918	4.0298	0.563305	1.45616	3.37799	2.12431	1.65162
kB	GGTGTTTCCA	TGGAAACACC	3.88981	2.93868	0.867274	1.79439	0.753034	-0.235082	3.051	0.159027	-0.707335	1.67024	1.93049	1.51013
kB	GACATTTCCC	GGGAAATGTC	2.87795	2.24537	1.77654	3.45211	1.81959	1.47617	3.67645	1.9491	0.603776	2.57045	3.14929	2.54257
kB	CGGCAAGTCC	GGACTTGCCG	4.70404	2.28431	0.253632	0.863546	-0.0966611	0.333568	-0.190741	0.281978	-0.0770262	-0.142367	-0.857328	-0.743698
kB	AGGAAAACCC	GGGTTTTCCT	9.0081	7.04031	3.62159	3.71936	0.988435	0.628077	3.34185	-0.254206	1.38767	2.31141	1.66773	1.90215
kB	AAATTCCAAA	TTTGGAATTT	8.50254	nan	4.20913	5.17912	1.02587	1.57073	3.53448	0.183755	0.310779	2.86995	0.834321	0.127616
kB	CGGATATTCC	GGAATATCCG	7.84179	5.91998	3.51723	3.9641	0.272991	1.44451	1.22333	-0.407931	1.16648	1.96437	-0.110514	-0.112169
kB	ATATTTTCCC	GGGAAAATAT	3.63309	3.94539	2.73762	4.78721	2.2415	2.40175	4.19454	2.43807	1.51151	4.13827	4.33156	3.29687
kB	GGAAAAATCA	TGATTTTTCC	1.65669	1.93153	-0.108438	2.21251	0.377446	0.00691042	0.498378	-0.200338	0.147852	1.19701	0.14071	0.365511
kB	AATATACCCA	TGGGTATATT	1.15347	1.53869	0.705977	1.43118	0.763468	0.636403	1.56206	1.14342	0.792628	1.17403	1.74393	0.726569
kB	GGAATGTCCC	GGGACATTCC	8.79236	6.64293	5.11107	5.06358	5.06618	4.03871	7.52556	1.89543	2.70457	4.27601	3.50236	3.05752
kB	ACATGGGAAT	ATTCCCATGT	3.39056	3.22161	1.30229	3.96662	0.946654	1.02161	2.29617	0.54157	1.12353	1.93852	2.20585	1.43469
kB	AAATTCCCGA	TCGGGAATTT	9.42221	2.94969	6.16241	6.47811	3.6886	4.71594	5.9449	1.95976	1.98903	4.35334	3.59812	2.76929
kB	AGAACTTCCC	GGGAAGTTCT	4.82247	3.22002	3.03569	3.55456	1.89499	1.29771	3.99799	0.970772	-0.0636834	2.73029	2.56646	2.05579
kB	CCCTTTTCCC	GGGAAAAGGG	2.69201	3.10371	nan	2.94013	0.637609	0.94777	3.1073	1.10962	1.74933	3.04735	nan	2.57031
kB	AGGAATTACC	GGTAATTCCT	6.93512	5.23586	3.59358	4.40007	1.72956	1.79368	4.07816	0.987591	0.798768	2.93641	2.26594	1.60258
kB	AGGACTTCCC	GGGAAGTCCT	6.70863	4.43797	2.42495	3.75932	1.00255	0.486253	3.87769	-0.430701	-0.13195	2.33408	1.82304	1.54905
kB	AAGTTTTCCC	GGGAAAACTT	3.90255	4.26919	2.34247	5.16196	1.65682	2.32944	4.02814	1.92867	0.799754	3.98945	3.73016	3.83875
kB	CCAAAATCCC	GGGATTTTGG	3.97159	3.39754	1.63058	2.8723	1.2321	1.04924	3.28868	0.602995	0.143949	1.90044	2.44102	2.2007
kB	GGAATATACC	GGTATATTCC	3.01919	3.03214	1.04022	2.97541	0.976951	1.52471	3.42356	0.20597	0.330711	2.71924	1.36258	0.931076
kB	GGATGTTCCC	GGGAACATCC	2.8299	1.34478	0.686341	1.72725	-0.0573912	0.353624	2.11132	-0.430212	0.538045	1.90525	1.58338	0.719168
kB	GGGAGAACCC	GGGTTCTCCC	2.58109	1.38049	0.193817	2.13512	0.720912	1.5405	3.89825	0.92651	0.706093	2.45353	2.30981	2.30638
kB	GGCTTTTCCA	TGGAAAAGCC	5.40395	3.49642	2.72121	2.88374	0.224067	-0.0953548	1.4939	0.209937	0.259109	1.57231	-0.149648	-0.208551
kB	GGAGTGTCCC	GGGACACTCC	3.56405	1.2633	0.998469	2.10283	1.6305	1.42167	3.6919	0.649897	-0.214693	2.66892	1.71118	1.57526
kB	GGAATCGCCC	GGGCGATTCC	4.61741	2.20205	1.16051	2.48154	0.375796	0.718831	2.0073	-0.108999	-0.185629	1.20236	0.277425	0.0555056
kB	AGGAACTTCC	GGAAGTTCCT	nan	nan	nan	5.38469	0.932682	1.50322	3.34179	0.209937	0.724465	2.62487	0.982869	0.0284746
kB	CGGACTCTCC	GGAGAGTCCG	4.43677	2.46167	1.45551	2.03799	-0.218098	0.185606	0.651548	0.12985	-0.631241	0.286934	-0.674999	-1.25929
kB	CGGCTTTTCC	GGAAAAGCCG	5.10122	3.90234	2.85909	3.22309	1.09101	0.441932	0.818248	-0.907861	0.204425	1.5464	-0.13361	0.0398705
kB	AAACAATCCC	GGGATTGTTT	1.25033	0.9049	0.624419	1.19532	1.09007	0.44616	1.89075	0.932015	0.945037	1.47873	2.72359	1.59954
kB	GGGAATTCCA	TGGAATTCCC	15.7736	15.3095	9.85324	10.4893	8.52859	8.72387	8.72204	4.15931	5.35859	6.85533	5.19484	3.71732
kB	CCTCTTTCCC	GGGAAAGAGG	1.251	1.20277	nan	2.35315	0.772723	1.03851	1.88449	1.06073	2.12784	1.98648	nan	1.8134
kB	AGTAAATTCC	GGAATTTACT	6.39444	6.52092	nan	5.09962	1.482	1.39155	3.11173	0.709208	0.455279	2.51061	1.02451	0.663495
kB	GGAAAGTCCA	TGGACTTTCC	12.731	12.5449	7.73466	7.19119	1.76696	1.94174	5.45021	0.959402	0.561401	3.46926	1.15274	0.291672
kB	AAATTCCCGT	ACGGGAATTT	10.2334	9.87243	6.66517	6.44091	4.51656	6.05093	7.04923	3.66705	2.94212	4.67639	4.08026	3.59127
kB	ATGGATTTCC	GGAAATCCAT	2.82784	2.59223	0.645778	1.82253	0.502605	0.281511	0.869703	-0.143161	0.379996	0.625621	0.172314	1.12847
kB	AGGGAGTCCC	GGGACTCCCT	2.8129	2.46684	1.34848	2.35179	0.989743	2.01131	4.27391	1.91153	1.67276	2.9255	3.15422	2.4267
kB	AAATACTCCC	GGGAGTATTT	0.846903	0.688968	0.300546	1.4164	0.515237	0.531651	3.73581	0.0317033	0.548433	1.52008	3.01041	2.01046
kB	AAGAATTTCC	GGAAATTCTT	8.41051	6.93086	nan	5.18054	1.26209	1.08689	3.29124	0.102391	0.311823	2.39164	0.88363	0.103896
kB	AAAATCCCAC	GTGGGATTTT	8.67517	7.30764	4.94992	5.43329	2.90684	2.71065	5.84413	2.03012	0.911029	3.53234	3.57148	2.57474
kB	ATAAAATCCC	GGGATTTTAT	3.04486	2.18781	1.19672	3.10744	2.34302	1.27342	4.47743	0.31815	0.659656	2.30106	3.3482	2.72592
kB	AATTTTCCAC	GTGGAAAATT	5.50206	3.37456	3.59986	4.45899	1.26609	0.881903	3.22622	0.03576	-0.185384	2.50482	1.26635	0.369426
kB	AGGTGTTCCC	GGGAACACCT	0.774428	0.235574	-0.776401	0.372971	0.262173	0.00219461	0.896158	0.351145	0.712849	0.478167	0.719207	0.357002
kB	AGGAATTTTC	GAAAATTCCT	5.86197	8.34701	3.42234	4.93251	0.966704	1.44408	3.50315	0.0355756	0.467477	2.59391	1.12462	0.543582
kB	AGGAAAGTCC	GGACTTTCCT	10.4655	9.50236	5.89546	5.44495	1.89159	1.53353	5.16543	0.220565	0.766924	2.87576	0.953704	0.32939
kB	TCCTGGGAAA	TTTCCCAGGA	3.45411	3.16862	1.65949	4.44562	0.690131	2.37919	2.47382	0.488966	-0.39155	3.1721	1.44485	0.682046
kB	AGGGAAGCCC	GGGCTTCCCT	2.68294	1.71314	0.449498	1.40541	-0.386761	0.659605	1.69364	-0.211557	-0.276222	0.999269	0.879006	0.637202
kB	GGGAAAGGTA	TACCTTTCCC	1.58568	1.52148	1.52889	2.23083	0.876452	1.0833	1.58143	-0.241683	0.298588	1.28507	2.15656	1.75174
kB	GGAAAAGTCC	GGACTTTTCC	5.65712	5.24694	2.82352	4.98008	0.871252	1.45378	2.98898	0.0128676	0.279162	2.88824	1.73144	0.710184
kB	GAAAATACCA	TGGTATTTTC	2.6839	1.30296	1.42897	2.12053	1.75214	0.608707	3.28638	0.376153	1.26815	1.46483	1.46569	0.930689
kB	AGGGAATGCC	GGCATTCCCT	3.67387	2.75313	1.38865	1.85953	0.547282	0.255285	1.77594	0.432677	0.0227823	1.63584	1.65784	1.50587
kB	GGGATTCTCA	TGAGAATCCC	1.33166	0.80834	-0.222834	1.22083	0.0249958	0.531845	2.34526	0.328187	-0.140262	1.067	1.23449	1.19873
kB	CGGAATTCCA	TGGAATTCCG	9.50893	7.91219	6.85452	7.38271	3.87675	5.75729	4.74344	1.52475	0.932853	5.4863	1.40508	0.342149
kB	AAATATTCCC	GGGAATATTT	5.08167	4.37163	2.81012	4.66543	2.10606	2.28414	4.24792	1.61706	1.03869	3.59345	4.04992	3.10048
kB	AAATTCCGAA	TTCGGAATTT	8.39073	8.01343	4.2693	5.02372	1.31815	1.48616	3.27702	-0.0929579	0.449573	2.69747	0.339285	0.0118635
kB	GTACGGGAAA	TTTCCCGTAC	2.85584	3.04794	2.12511	3.73346	0.487381	1.32304	2.42606	0.870661	0.778467	2.75611	2.10134	2.16358
kB	ACGGTGGAAA	TTTCCACCGT	1.61954	2.02026	nan	2.12235	0.967108	0.690136	1.60099	0.130214	0.89793	1.05839	0.959718	1.0234
kB	GGGAAAGAAA	TTTCTTTCCC	2.05281	2.80806	2.18853	3.05061	1.50771	1.33723	2.2176	1.34176	1.14651	2.6996	3.14862	2.26093
kB	AAAATACCCT	AGGGTATTTT	3.85027	3.14859	1.55123	2.92219	4.78328	2.21454	6.76485	3.11329	1.89339	2.93178	4.58529	3.32521
kB	AATTTCCGGA	TCCGGAAATT	6.54509	5.16091	4.05532	4.02537	0.51496	1.7475	3.10992	0.848441	0.050933	2.53787	0.849714	0.366662
kB	GGAGCTTCCC	GGGAAGCTCC	3.14391	1.05686	0.791801	2.17645	-0.336202	0.701514	1.53673	-0.0297733	0.67279	1.7311	0.888008	0.524323
kB	GGGAATACCA	TGGTATTCCC	4.23374	3.22053	1.37249	3.07806	0.1061	1.40431	3.96843	0.282514	0.23304	2.12849	1.59749	1.67362
kB	ACGGAATTTC	GAAATTCCGT	9.67268	8.25339	6.25777	6.10184	1.34955	1.82234	2.89176	-0.246365	1.00474	3.49728	0.683161	0.188369
kB	CTGGGAAAAC	GTTTTCCCAG	4.08238	5.46839	3.10705	6.14108	1.56221	2.91126	2.73125	-0.239105	1.44976	4.10863	1.75732	1.78526
kB	GGGACCGCCC	GGGCGGTCCC	0.549254	1.31485	0.0785052	0.345413	0.575077	0.575016	1.71201	0.00472825	-0.142219	1.80894	2.04346	1.39227
kB	ACGGATTCCC	GGGAATCCGT	1.94916	1.84454	0.848211	2.75631	-0.356337	0.958185	1.64471	0.669633	-0.337946	1.20692	1.17034	1.80663
kB	ATTTCCCGCC	GGCGGGAAAT	3.91548	3.09631	3.6746	4.63799	2.51546	2.56154	3.3411	1.95889	1.99542	2.29143	2.9529	2.31361
kB	AGAAATTCCA	TGGAATTTCT	9.53012	8.4145	5.56318	5.77324	1.2669	2.74894	3.55459	0.116178	-0.707858	3.29039	0.88669	-0.208853
kB	GGGATCGCCC	GGGCGATCCC	1.95494	0.514022	0.0254999	1.00081	0.428328	0.213216	1.51666	0.103305	0.127015	1.0747	0.496625	0.36257
kB	GGGATATTTA	TAAATATCCC	2.43601	1.54451	0.808033	2.06392	0.504657	0.576271	2.43268	0.121011	1.23009	1.92418	2.39888	1.64164
kB	GGAAATTACC	GGTAATTTCC	8.26273	7.50974	5.4179	6.27303	6.62123	6.09849	8.32482	3.5027	2.75688	5.55452	4.04139	2.51225
kB	GGATTTTCTA	TAGAAAATCC	3.36068	2.16228	1.02233	1.99908	-0.060745	0.494165	0.95628	-0.629445	-0.413616	0.733348	0.24543	0.0139971
kB	CACATTTCCC	GGGAAATGTG	1.8653	2.31813	2.42841	3.35946	1.03111	1.62034	2.96543	2.09122	1.52108	3.53402	3.26547	2.46301
kB	AGGGAAATTC	GAATTTCCCT	10.5599	7.91798	7.12197	7.18119	7.09046	5.16566	8.29163	3.59139	2.72262	5.62814	5.00198	3.45478
kB	ACTGGGAAAA	TTTTCCCAGT	4.03468	5.06691	3.19382	6.07553	1.43057	2.97619	2.53043	0.862626	2.20632	4.77457	2.03856	2.03913
kB	AGGAAAAGCC	GGCTTTTCCT	3.47211	2.94766	1.44283	2.18323	0.552502	-0.394546	0.563886	-0.119711	-0.241503	0.86211	-0.0271408	-0.152408
kB	GGGATTACCA	TGGTAATCCC	3.07031	1.97474	0.246706	1.95758	0.127681	0.69905	3.67524	0.531458	0.693231	1.35665	1.31558	1.2364
kB	GGGAATTTCA	TGAAATTCCC	8.6021	7.64638	4.98241	5.72867	4.13646	4.70804	6.68213	2.93883	3.74802	4.21583	4.00737	3.09434
kB	AGATTTTCCA	TGGAAAATCT	4.04997	3.15772	1.5028	3.43688	0.0624717	0.505091	1.85747	-0.0424251	-0.13305	1.87047	0.0896608	0.0950846
kB	GGACAATCCC	GGGATTGTCC	3.99012	1.71305	1.07982	2.46765	1.164	1.1745	2.72403	-0.0317256	0.539965	1.97682	1.84188	1.97771
kB	GAAAGTTCCC	GGGAACTTTC	4.21612	3.21514	1.81165	3.76717	1.36795	2.07281	4.10941	1.02826	0.881229	2.69983	3.26454	2.58589
kB	CGGAATTTTC	GAAAATTCCG	8.37777	7.95665	5.40111	5.73709	2.65815	2.24523	4.89297	-0.0422389	0.931018	3.49764	1.34881	0.575846
kB	CGGAAATGCC	GGCATTTCCG	8.5758	5.59099	3.7396	3.9469	0.104357	0.226625	1.70929	-0.281329	0.563654	2.08288	-0.396196	0.102724
kB	GGGAAAACAC	GTGTTTTCCC	6.07309	5.15947	3.47904	4.69756	2.44247	2.86825	4.63452	2.57566	1.07454	3.31349	3.6955	3.92765
kB	ATGGATTTTC	GAAAATCCAT	4.78215	4.38714	1.91985	3.09775	0.673489	0.815681	1.34617	-0.666884	-0.0849203	1.30309	0.331373	-0.0983018
kB	GGAATAGCCC	GGGCTATTCC	2.41644	1.47821	0.512721	1.71213	0.75314	0.556077	1.2636	-0.119429	-0.590158	1.01307	-0.00150012	0.038825
kB	GGGAACTACC	GGTAGTTCCC	3.32795	2.547	1.06726	2.62234	2.22952	2.5781	7.26106	2.73559	2.88569	3.07992	3.98282	2.5541
kB	GGGCATACCC	GGGTATGCCC	2.01989	0.521424	-0.183955	1.24957	0.713793	1.2345	1.21642	0.849686	-0.180836	1.75822	1.25367	0.964588
kB	AATTTTCCGC	GCGGAAAATT	6.02995	5.05194	3.88631	4.30044	1.22577	1.58883	2.73389	0.748751	-0.32669	2.43415	0.68728	0.855066
kB	GGCAAAACCC	GGGTTTTGCC	2.48084	1.51549	-0.0147109	1.63872	0.579067	-0.419349	1.44096	0.152038	-0.631629	1.15394	0.567501	0.684455
kB	AGGGTATTCC	GGAATACCCT	5.59292	3.89291	1.53487	2.42894	1.46283	0.330869	4.36433	0.234773	-0.124379	2.16248	2.68276	1.94079
kB	TCCCGGGAAA	TTTCCCGGGA	2.79194	3.35056	2.78564	5.84099	0.655716	2.75683	2.4185	1.24555	1.03997	4.20352	2.60365	1.37719
kB	CCCGGGAAAA	TTTTCCCGGG	4.12484	4.69064	3.36636	5.71022	1.74177	2.56813	2.85326	1.53653	2.42649	4.37496	3.84298	2.23758
kB	AAAATACCCA	TGGGTATTTT	6.48382	5.01064	3.14378	3.85283	4.18211	1.75075	5.88182	2.76427	1.78574	3.50248	4.35592	2.93626
kB	CGGGATTTAC	GTAAATCCCG	4.24307	4.1126	2.61636	3.2435	1.2251	1.01356	3.33294	0.922563	1.7031	1.97274	1.89956	1.77193
kB	CGTTCTTTCC	GGAAAGAACG	3.28443	2.75691	2.15511	2.19614	0.238947	-0.284841	1.06246	0.166462	-0.534021	1.12241	-0.293628	0.795243
kB	AATCATTCCC	GGGAATGATT	0.932588	1.11834	0.809572	1.93457	1.1532	1.82024	1.83452	-0.0592951	0.710413	1.53051	1.64647	1.69115
kB	CGGAATGCCC	GGGCATTCCG	9.38732	5.90977	4.11772	3.70245	0.333908	0.723649	1.67115	-0.525326	0.337307	1.30829	-0.00654009	-0.490574
kB	GGATTTCCCA	TGGGAAATCC	9.29749	10.038	5.87893	6.32669	2.81181	3.61181	5.6748	2.00962	1.31182	4.14404	3.11276	2.93382
kB	GAATTCCCGC	GCGGGAATTC	7.69611	8.61452	5.4909	5.95195	2.99257	4.06445	4.71841	1.68886	1.23248	4.03665	3.02101	3.16973
kB	AAAAATCACC	GGTGATTTTT	1.19896	1.53882	0.639876	1.1136	2.38156	1.2763	4.72814	0.761272	0.849582	3.23194	4.28678	3.1596
kB	CGAATTTCCC	GGGAAATTCG	6.90615	8.76683	6.9559	6.0153	3.99648	4.87384	5.67405	2.69523	2.03166	4.28894	3.73983	3.37492
kB	CGTGTTTTCC	GGAAAACACG	6.659	5.39772	3.58024	3.19406	1.1097	0.17314	1.35171	1.29032	0.183607	1.44878	0.0161703	-0.338453
kB	GAAATTTTCC	GGAAAATTTC	6.17612	4.99688	3.78896	5.85085	1.5292	2.27842	3.90343	1.1809	0.47226	3.9087	2.2703	1.05367
kB	AAAATTCCTA	TAGGAATTTT	9.92198	9.29883	4.88744	5.56723	1.54087	2.13015	3.68796	0.675323	0.122272	2.86773	1.32049	1.53867
kB	GGAATTACAC	GTGTAATTCC	3.27417	2.24983	1.80213	3.30194	0.770779	1.06652	1.42759	0.663684	0.446832	1.96283	0.798515	0.741198
kB	ATGTGGGAAA	TTTCCCACAT	3.98134	3.91686	2.84784	4.60199	1.40473	2.9514	2.48499	1.01836	0.675904	3.20695	1.97564	2.00311
kB	GGAATTCCGA	TCGGAATTCC	9.69991	8.64791	nan	7.67451	4.54085	nan	4.67999	1.93091	1.64838	5.68175	1.76867	0.992416
kB	AAATTCCAAT	ATTGGAATTT	8.36961	6.96498	4.14984	4.93434	1.73446	2.03791	4.10141	-0.782752	-0.131828	2.94923	0.708584	0.925998
kB	CGGGTTGCCC	GGGCAACCCG	3.87931	2.17653	0.581469	1.14215	-0.0660911	-0.051266	-0.444175	0.211469	-0.516753	0.146662	-0.552661	-0.691766
kB	GGAAAACACA	TGTGTTTTCC	5.97215	5.1697	2.8653	2.62989	0.345143	0.137458	1.54858	-0.229752	0.544482	1.11785	0.130065	0.317231
kB	AGGTATTCCC	GGGAATACCT	3.83208	2.33084	0.983917	2.79742	0.692694	1.93454	3.36357	1.14766	1.42392	2.01504	2.19162	2.17589
kB	GGAATAACCC	GGGTTATTCC	5.21579	3.35783	2.03645	3.21928	2.22866	2.53609	4.55922	1.01462	1.72614	3.09767	2.19332	1.73158
kB	CCTTTTTCCC	GGGAAAAAGG	2.93553	2.6235	nan	4.37633	0.818121	2.14323	2.91456	1.58064	1.21945	3.1477	nan	2.96745
kB	AATTTCCAAA	TTTGGAAATT	6.43197	5.9721	2.82651	4.17895	nan	0.581671	nan	-0.0758278	0.245558	2.28738	0.837681	0.46903
kB	GGGAAATCTA	TAGATTTCCC	2.76475	2.77749	1.63275	3.89529	1.13375	1.94792	4.19448	1.23758	1.57391	2.87013	3.34304	3.04106
kB	ACGGGAACTC	GAGTTCCCGT	2.05206	1.48456	-0.114024	1.61391	-0.367691	0.232508	1.1992	-1.15429	0.159787	0.631327	0.661371	0.622168
kB	CGGCAATTCC	GGAATTGCCG	10.3755	6.10468	4.42009	4.4213	0.695416	0.409591	1.05412	0.895211	0.779895	2.25445	0.286968	0.148948
kB	GTTGGGAAAA	TTTTCCCAAC	4.64217	4.82931	2.79092	5.57635	2.0927	3.06803	2.50288	2.06158	1.02109	4.41555	2.30068	2.0058
kB	GGGAATTAGA	TCTAATTCCC	1.8856	1.92652	1.43081	3.11694	0.279029	1.14569	2.11236	0.618319	1.30996	1.85387	1.9776	1.92109
kB	GGAACTGCCC	GGGCAGTTCC	4.02909	2.03801	1.01272	2.43076	0.417335	0.249825	0.792101	0.327566	0.471577	1.77983	0.473753	-0.046066
kB	TGCCCGGGAA	TTCCCGGGCA	2.0647	1.99939	1.47521	4.33631	0.333678	2.22876	1.2669	1.15181	0.424535	3.33365	1.13785	0.661384
kB	GGGTACTACC	GGTAGTACCC	0.290858	0.407299	-0.26021	1.20726	0.0956351	0.779615	2.21654	0.607364	0.519381	1.60979	2.29948	0.868248
kB	GAACTTTCCC	GGGAAAGTTC	4.84561	5.6566	3.5462	4.80944	2.37989	2.57008	5.76882	2.30309	1.83833	3.84312	4.54179	2.68199
kB	CGGGAATGCC	GGCATTCCCG	5.52965	2.95357	2.09183	2.87065	0.113724	0.999599	1.85773	0.510762	0.871671	1.78446	1.17882	0.818804
kB	AGAATTCCCA	TGGGAATTCT	9.0418	7.57903	6.34481	7.03004	4.79747	5.60344	6.06242	3.10354	2.77257	5.43945	4.29922	2.9739
kB	AAATTTCCGT	ACGGAAATTT	10.2102	9.62357	5.80135	5.88972	2.2868	2.05289	4.08851	0.761776	0.791202	2.74459	1.20636	0.953841
kB	CAAATTTCCC	GGGAAATTTG	6.45555	6.38854	5.51921	6.13927	3.42553	3.61107	6.83722	2.65604	2.57878	4.92009	4.88512	3.64282
kB	GGGAACTTTA	TAAAGTTCCC	2.919	1.49833	1.13745	2.51976	0.782853	0.88956	3.51573	0.157121	1.23592	2.14234	2.90362	2.00261
kB	GGAATATCCC	GGGATATTCC	8.20664	5.44629	4.28387	5.01622	3.35458	4.20593	6.27135	1.403	1.7454	4.0903	2.57216	1.92615
kB	CCCATTTCCC	GGGAAATGGG	1.7901	3.35965	2.18983	2.77324	1.9096	1.11354	2.27472	2.23982	1.61646	2.40126	nan	1.87728
kB	AAGAAATCCC	GGGATTTCTT	4.01123	3.00133	1.31303	2.95252	1.53339	0.576464	3.72942	0.225514	0.167223	1.91133	2.75073	3.04037
kB	GGAGACTCCC	GGGAGTCTCC	4.03099	1.38678	2.20119	2.3565	1.40408	2.34768	5.15521	1.62758	0.997457	3.17845	2.37786	1.1694
kB	GGAAAATTCA	TGAATTTTCC	3.86444	3.49497	1.14955	3.64931	-0.284397	0.764798	1.66787	-0.21984	-1.02475	2.05325	0.399921	0.175398
kB	CGGCAATCCC	GGGATTGCCG	3.71598	2.02736	0.490747	1.04695	0.180815	-0.0703084	0.776184	-0.410957	-0.395077	0.766827	0.080399	-0.282412
kB	GGGATATCCA	TGGATATCCC	3.96959	2.74964	1.75068	2.78968	0.454218	1.86042	2.27408	0.578019	0.510885	2.49916	1.55241	1.16436
kB	GGAAAAAACC	GGTTTTTTCC	4.33958	4.34437	1.65194	4.08335	2.58794	2.0168	5.29011	0.443967	0.345284	3.31179	2.29153	1.70248
kB	ATTTTCCCAC	GTGGGAAAAT	5.53671	6.04736	nan	6.32613	2.55214	4.55044	2.88183	1.35974	2.24326	4.38755	2.77097	2.6028
kB	CGAGATTCCC	GGGAATCTCG	2.39807	1.91355	1.43298	2.7635	0.254074	1.41885	2.80499	-0.170656	0.258292	1.98913	1.94138	1.84408
kB	AAAGAATCCC	GGGATTCTTT	2.13966	1.3539	0.0618846	1.93296	0.600489	0.137355	2.3436	0.844039	0.396209	1.43156	2.66604	1.88927
kB	GGACATACCC	GGGTATGTCC	1.54321	0.475914	0.0610514	1.18701	0.854121	0.390391	1.87455	0.128119	0.570861	2.06105	1.21363	1.15074
kB	ACAAAATTCC	GGAATTTTGT	6.6306	5.39213	2.86599	3.93218	1.37131	1.39549	3.10114	0.303737	-0.636163	2.28775	0.712286	0.28423
kB	TTTGGGAAAA	TTTTCCCAAA	5.17277	5.69908	3.28608	7.31977	2.26837	2.88768	3.02009	1.9095	2.52204	5.65114	2.90544	2.04511
kB	GGGAAATACA	TGTATTTCCC	5.07086	4.06538	2.81384	3.95362	1.69516	1.87659	3.71254	0.989222	1.25693	3.15147	2.78258	2.35786
kB	GGAGAATCCA	TGGATTCTCC	3.72701	1.72251	-0.0841836	1.07917	-0.66213	-1.21711	0.270049	-0.284114	-0.474688	0.599268	-0.837047	-0.674211
kB	GGGAAAATAA	TTATTTTCCC	2.82421	3.61516	2.63592	4.73975	1.1096	2.23696	3.00203	1.38497	1.94992	2.91789	3.80006	2.71068
kB	AATTCCCACT	AGTGGGAATT	5.62842	5.43254	3.90905	5.22385	2.19187	3.99461	3.83232	1.55035	2.07738	3.72574	2.97818	2.59104
kB	CATTTTCCCA	TGGGAAAATG	4.13316	4.53178	3.22789	6.01177	2.37338	3.28884	2.88845	0.850599	1.65592	4.20226	3.06302	2.20307
kB	GGGATACACC	GGTGTATCCC	0.331189	0.264636	0.0307186	0.877506	0.564898	0.46148	2.79102	0.587985	0.330017	1.7399	2.31448	2.0351
kB	GGGAATCTTA	TAAGATTCCC	2.5363	2.26263	1.1596	2.99337	1.22975	1.43914	3.78535	0.966929	1.30976	2.24408	3.26625	2.27946
kB	ACGGATTTTC	GAAAATCCGT	4.09186	2.50778	1.96973	2.72812	0.634423	0.0763308	0.876202	-0.183918	0.344013	1.24091	-0.00683199	0.937912
kB	AATTTTCCCA	TGGGAAAATT	7.85247	nan	6.21858	7.18096	3.48648	5.09361	6.06138	2.08782	2.67618	4.61875	3.8532	2.716
kB	GGAACTCCCA	TGGGAGTTCC	6.02913	3.50737	1.91895	2.61035	0.824728	0.868598	4.24836	-0.123003	0.664333	1.79857	1.91985	0.438802
kB	ATGGGAAAAT	ATTTTCCCAT	5.72819	6.7062	4.3159	6.53305	1.77022	4.06229	4.36946	1.88178	2.52222	4.3417	2.88064	2.46651
kB	AAAATCCCAT	ATGGGATTTT	7.63592	6.96254	4.39716	5.35966	3.40447	2.74591	5.80874	2.07535	1.74746	3.69466	3.56239	3.25163
kB	AGATTTTCCC	GGGAAAATCT	4.9068	4.0118	2.66306	4.98588	1.4167	2.14169	4.23004	1.76982	1.45941	3.27565	3.39717	3.21386
kB	ATTTTTCCCA	TGGGAAAAAT	5.46934	6.53527	nan	7.15773	2.27575	3.79742	3.69989	1.56672	2.05412	4.92304	3.41763	3.08887
kB	GGGTATTACC	GGTAATACCC	1.99804	1.55271	0.557372	2.31323	1.50291	2.18433	6.31509	2.78824	1.15997	2.87936	3.34669	2.31363
kB	AAAAAACACC	GGTGTTTTTT	2.96793	2.37492	1.7476	2.24433	nan	1.58467	5.53984	1.61871	0.971717	4.06116	5.25802	3.22846
kB	CAAACTTCCC	GGGAAGTTTG	4.53945	3.43552	2.52881	3.29996	1.87853	1.29241	4.32534	1.37217	0.696449	2.50688	3.13556	2.36794
kB	GGGATTGCCC	GGGCAATCCC	5.24251	4.54916	1.91939	3.46943	1.87192	2.33916	3.53889	1.1786	1.22571	2.97964	2.19436	2.09203
kB	GGAACTCTCC	GGAGAGTTCC	1.39293	0.519463	-0.229933	1.35404	-0.271352	-0.133309	0.281814	-0.126955	0.0575082	0.920719	0.0518458	-0.785831
kB	CGGGAAGCCC	GGGCTTCCCG	4.49416	3.80555	1.40644	1.91427	0.385859	0.491236	2.39989	-0.150899	-0.938283	0.856882	0.426803	-0.337595
kB	CAAAAATCCC	GGGATTTTTG	5.90323	5.09635	2.81499	4.41184	1.93599	3.19277	6.03077	2.1014	2.39362	3.16705	3.97799	3.17211
kB	GGAAAATTTA	TAAATTTTCC	6.02688	4.37718	2.94092	4.67224	1.08854	0.0667826	3.21349	-0.113883	0.777259	3.2524	1.91863	1.29394
kB	CGGGTTTCCC	GGGAAACCCG	8.215	6.13771	3.11408	4.26772	1.36156	2.08112	3.80501	0.978859	0.0690921	2.60768	2.14612	3.12838
kB	AAGAGGTTCC	GGAACCTCTT	-0.369419	-0.399783	-0.88736	-0.332018	-0.48525	-0.600766	-0.485075	-1.12994	0.681239	-1.06913	-0.931292	-1.36987
kB	GGGTAAGTAC	GTACTTACCC	2.51925	1.91627	1.35394	1.5588	2.29362	1.08877	2.04154	0.687878	0.327933	2.58754	2.06547	1.68689
kB	CGGAACTCCC	GGGAGTTCCG	4.95516	3.44462	1.49842	2.54595	0.974933	1.01691	3.92642	0.818326	0.178895	2.24514	2.30985	0.845212
kB	AACAATTCCC	GGGAATTGTT	2.2742	2.37837	1.49746	3.63447	1.18285	1.76579	2.77427	1.30489	1.48241	2.59826	2.96034	2.18718
kB	CAAAATTCCA	TGGAATTTTG	7.49385	7.0131	4.20143	4.96286	2.92661	2.23355	4.71274	0.521766	1.01992	3.43938	0.962983	0.279732
kB	GAAAATCCGC	GCGGATTTTC	4.79481	2.57675	2.2405	3.31721	-0.0121494	0.754181	1.43106	-0.633763	1.51877	1.27144	0.49354	0.308713
kB	AGGAATGTCC	GGACATTCCT	7.78142	5.03768	3.10133	3.48819	0.624256	1.44366	1.38688	0.44965	0.024342	2.01416	0.3441	0.834509
kB	ATTCCCAAGG	CCTTGGGAAT	2.69878	1.6946	0.568027	3.4045	0.349035	1.23985	1.36514	0.61096	0.94148	1.84002	1.38124	0.495628
kB	GGCAGTTCCA	TGGAACTGCC	3.82796	0.970393	0.507692	0.892154	-0.215726	0.0523315	-0.518251	-1.23624	-0.643552	0.179275	-0.660837	-0.242482
kB	GGAATTCCTA	TAGGAATTCC	8.71765	nan	6.75171	6.88892	4.43378	4.76648	4.94245	1.21631	2.19636	4.09654	2.23342	0.349952
kB	ATGGAATTTC	GAAATTCCAT	9.26897	8.92782	5.72091	5.37724	1.59878	1.37653	3.35449	0.330939	-0.844439	2.74979	0.623428	-0.223781
kB	CCGATTTCCC	GGGAAATCGG	1.73654	2.39607	1.53598	2.72883	0.243916	1.51898	3.45671	0.608135	0.85078	2.61844	2.97976	2.78321
kB	CCCTTGGGAA	TTCCCAAGGG	1.06224	0.966141	-0.0563802	2.10591	0.167422	0.558399	1.13996	0.508073	-0.406296	2.07053	1.3947	-0.0397026
kB	ACGAAATTCC	GGAATTTCGT	5.46253	4.66638	3.42221	3.99255	0.806914	1.29928	2.10717	0.232886	0.530245	2.42375	0.757984	0.866427
kB	CATCTTTCCC	GGGAAAGATG	2.08602	2.19827	nan	3.14309	1.78199	0.907608	2.15685	1.05232	1.23446	2.59331	2.72963	2.62907
kB	GGAGAGTCCA	TGGACTCTCC	4.67937	2.56761	1.39487	1.5581	0.302648	0.34006	1.2798	-0.976006	-0.349718	0.574891	-0.521979	-0.739451
kB	ATAAATACCC	GGGTATTTAT	1.30087	1.37378	0.271277	1.52879	1.23497	0.667607	3.10598	1.15157	0.215225	1.10068	3.6879	2.27341
kB	CGAAAGTCCC	GGGACTTTCG	2.77359	1.7279	1.71584	2.55435	2.80567	3.38011	6.61262	1.32913	2.05649	3.87002	3.43589	3.20297
kB	ATTGGGAAAT	ATTTCCCAAT	4.11075	2.43613	2.945	5.71863	2.02529	2.7241	2.79579	1.79375	2.07861	4.39241	2.69403	1.99464
kB	GGGAAATCCC	GGGATTTCCC	12.8957	13.5224	8.00402	8.37008	10.3897	12.1878	10.8748	9.1038	9.74975	7.2375	6.54273	5.70789
kB	GGGTAATTTA	TAAATTACCC	1.76135	2.56443	1.22729	2.23193	1.04939	0.908803	3.90596	1.08348	1.07316	2.52888	3.84571	2.5074
kB	GATTTTTCCC	GGGAAAAATC	3.46017	4.05647	2.13865	5.23517	1.52748	2.20449	3.87987	1.36782	1.72093	3.34021	3.39848	3.8298
kB	ATGAATTTCC	GGAAATTCAT	5.24942	4.31361	2.4683	3.66423	0.80921	1.03075	1.81935	-0.0848093	-0.590158	2.22989	0.326612	-0.610986
kB	ATTCCCATCC	GGATGGGAAT	2.01345	2.30715	2.04189	2.97979	1.14297	1.51427	1.96657	0.701512	1.32781	3.15568	1.78602	1.11497
kB	AATTTCCTGA	TCAGGAAATT	4.91764	6.36415	2.88793	2.89503	0.621819	0.221752	2.32104	0.378623	0.00548664	1.58343	0.413713	1.33714
kB	AAATAGTCCC	GGGACTATTT	1.10681	1.85232	0.691059	1.83716	1.47954	1.55919	4.66205	1.39635	1.5232	2.26563	4.33177	3.07737
kB	GGACTTCCCA	TGGGAAGTCC	8.85869	7.58554	4.31502	4.52538	1.56731	1.86034	5.36343	0.771844	0.0777995	2.95111	1.85951	1.25833
kB	ATTCCCACCC	GGGTGGGAAT	3.90237	4.41116	nan	4.84437	2.416	3.12158	2.78261	4.58193	2.13441	3.82373	3.0507	2.04137
kB	GGGAAATCCA	TGGATTTCCC	8.32621	7.46143	4.2047	5.44364	2.09383	3.27462	5.1932	1.67685	0.182194	3.34327	2.92765	2.96369
kB	CAAAATTTCC	GGAAATTTTG	9.77105	7.37053	5.18264	6.04987	2.30815	2.13746	4.66406	0.816326	1.75737	3.62447	2.04345	1.1215
kB	AAGTCCCGGG	CCCGGGACTT	1.40253	1.33585	0.489225	1.73537	-0.630328	1.31464	2.50232	0.0479172	0.479885	2.03359	3.50053	1.67207
kB	GGGTTTTCCA	TGGAAAACCC	11.7516	nan	5.82445	5.33675	2.38536	1.72065	4.44713	0.847444	0.232337	2.73128	1.55443	1.90862
kB	CGGGAACACC	GGTGTTCCCG	1.59162	0.961969	0.0843365	1.01811	-0.275372	0.722421	0.891325	0.092881	-0.920048	0.555918	0.695558	1.49967
kB	CGGCCTTTCC	GGAAAGGCCG	5.91819	3.20473	2.48768	2.69747	0.699204	1.55935	1.44251	-0.0756408	-0.844173	1.02539	-0.331207	0.156968
kB	GGGAGCTACC	GGTAGCTCCC	1.14432	0.549972	0.131532	0.924907	0.643868	1.23046	nan	1.47335	0.635002	1.7507	2.19703	1.25993
kB	ATTTACCCAC	GTGGGTAAAT	2.10972	0.603893	1.38134	2.48784	0.986271	0.996694	2.11124	1.13655	0.589188	1.21228	2.05972	1.17588
kB	GGAAATAACA	TGTTATTTCC	7.42102	5.67423	3.05576	2.95327	1.46534	-0.186432	1.3369	-0.504747	0.223434	1.34895	0.0854141	0.367144
kB	TATTTTCCCA	TGGGAAAATA	4.85834	4.92693	3.56892	6.49615	1.94467	3.28695	3.23142	1.08928	2.53091	4.8535	3.51165	3.11575
kB	GGCCTTTCCA	TGGAAAGGCC	4.61988	3.84202	1.83894	2.01721	0.228348	0.168946	1.65685	-0.614099	0.163329	0.518116	-1.05467	-1.52036
kB	GGAGATTCCC	GGGAATCTCC	9.47956	10.6796	5.18506	5.34494	3.29635	3.30634	6.9924	2.14896	3.04006	3.97712	3.61725	2.42281
kB	AATTTTCCGT	ACGGAAAATT	5.72947	4.35889	3.107	4.54535	1.11313	0.642426	3.04943	0.583175	1.12332	2.40317	0.865897	0.31826
kB	AAAATTCCAA	TTGGAATTTT	11.8705	12.0351	6.23204	6.48394	2.36687	2.36267	4.99424	1.26336	0.767474	3.55602	1.25202	0.782794
kB	GGGAAACACA	TGTGTTTCCC	3.80291	2.78296	1.50991	2.5634	1.55817	0.759256	2.18069	0.991667	1.21266	1.72439	1.44579	2.49477
kB	GACTGGGAAA	TTTCCCAGTC	3.07043	3.0265	2.62014	4.47833	1.23842	1.92184	2.22768	0.116725	0.669008	3.17512	1.72924	1.21012
kB	GGAATAACCA	TGGTTATTCC	4.67423	2.70205	0.7967	1.65477	0.198302	0.479799	1.32103	-0.572226	-0.759232	1.40289	0.676159	0.01421
kB	ATGGGAATTC	GAATTCCCAT	8.30756	7.39439	5.66173	5.93535	2.88143	4.94215	5.24996	1.25746	1.59361	4.55643	3.36308	2.85878
kB	CTGGATTCCC	GGGAATCCAG	2.67764	1.88516	1.50981	2.94092	0.0445599	0.997602	1.81164	1.03459	0.519834	1.78652	1.20872	1.8101
kB	AATAATTTCC	GGAAATTATT	3.63778	2.27938	1.50843	3.5414	0.454779	1.28336	1.52579	0.828655	0.0822095	2.01498	1.12419	0.324197
kB	GGAAAGAACA	TGTTCTTTCC	5.29795	4.59437	2.85398	2.9076	0.83911	0.321366	0.885112	0.164377	-1.21546	1.09982	-0.22138	0.638406
kB	CGAAAAATCC	GGATTTTTCG	4.13769	3.18863	0.834945	2.61732	-0.140093	-0.679337	1.43807	-0.0764823	-0.144665	1.34941	0.359943	0.376498
kB	AGAATTCCCG	CGGGAATTCT	7.8271	7.9876	nan	6.56556	4.57305	6.04035	6.80342	4.4353	3.09364	5.02236	4.35815	3.09003
kB	GGGAAGGACC	GGTCCTTCCC	0.848754	0.881744	0.810458	1.537	0.330176	0.695827	2.87624	0.123017	0.493298	1.53088	1.62691	1.3753
kB	AGGGACTTCC	GGAAGTCCCT	4.23077	2.93269	0.923548	2.15555	2.63306	1.67743	6.73941	1.3455	1.46996	3.02952	3.10392	2.85059
kB	GGGATTTACC	GGTAAATCCC	4.28281	4.13257	1.95018	3.7021	2.31177	2.80627	6.95459	2.39905	2.97722	3.48839	4.01767	4.06963
kB	CGTGCTTTCC	GGAAAGCACG	6.11834	4.84103	3.85435	2.66178	0.87815	0.022084	2.32696	1.22288	-0.20483	1.0911	0.22055	0.383777
kB	ATATATTCCC	GGGAATATAT	1.86624	1.51337	1.25556	2.8914	0.908303	0.142904	2.16237	0.273579	-0.122548	1.92941	2.975	2.12159
kB	AGGAAAATTC	GAATTTTCCT	4.08752	2.76558	1.9651	3.56546	0.86713	0.658175	2.40499	0.154217	-0.0952545	1.86848	0.656483	0.513648
kB	GGGCATTACC	GGTAATGCCC	1.94524	1.17686	0.548541	1.81986	0.337636	1.00423	2.54131	0.171446	-0.0502403	2.24466	1.63102	0.626611
kB	AGAAATTCCC	GGGAATTTCT	10.019	8.58668	6.78418	6.44759	5.75317	5.73327	7.36172	3.51438	2.76237	4.97844	4.55738	3.6504
kB	CAAGTTTCCC	GGGAAACTTG	3.92229	3.2343	2.67189	3.78325	1.66596	1.3669	4.71735	0.62567	1.89773	3.06334	3.48136	3.509
kB	AGTGAATTCC	GGAATTCACT	5.64805	4.1268	3.46933	3.68594	1.71828	1.82395	2.19686	0.390169	0.987277	2.12568	0.669814	0.456072
kB	GGAATACACA	TGTGTATTCC	3.24223	2.07024	0.745324	1.00367	-0.15071	0.202735	-0.0891376	0.46772	0.885678	0.395779	-0.514335	0.828187
kB	GGAAAATCCC	GGGATTTTCC	11.5424	10.3688	6.72706	7.96654	8.82146	7.91035	8.99067	5.16292	4.91794	5.57528	3.88159	4.44359
kB	TTCCCGGGAA	TTCCCGGGAA	4.96716	6.9707	4.80543	9.07718	3.11893	7.00945	4.24187	4.0751	3.32341	6.6814	4.00491	2.38729
kB	CGTGTTTCCC	GGGAAACACG	3.56482	3.21337	2.13003	2.67254	0.0953942	1.30857	2.08914	0.795036	1.11868	1.58015	1.3649	2.44405
kB	GGGAAATTTA	TAAATTTCCC	7.50001	6.13422	6.05925	6.97726	6.55927	4.7559	8.19575	4.52505	3.96535	5.45744	6.80434	5.10688
kB	CTGAAATCCC	GGGATTTCAG	2.88681	1.97955	0.807512	1.98282	0.285234	1.12121	2.20048	0.578191	0.821207	1.18818	1.42846	1.80339
kB	AAAATTTTCC	GGAAAATTTT	7.676	5.81683	5.19475	6.37998	2.83081	2.93002	4.47085	2.52215	1.73008	4.49114	3.40322	2.55156
kB	ATCTTTTCCC	GGGAAAAGAT	1.79943	2.68455	2.10096	3.56852	1.50078	1.13457	2.16544	1.19878	0.644381	2.69366	2.84923	2.41078
kB	CAAATTACCC	GGGTAATTTG	1.94889	2.09734	1.65613	2.3427	0.797408	0.807289	3.92397	0.671247	0.676571	2.24378	3.01653	2.12531
kB	GGGATTTCTA	TAGAAATCCC	4.34296	3.0565	1.16233	2.66433	0.595374	0.947313	3.42155	0.967011	0.442263	1.78092	2.58064	2.26881
kB	CGTGAATTCC	GGAATTCACG	7.36615	5.22287	5.3358	4.83125	1.29489	1.85257	2.3477	0.232797	0.602206	2.75125	0.760731	0.526109
kB	AAATCCCAGG	CCTGGGATTT	3.68999	3.07278	1.49904	3.48684	0.21026	1.45641	2.94095	0.277511	0.545386	1.92133	2.18104	1.28652
kB	GGTATTTTAC	GTAAAATACC	1.70732	1.56616	0.58402	2.17318	0.510032	0.127376	2.91008	0.0154556	0.134953	2.02396	1.99446	1.32915
kB	AGGAATCTCC	GGAGATTCCT	7.99436	4.87737	2.56492	2.94908	0.258388	0.383946	1.36691	-1.12106	-0.291767	1.32692	-0.618303	-1.71768
kB	TAATTCCCAA	TTGGGAATTA	3.93449	4.46668	2.78123	5.58396	1.9937	2.52431	3.06795	0.786337	1.09828	4.2571	2.65785	1.67805
kB	CGGGCACTCC	GGAGTGCCCG	4.82245	1.99375	0.780444	1.09021	-0.878895	0.126656	-0.813117	0.298392	-0.338697	0.00394748	-0.717053	0.535532
kB	AATCTTTCCC	GGGAAAGATT	2.12325	1.95994	1.48073	3.48946	1.36958	1.54629	2.88252	0.236211	1.62473	2.48623	3.33207	2.29011
kB	GGTTATTCCA	TGGAATAACC	5.04727	2.8541	0.96295	2.35285	0.180992	0.432186	2.12037	-0.233473	0.367557	1.49309	1.18563	0.520311
kB	GAAATTCCAC	GTGGAATTTC	10.0156	8.93797	5.43774	5.70952	1.30193	1.74147	2.88407	-0.0534191	0.0462676	3.16692	0.825127	0.987456
kB	GGGACTTTAA	TTAAAGTCCC	0.31257	0.713831	0.198783	1.33258	0.663617	1.47211	4.11805	0.137404	0.896521	1.95273	3.44998	2.9298
kB	GCGGAAATCC	GGATTTCCGC	5.0451	4.05367	2.02167	3.63047	0.0923829	0.296195	2.16523	0.028475	0.951499	1.95564	-0.0884233	0.579947
kB	GGAATCCCTA	TAGGGATTCC	3.38544	2.49461	0.706238	2.21754	0.519219	0.299711	2.2085	0.220655	0.170644	1.60021	1.16642	1.54121
kB	GGCATTTCCA	TGGAAATGCC	8.7802	6.60663	3.81761	3.97552	1.30443	0.243653	1.57997	-1.11678	0.329207	1.4665	-0.0527558	-0.578505
kB	ATTGGGAAAA	TTTTCCCAAT	3.91187	5.16108	2.79638	5.87811	1.23588	3.09335	2.38531	1.37427	0.772752	4.39624	2.52369	1.74757
kB	GGGAAACATA	TATGTTTCCC	1.65304	1.93801	1.1545	2.89422	1.31024	0.305934	2.45116	1.01316	0.863734	1.79803	2.6694	2.55557
kB	TGTTGGGAAA	TTTCCCAACA	2.98659	3.09503	2.04406	4.92516	1.40584	2.39278	2.58682	1.34176	0.881555	3.29952	1.88117	1.57216
kB	CTTTTTCCCA	TGGGAAAAAG	4.06195	5.3252	nan	6.62205	1.68463	3.84719	2.41695	1.30113	1.24643	4.35515	2.59337	2.24341
kB	GGGATTTTAC	GTAAAATCCC	4.74985	3.81138	2.99286	4.14228	2.13303	1.85232	4.95902	1.75801	0.700884	3.50567	3.28129	3.52344
kB	AATTTCCCAC	GTGGGAAATT	8.82078	9.74087	6.84716	6.9443	4.12796	4.41436	6.21183	2.57067	2.98113	4.47743	3.53066	3.44298
kB	GGATATTCCC	GGGAATATCC	8.53412	nan	3.97026	5.38271	2.46775	2.20449	5.13289	1.7498	1.40577	3.81213	3.02885	2.57535
kB	CGGTACTTCC	GGAAGTACCG	2.61021	2.00731	0.799001	2.09226	0.959827	1.4411	4.77725	0.555119	1.72929	1.85981	2.86489	1.93717
kB	CCCAATTCCC	GGGAATTGGG	1.85078	2.13752	1.37383	2.5065	1.27218	1.75108	2.11568	1.81614	1.12512	2.37701	nan	2.03254
kB	ATAAATTTCC	GGAAATTTAT	6.05728	4.11734	4.31325	4.81906	2.71951	1.55935	4.57472	1.81299	0.331753	2.8833	2.44375	1.2043
kB	GGACCTTCCC	GGGAAGGTCC	2.68613	0.809992	0.815352	1.71364	1.07758	0.879595	1.37437	0.430224	-0.710995	1.87332	1.69561	1.61606
kB	GGATTTTCCA	TGGAAAATCC	11.7546	10.4123	6.503	6.35735	1.39607	1.20919	3.6543	-0.073397	-0.176659	3.08459	0.466164	0.909473
kB	GCAAAATTCC	GGAATTTTGC	7.98095	7.40779	3.43073	4.67115	1.70449	1.65914	3.50104	0.428559	-0.322817	2.99965	1.00943	0.727509
kB	GGAATTTGCC	GGCAAATTCC	2.41961	2.61117	0.687282	3.22224	7.90667e-05	0.666846	1.04043	-0.158928	0.383448	2.31652	0.379055	-0.270788
kB	GGGCAAAAAA	TTTTTTGCCC	1.40977	0.754168	nan	2.52648	0.495943	1.13537	0.253294	0.816992	0.639469	1.34669	0.29343	0.724812
kB	GGACTTGCCC	GGGCAAGTCC	3.63634	1.49033	0.168179	2.01724	-0.553519	0.334867	0.365098	-1.1545	-0.780553	1.35722	0.494672	-0.759159
kB	GGAATTTCAA	TTGAAATTCC	5.77507	4.55935	2.54161	3.87299	0.136945	0.607171	1.6031	0.225604	-0.537222	2.02476	0.22618	0.0359748
kB	CAGGAATTCC	GGAATTCCTG	10.2978	7.54791	6.90069	7.55275	4.58439	6.01896	5.78671	2.14721	2.09389	5.47615	2.66137	1.40888
kB	AAAAAATTTC	GAAATTTTTT	3.65853	2.79413	1.18894	3.76379	0.961193	0.954898	2.08744	0.0558277	0.510998	2.22654	2.0261	1.09642
kB	ACGGTGGGAA	TTCCCACCGT	2.10223	2.49847	1.78597	2.39414	1.33287	0.534563	1.51942	0.733093	0.758008	1.33342	1.54957	0.479616
kB	AAAATATTCC	GGAATATTTT	5.1678	3.06401	2.01956	3.68566	1.13682	1.37575	2.09122	0.755729	0.612406	2.53957	1.47399	-0.0397547
kB	GGTTTTTCCA	TGGAAAAACC	7.07164	5.84043	2.78918	4.04617	1.17956	0.404252	3.01195	0.503735	1.09711	2.13531	0.669638	-0.233382
kB	CGGGAATCCC	GGGATTCCCG	9.98798	8.41469	5.72239	5.74683	4.00987	4.3477	7.29929	3.19704	3.43977	4.05314	3.72079	2.57876
kB	GGGAAAAGAA	TTCTTTTCCC	2.08625	1.37151	nan	3.34825	0.918008	2.37265	2.30995	1.0251	1.59811	2.18267	2.72	2.3063
kB	AGGGTGGGAA	TTCCCACCCT	3.13605	3.39363	nan	4.33384	2.37136	2.77777	2.10452	3.02379	1.97394	3.83086	2.4777	1.53394
kB	GGCAATGCCC	GGGCATTGCC	1.94816	0.806827	0.326762	1.58141	0.034818	0.332768	-0.119475	-0.100458	-0.205815	1.42557	-0.0340722	-0.470999
kB	ATAAATTCCC	GGGAATTTAT	4.92914	4.51815	3.06241	4.86726	2.07061	3.00803	5.29241	1.35593	1.55095	3.9578	4.25113	3.129
kB	CGGAAGTTCC	GGAACTTCCG	12.1241	8.27851	7.49344	7.12182	1.65916	2.30649	2.77087	0.409431	0.58076	3.63851	0.563727	0.562764
kB	CCCACTTCCC	GGGAAGTGGG	0.786744	1.28207	0.884679	0.970491	0.394143	0.697629	1.26364	1.4311	0.287775	1.19275	nan	0.479406
kB	GGGAAACCAC	GTGGTTTCCC	5.79611	5.17767	2.38801	3.74316	1.58693	2.60211	4.20139	2.6812	0.808407	3.00392	3.14346	3.26544
kB	GGAAATTTCC	GGAAATTTCC	10.3389	10.3107	7.95155	9.76618	4.76882	6.57516	7.43739	3.85597	2.19888	5.98692	3.27752	2.38256
kB	GAAAAGTACC	GGTACTTTTC	3.05361	3.11217	1.74061	2.7146	2.24595	3.24333	6.79438	1.52231	2.86616	3.59773	4.55237	3.76056
kB	GATATTTCCC	GGGAAATATC	2.62582	3.05815	1.67698	4.37199	2.18815	1.75254	4.40563	1.39914	1.42942	3.38084	3.56345	3.02071
kB	ATGAAATTCC	GGAATTTCAT	5.49068	4.23531	2.18992	3.55707	0.640254	0.639558	2.18739	-0.0860264	-0.201996	1.88395	0.381404	-0.0356891
kB	ACTTTCCCAG	CTGGGAAAGT	5.23608	5.56447	3.91598	5.42501	1.77362	3.00959	4.40259	1.23126	0.439406	3.49486	2.49497	1.80082
kB	CGGAATTCCC	GGGAATTCCG	15.0525	14.911	10.6443	10.9033	9.86728	11.0451	9.09229	5.04086	4.60244	7.63731	4.87871	3.61615
kB	AATAAATCCC	GGGATTTATT	1.91972	1.58419	0.478879	2.17251	0.731254	0.291371	2.72768	0.367591	0.663442	1.90589	2.45725	2.25894
kB	GGAATATTTA	TAAATATTCC	4.97727	3.42683	1.62688	3.28282	0.56572	1.27386	0.990605	-0.172643	0.279279	1.24702	0.415536	0.849186
kB	TTATGGGAAA	TTTCCCATAA	4.15664	3.47286	1.95167	5.23111	1.24803	2.77686	2.38189	1.4061	1.87398	2.97807	2.19462	1.59696
kB	AATTCCCACG	CGTGGGAATT	6.33465	6.75409	3.92309	5.12803	2.34141	2.72282	3.69487	1.68297	1.92363	3.99589	2.54259	2.34692
kB	CAGGATTTCC	GGAAATCCTG	4.53616	2.90107	0.784196	3.0524	0.0852689	-0.0847308	1.45841	-0.0662962	-0.711779	1.67922	-0.0191166	-0.360476
kB	CTGGGATTTC	GAAATCCCAG	6.02804	4.49831	3.19453	4.068	1.35834	1.28179	3.902	0.702105	0.153408	2.55492	1.69518	1.64703
kB	ACGAATTCCC	GGGAATTCGT	4.51486	4.12254	4.01044	4.99292	2.21971	2.48328	3.53481	1.09105	1.86731	3.19258	2.89703	2.32403
kB	GGAGAGTACC	GGTACTCTCC	2.12021	1.75609	0.644816	1.34804	1.35708	1.36414	5.02353	0.343795	1.50344	3.28413	2.39097	1.27025
kB	GAATATTCCC	GGGAATATTC	5.26507	3.97784	4.16383	5.25485	2.54273	3.32212	5.2176	2.15634	1.53025	4.33191	4.8541	2.85314
kB	GGAAGATTCC	GGAATCTTCC	3.50433	2.1297	1.01252	3.49729	0.806393	0.648157	2.14966	-0.254398	-0.0576253	2.47952	0.446617	0.00824282
kB	GGAACGTCCC	GGGACGTTCC	2.68285	1.41403	1.29021	2.83477	2.11814	2.24265	4.48443	1.26738	1.12512	3.15359	2.45338	2.11175
kB	AAATTCCATA	TATGGAATTT	7.06805	7.0795	3.38456	4.86616	1.32239	1.69772	2.89157	-0.0755473	0.544708	2.50821	0.60594	0.750721
kB	AGGAGTTTCC	GGAAACTCCT	10.659	9.24358	4.81278	5.09606	0.621711	0.0988	3.10628	0.19189	-0.181205	2.04483	0.179227	-1.57844
kB	GGGAAGTTTA	TAAACTTCCC	3.9226	1.92229	2.15565	3.5184	1.44629	1.69058	4.13944	0.391842	1.07549	2.6455	3.51312	2.17929
kB	CAGAATTTCC	GGAAATTCTG	10.0908	7.62402	nan	5.64801	0.958106	1.30058	2.8014	0.3758	-0.650169	2.97547	0.814171	0.68501
kB	CGGGCATCCC	GGGATGCCCG	3.91607	1.95655	0.945996	1.05093	0.3064	0.529514	0.75494	0.128301	-0.187966	0.884101	-0.269118	-0.572844
kB	AAATTTACCA	TGGTAAATTT	3.99722	2.91432	2.33801	3.31973	1.59927	0.537378	3.62254	1.006	0.184196	2.1	2.3393	1.42472
kB	GTGGGAAAAA	TTTTTCCCAC	5.05021	6.21725	nan	7.52161	nan	3.71606	nan	1.56392	1.6878	5.92026	nan	2.34495
kB	GGGACTTCTA	TAGAAGTCCC	1.10727	0.892795	0.172549	1.21401	-0.087283	0.515805	4.38054	0.0409199	0.575699	1.8344	3.86502	2.79495
kB	ACAGGGAAAA	TTTTCCCTGT	2.14461	2.78432	nan	4.43618	1.15773	1.87603	2.5883	1.95868	2.97152	2.84089	nan	2.96061
kB	AAAAAACCCA	TGGGTTTTTT	7.64816	6.45499	4.90521	5.37304	4.18166	1.72237	5.56477	2.21896	1.67049	3.7433	3.63819	2.81424
kB	AAAAAAGTAC	GTACTTTTTT	5.19947	5.18271	nan	3.98186	1.681	1.26032	1.50505	0.353269	1.14409	2.36755	1.79632	1.54003
kB	AGGGAATCCC	GGGATTCCCT	8.45593	6.11345	4.29212	5.13176	3.60623	3.96583	6.55642	1.76421	2.00856	4.25267	3.5825	2.91682
kB	GTGGGAAACA	TGTTTCCCAC	2.30297	2.59299	1.81059	4.20041	0.978413	0.837547	2.19658	0.765301	0.839661	2.03056	1.28271	1.81689
kB	AGGAAATACC	GGTATTTCCT	5.7654	3.67551	2.05672	2.9847	0.914333	1.17601	3.37097	0.779974	0.225075	2.19122	1.68161	1.66375
kB	CGGAAAGCCC	GGGCTTTCCG	9.1627	6.93994	4.60677	4.00162	1.4279	0.691844	4.62723	-0.240059	-0.471128	2.10119	0.572366	0.492065
kB	AAATTCCCTC	GAGGGAATTT	7.4407	6.90997	5.25268	5.36497	4.12352	4.28254	6.86461	2.27294	1.91593	3.80494	4.32846	3.35297
kB	AGGTAATTCC	GGAATTACCT	6.54948	4.19329	3.42554	4.21812	1.83175	2.45018	4.39655	1.33623	0.321562	3.06429	2.42798	2.02818
kB	GGAATTTACA	TGTAAATTCC	8.8057	9.29999	6.56643	5.86035	2.14791	1.86371	3.01505	0.55279	-0.314825	3.08068	1.09627	0.594844
kB	GGAAGTTCCA	TGGAACTTCC	12.1403	12.2275	nan	7.17619	3.47981	1.51402	3.95915	0.850184	0.464286	3.95859	0.743642	0.210018
kB	AAAACTTCCC	GGGAAGTTTT	5.62939	3.93202	3.2204	4.36815	2.19885	2.46121	5.16718	1.99795	1.97624	3.31134	3.74399	2.83327
kB	CATATTTCCC	GGGAAATATG	2.56465	2.93362	2.38098	3.69465	0.46865	2.24341	3.34434	1.92029	2.11318	2.59704	3.50964	2.93038
kB	ATGGGTTTTC	GAAAACCCAT	4.99806	3.48523	2.02582	3.01419	1.52369	-0.0857925	2.40264	0.894468	0.934579	2.5395	1.99333	1.18319
kB	GAAATGCCCA	TGGGCATTTC	4.52073	3.55809	2.62139	2.9605	0.932987	1.09074	2.37952	-0.228036	-0.329815	1.69908	0.805126	-0.0479763
kB	CAGATTTTCC	GGAAAATCTG	3.07315	2.893	1.00078	2.81216	-0.248782	0.0467092	1.02548	-0.374726	-1.07357	1.26113	0.186578	0.198175
kB	AGAAGTTCCC	GGGAACTTCT	nan	nan	nan	3.20527	2.34417	2.56075	4.87325	1.30528	0.467705	3.20963	3.28498	1.94166
kB	CGAGTTTCCC	GGGAAACTCG	2.84547	2.55753	2.44252	3.32601	0.929985	0.766299	2.66895	1.39426	0.396438	2.6765	2.24892	2.35716
kB	GGTTTTCCCA	TGGGAAAACC	7.7634	6.91322	4.83583	6.50023	2.7737	3.30036	4.28927	1.95853	1.13672	4.00902	3.00611	2.55204
kB	ATTTCCCGTA	TACGGGAAAT	2.8532	3.65625	2.51392	4.4357	1.16298	1.96246	2.50335	0.154761	2.10688	3.00602	2.15188	2.12647
kB	GGAAATTTTA	TAAAATTTCC	8.95678	nan	4.30757	5.48635	1.88492	1.76766	3.64357	1.19466	0.942774	3.68963	2.36943	0.82236
kB	ACGGGAATTC	GAATTCCCGT	8.01004	9.34705	5.72743	5.90986	3.22503	4.10151	5.52846	2.80305	2.33793	4.67408	3.5551	3.18565
kB	AAAATCCCAG	CTGGGATTTT	8.1201	7.43774	5.0888	5.58531	2.67488	2.61958	5.42275	1.79169	0.739819	3.58401	3.28535	2.17448
kB	GGGAATTCGA	TCGAATTCCC	3.3985	3.18478	3.00288	3.7532	0.845327	1.50095	3.31774	0.976246	1.33172	3.01416	2.62833	2.40173
kB	ATTTTCCCAA	TTGGGAAAAT	6.40241	6.81793	4.64196	6.65583	2.59854	4.16776	3.998	1.21155	1.69422	4.61949	2.69227	2.33371
kB	GGAAATTATA	TATAATTTCC	3.02158	2.30411	1.71151	3.26993	0.377105	0.259326	1.22392	0.77746	0.281607	2.04332	0.985145	0.3958
kB	GGATATCCCA	TGGGATATCC	5.16758	3.26396	nan	3.4429	1.07971	1.50322	3.18362	1.60983	0.349443	2.23704	1.72816	0.804341
kB	GGAAAATCAC	GTGATTTTCC	3.37646	3.02262	1.1818	3.12386	0.368222	0.356712	1.24677	-0.377156	0.425222	1.33942	0.309263	0.818654
kB	AATTTCCAGC	GCTGGAAATT	6.24505	5.09185	3.48981	3.55089	0.515845	0.510548	1.80489	-0.593784	-0.586292	1.94345	-0.039765	0.226768
kB	GGGAGATCCC	GGGATCTCCC	4.39405	2.57865	1.16417	2.68251	3.35199	2.87226	7.58846	1.62615	1.63428	3.97589	4.34982	3.27079
kB	GGACGTTCCA	TGGAACGTCC	2.74332	1.00372	0.914602	1.57409	0.011604	0.87017	0.485174	-0.724501	-1.12801	0.721268	-0.0877209	0.314888
kB	GGAAAATCTA	TAGATTTTCC	3.06662	2.19111	0.796334	2.70632	0.391818	0.570866	0.617631	0.164559	0.155535	1.10971	0.191347	1.11788
kB	GGAAGATCCC	GGGATCTTCC	3.96927	1.50351	1.14273	2.60342	1.94845	2.19854	4.59541	-0.0923019	0.768024	3.15499	1.45818	1.12191
kB	CGGGAAGTCC	GGACTTCCCG	7.9445	nan	4.6882	4.58262	1.11765	1.61769	4.9819	1.29604	1.50747	2.52168	1.59041	1.37476
kB	GGGTGTTTTA	TAAAACACCC	1.06499	1.03334	0.884183	1.17168	1.84362	0.926618	3.31063	1.50493	1.11805	2.27991	3.34795	2.29453
kB	CGGAAAAGCC	GGCTTTTCCG	5.22437	3.67624	2.56841	3.2669	0.710762	0.322868	1.08105	-0.333056	0.421214	1.49759	0.0842718	-0.475456
kB	AGGTGGGAAT	ATTCCCACCT	2.80861	3.99177	2.29733	4.0242	1.79882	2.15875	2.42694	0.646831	1.56129	3.02962	2.43744	1.72898
kB	AGGGAATACC	GGTATTCCCT	4.02572	2.75545	1.52238	2.95665	1.34876	1.2958	4.19207	0.406971	0.218979	2.37104	2.73146	2.20969
kB	AATTTCCCAT	ATGGGAAATT	8.3437	6.81119	6.47055	6.87976	3.70605	4.02713	6.32591	1.90653	2.23927	4.60219	3.49869	3.51238
kB	GGAAACAACC	GGTTGTTTCC	1.48271	0.989788	0.139112	1.13883	0.668877	1.68335	4.87855	-0.374338	-0.473289	2.16919	0.99806	0.591307
kB	GGGAAGGCCC	GGGCCTTCCC	2.68086	1.52794	0.858629	2.1323	0.158928	1.16857	4.1823	0.70701	0.78802	1.88717	2.19482	1.75054
kB	AAAAATCCCG	CGGGATTTTT	8.54581	6.64795	5.27003	5.57672	3.97862	2.92205	6.75389	2.68225	1.9435	3.88167	4.12285	3.6785
kB	AATACTTCCC	GGGAAGTATT	1.19195	1.7386	0.814515	2.07665	0.401622	0.359798	2.07796	1.16243	0.075057	1.67918	2.57985	1.49939
kB	GGGAATGTTA	TAACATTCCC	2.67013	1.89658	1.68801	2.86894	0.723937	0.371336	3.93141	0.207323	0.235498	2.44164	3.29971	2.24369
kB	AGGAATTCCG	CGGAATTCCT	8.54166	7.8657	6.45492	7.31814	3.14205	5.19975	4.66424	1.75453	1.1403	5.47133	1.6448	0.629213
kB	GGATTATCCC	GGGATAATCC	3.23719	3.53335	2.00787	3.31425	1.07487	0.93166	3.2267	0.912359	0.219917	2.98683	2.21593	2.00376
kB	AAAAAATTCC	GGAATTTTTT	9.20961	nan	4.83244	5.56337	3.17512	1.95266	4.75494	0.914664	1.55587	3.37796	2.1374	1.28706
kB	GGGAAACTCA	TGAGTTTCCC	2.85458	2.85817	1.53112	3.0809	0.543267	1.11354	3.02978	0.0862903	-0.524935	2.08526	2.16056	2.17253
kB	GGCTTTCCCA	TGGGAAAGCC	4.97786	4.09794	2.36645	4.27937	0.826755	0.819874	2.56995	0.251825	0.321678	2.87316	1.57617	1.25923
kB	GAAAATTTCC	GGAAATTTTC	9.29994	7.07603	4.92158	6.68896	2.32175	2.6116	4.97367	2.09695	1.35312	4.70765	2.84561	2.15571
kB	TTTTCCAAAA	TTTTGGAAAA	3.1816	2.26556	1.33416	4.19101	0.682753	1.15244	1.31006	0.503995	0.869606	3.02684	0.965447	1.14688
kB	GGAGATACCC	GGGTATCTCC	1.4722	0.659322	-0.307323	1.19811	1.07917	1.65113	4.44324	0.957438	0.5605	2.71069	2.26361	0.67963
kB	GGGAAACAAA	TTTGTTTCCC	1.79934	1.77031	nan	2.56525	1.51129	-0.0590882	2.33026	1.27673	0.727339	2.23376	1.95029	2.05966
kB	GGCAAGTCCA	TGGACTTGCC	3.98054	1.58668	0.263229	0.841554	0.0429173	0.241831	-0.384547	0.148495	-0.732589	-0.0616628	-0.503525	-0.666224
kB	TTTCCCAAAA	TTTTGGGAAA	3.4693	3.98088	2.23352	5.74651	0.532801	1.88505	2.35388	0.674814	2.01437	3.53652	2.17891	2.41095
kB	ATTTCCCACC	GGTGGGAAAT	4.31158	4.71516	3.51512	5.12958	1.25776	3.45298	nan	1.37853	1.7791	2.67479	2.51756	1.87918
kB	AAAATCTCCC	GGGAGATTTT	2.96364	1.65644	1.29936	2.54134	2.59879	1.28788	5.72294	0.506078	1.89879	3.26852	4.12872	2.26639
kB	GGGAAAACAA	TTGTTTTCCC	2.20213	2.19084	1.73747	3.75767	0.770726	0.620221	2.70934	1.02972	1.22393	2.62677	2.63952	2.50414
kB	ACTAATTCCC	GGGAATTAGT	2.48738	2.39562	2.0263	3.81181	0.630099	1.87523	2.44121	1.06824	0.149271	2.37683	2.38718	2.27663
kB	GGGTTTTACC	GGTAAAACCC	3.79024	3.54026	1.04941	2.89924	1.38196	0.379083	4.30052	1.03824	1.1774	2.47655	2.28226	2.17339
kB	GGAAGTGCCC	GGGCACTTCC	3.50133	1.07129	0.781822	1.41308	0.304207	0.843119	1.43185	0.35026	-0.16218	1.29827	0.188993	-1.34965
kB	AATTCCCAAT	ATTGGGAATT	5.36117	3.2604	3.02456	5.25682	nan	2.86949	3.84329	1.13222	0.898038	3.78355	2.32182	1.96646
kB	GGAAATTCGA	TCGAATTTCC	4.07474	3.22126	3.05584	3.27801	0.253141	0.973779	1.0669	0.411891	0.459499	1.67682	-0.123722	-0.174865
kB	CGTACTTCCC	GGGAAGTACG	6.85983	5.21884	4.48541	3.77278	1.72596	1.13253	3.27535	1.34799	0.347133	2.66558	1.65239	1.53064
kB	GGAATTGCCA	TGGCAATTCC	10.2203	6.35517	3.70306	4.10218	2.03341	0.28594	1.15179	0.339364	0.223434	2.11948	0.57911	-0.741548
kB	GATATTACCC	GGGTAATATC	0.460807	0.741402	0.192036	1.45964	0.817964	0.887531	1.58141	0.124019	-0.690758	1.83353	1.95143	1.22645
kB	GGAGTTACCC	GGGTAACTCC	3.0359	1.83672	0.880573	2.32733	1.73905	1.69764	3.70818	0.461178	0.578849	2.93078	2.13259	1.4565
kB	GGAATCGCCA	TGGCGATTCC	5.20151	1.89151	0.0831236	0.908317	0.153932	-0.0963117	-0.301466	1.08404	-1.52443	-0.0778602	-0.672066	-1.21428
kB	GGCCATTCCC	GGGAATGGCC	5.01822	2.11427	1.48687	2.01705	0.582453	0.942831	1.38064	-0.318669	-0.707335	2.12474	1.29889	1.08613
kB	GGAATATTCA	TGAATATTCC	3.35532	2.25378	1.59542	3.17194	0.431818	1.04518	0.967708	0.481659	0.501585	2.55	0.521067	0.0535023
kB	CGGCAACTCC	GGAGTTGCCG	5.50351	2.09198	0.85487	1.10871	0.175071	-0.407659	-0.122024	-0.775281	-0.107063	-0.277638	-0.911573	0.223715
kB	GGAAATGGGA	TCCCATTTCC	1.43028	1.48728	1.15249	1.7181	0.624797	1.23046	1.03377	0.248149	0.786264	1.17536	0.661011	0.171786
kB	AATGGGAATT	AATTCCCATT	6.26512	4.50586	3.04474	6.12558	1.81818	3.3092	4.02791	1.4441	2.25492	4.15477	3.40049	2.49065
kB	AGGAGATTTG	CAAATCTCCT	0.969982	0.331645	0.63421	0.387023	0.136945	0.225711	0.419938	-0.404419	-0.565705	-0.0815155	-0.140156	-0.520854
kB	GGAAATTGCC	GGCAATTTCC	3.42301	2.43439	1.12398	3.58053	0.751293	0.566713	1.57651	0.892074	0.0841159	2.53914	0.92459	0.311342
kB	AGTACGGGAA	TTCCCGTACT	1.6012	2.14398	1.44061	2.88393	0.725582	1.97406	1.43695	0.962676	1.16659	2.7146	1.43746	1.19907
kB	TAAAAAAAAA	TTTTTTTTTA	1.01067	0.443985	-0.00693102	1.94495	0.542661	0.165363	0.748395	1.25691	1.16732	1.85411	1.56911	1.08314
kB	GCTAATTCCC	GGGAATTAGC	2.49772	2.13644	2.20575	3.97339	0.776452	2.3423	2.96331	2.28441	1.16543	3.02848	2.83943	2.24155
kB	CAGATTTCCC	GGGAAATCTG	2.8557	3.17222	1.79698	4.11933	1.51858	2.11024	4.15209	1.64056	1.13345	2.728	3.13853	2.67116
kB	GATAAATTCC	GGAATTTATC	3.8077	3.51076	nan	3.57656	0.653348	1.06247	1.85561	0.545111	0.165689	1.80269	0.786315	0.651157
kB	GGGAGTTCAC	GTGAACTCCC	2.02066	0.784257	0.28485	1.237	0.879332	0.00952892	3.74387	0.683808	0.393681	1.73398	2.22859	1.29611
kB	CTAATTTCCC	GGGAAATTAG	3.18721	3.18938	2.81687	4.28526	1.83667	1.69764	3.63538	1.52178	1.41322	2.89369	3.26085	2.57661
kB	GGAATAAACA	TGTTTATTCC	2.71511	1.20123	0.292656	1.07435	0.06035	0.213013	-0.406818	-0.724196	-0.993087	0.471873	-0.394975	0.459781
kB	GGAACATTCC	GGAATGTTCC	3.93021	2.43929	0.98877	2.94411	0.634639	1.53261	1.54776	0.778801	0.268209	2.1354	0.369566	0.618509
kB	CGGAGAATCC	GGATTCTCCG	3.95629	2.29133	0.563031	1.71024	-0.888793	-0.595278	0.682006	0.246803	-1.02557	0.960681	-0.20549	-0.414467
kB	GAATTCCCGA	TCGGGAATTC	8.52184	6.90125	5.31949	6.25129	3.32329	4.74197	5.25923	1.77616	1.84376	4.23516	3.51727	2.21085
kB	GGAATTCTCC	GGAGAATTCC	3.66121	3.35319	0.932316	3.73311	1.17772	0.391382	2.74982	-0.186668	-0.811841	2.43545	1.06198	0.450627
kB	AATTTCCAGG	CCTGGAAATT	6.12964	6.143	3.05661	4.20092	0.353096	1.02134	3.22997	-0.0480133	0.632879	2.53086	1.031	0.693542
kB	AAAAATTCCG	CGGAATTTTT	10.1701	9.38844	6.15461	6.49839	3.76065	2.89803	5.45517	0.0245991	0.811144	3.84573	1.84518	0.874968
kB	CGAAAATTCC	GGAATTTTCG	8.86899	7.58939	3.85321	4.85596	0.901499	1.47346	3.79552	-0.000548368	0.672012	2.8699	1.0045	0.921803
kB	GGGAAAAAAA	TTTTTTTCCC	3.11224	3.558	nan	5.42553	3.05852	2.12583	3.66978	1.74115	2.78162	4.11168	3.91626	3.00592
kB	CCCAGGGAAA	TTTCCCTGGG	1.56663	2.44132	1.11624	2.8741	0.396014	0.522031	1.99723	0.594936	0.280792	1.97329	2.51631	1.22399
kB	AAAATTTCCG	CGGAAATTTT	9.03378	8.31282	6.08812	6.48415	2.80277	2.75598	4.98613	1.12518	0.937168	3.94883	1.88028	1.45638
kB	AGGATTTCCC	GGGAAATCCT	7.51845	5.29833	3.56953	5.08963	2.10461	2.94366	5.31815	2.43373	2.20948	3.38598	3.29912	3.07789
kB	AGAGTTTTCC	GGAAAACTCT	1.24725	1.41838	-0.104279	1.69515	-0.629979	-0.387777	0.602052	-0.552816	0.625277	1.40837	0.0729588	0.0663554
kB	AATTTTCCGG	CCGGAAAATT	6.14592	5.34887	3.86229	4.33507	1.3951	1.6437	3.81221	0.809236	0.997885	2.8355	2.55779	0.993939
kB	GGGAATCTAC	GTAGATTCCC	4.40677	4.85794	2.38799	3.51899	0.79448	1.50685	3.18909	1.33381	0.706647	2.59833	2.50146	2.44783
kB	GGAATTTCGA	TCGAAATTCC	4.77213	4.86453	2.65173	3.62358	0.415247	0.978331	1.26027	0.27036	-0.203967	1.81345	0.241671	0.0705124
kB	GGGAAAGACC	GGTCTTTCCC	4.02385	3.07631	2.10673	3.96192	1.75662	2.24462	4.6212	1.08436	1.10875	3.45123	3.00088	2.24054
kB	AGAAATTACC	GGTAATTTCT	2.4159	2.63598	1.46671	2.37838	1.30632	1.39104	4.0219	0.382415	0.112897	1.92079	2.55853	2.12074
kB	CGTATTTCCC	GGGAAATACG	4.5906	5.12472	4.00255	3.92132	1.65625	1.37567	3.5383	1.6861	1.20827	3.47074	2.86958	2.955
kB	AAATTCCGGA	TCCGGAATTT	8.20396	nan	4.72928	4.73088	1.59847	1.95464	3.71916	0.705657	0.323532	3.00397	1.16785	0.667423
kB	CAGAGTTTCC	GGAAACTCTG	3.18433	3.00473	1.1707	2.58583	-0.155837	-0.9172	1.01155	-0.408321	-1.21948	0.747598	-0.368542	-0.222643
kB	GGGATTTCCA	TGGAAATCCC	11.4229	12.5507	6.36005	5.87119	4.56168	3.70999	7.24515	2.37172	1.42891	3.86506	2.73596	2.44344
kB	ATGGGATTCC	GGAATCCCAT	3.21934	2.95878	0.934968	2.32277	-0.0530469	0.675315	2.24159	0.132945	0.0548787	1.56794	0.904263	0.908474
kB	AACATTCCCT	AGGGAATGTT	5.87922	3.91739	2.83222	3.1537	1.50785	0.753617	4.52331	1.2783	0.992315	1.71103	3.23882	2.26924
kB	AAAAATCTCC	GGAGATTTTT	3.17084	2.35642	0.393075	2.08549	0.419366	-0.062156	1.15619	0.395979	-0.0849203	1.03823	0.523181	0.462806
kB	CCCTGGGAAA	TTTCCCAGGG	2.57298	3.56848	1.97488	4.28907	0.629829	2.04424	1.8011	0.463447	0.665224	3.14571	1.93948	0.734625
kB	AGGGTTTCCC	GGGAAACCCT	6.1893	4.6082	1.96154	3.5339	0.941425	1.13012	3.50926	2.10317	-0.411849	2.99323	2.2756	2.63638
kB	GAATTTCCCA	TGGGAAATTC	12.6103	12.2914	9.31815	9.48782	5.99724	6.32123	7.49771	2.45747	2.72429	5.4307	4.21028	2.7986
kB	GGGCTTTACC	GGTAAAGCCC	1.19033	1.32335	0.00659957	1.12951	0.1775	0.608707	2.02253	-0.366083	0.193611	1.52029	1.51924	0.885152
kB	GGGATCACCC	GGGTGATCCC	1.25588	0.0609734	-0.684549	1.36846	-0.0660289	1.25779	2.19286	0.927579	0.362139	1.85848	1.54554	1.24574
kB	CTAAAATCCC	GGGATTTTAG	2.64508	2.60661	1.34613	2.43874	0.99492	0.803089	3.39445	0.376594	1.15629	1.5756	2.29788	2.42481
kB	CAAGATTTCC	GGAAATCTTG	1.50939	2.01028	0.405426	1.95584	-0.362935	0.0137165	1.09241	-0.773337	-1.48286	1.07069	-0.242586	-0.2583
kB	CGTGATTTCC	GGAAATCACG	6.06936	4.89715	3.42467	2.92249	0.504435	0.451958	1.84952	-0.0480133	0.393566	1.11261	0.0100525	0.358423
kB	AGTACTTTCC	GGAAAGTACT	7.57693	8.2062	4.71493	3.82088	0.875165	1.27298	3.76498	0.191257	0.202545	2.09492	0.398297	0.54693
kB	GGAAAATACA	TGTATTTTCC	6.17425	4.11277	3.31426	3.60672	0.31355	0.918726	1.49683	-0.66043	0.133058	1.60581	-0.00734288	0.509667
kB	GAATCTCCCA	TGGGAGATTC	4.05923	2.38563	1.94095	2.17153	1.59723	0.449699	4.37643	0.0998317	0.248013	1.88145	2.02951	1.06141
kB	AAACAGTCCC	GGGACTGTTT	1.13803	0.459099	0.126739	1.11024	1.25046	0.400492	3.1091	0.0147162	0.175006	1.8423	3.53657	2.34096
kB	GGACTTTCCC	GGGAAAGTCC	12.2287	11.352	8.25928	8.18732	9.5398	8.10571	8.84741	4.47145	3.47738	6.66668	5.55985	4.1298
kB	GGAAAAATCC	GGATTTTTCC	5.10466	3.40407	1.80286	4.53322	0.699044	1.21614	1.91474	0.835644	0.277765	2.65192	1.07878	0.861966
kB	GCATGGGAAA	TTTCCCATGC	2.79213	3.78448	nan	4.06615	1.3075	1.19032	2.34088	0.961449	0.261443	1.40821	1.59258	1.18415
kB	CGTTTTTCCC	GGGAAAAACG	3.72343	5.53867	3.49267	5.08958	1.47283	2.35969	3.4657	2.21688	2.48872	3.20318	2.96731	3.34406
kB	AATTGGGAAA	TTTCCCAATT	3.48633	2.68418	1.76121	4.49136	1.43159	2.2475	1.94853	1.32429	1.00195	2.88874	1.3486	1.8107
kB	AAAACTACCC	GGGTAGTTTT	2.87166	2.35548	1.39508	1.90501	3.02283	1.47981	5.14316	1.9447	1.31368	2.69751	3.61085	2.14488
kB	CGGATATCCC	GGGATATCCG	4.17822	2.71013	1.97321	3.21261	0.621007	0.986792	2.61263	0.84271	-0.196332	2.35405	1.55933	1.64939
kB	ACTTTTTCCC	GGGAAAAAGT	2.58695	3.2491	2.97498	4.56743	0.796729	1.77943	2.53175	1.39202	1.27074	3.1889	2.72456	3.23316
kB	GCGAATTCCC	GGGAATTCGC	4.82273	6.0629	3.53534	4.6745	1.80048	3.13412	3.88105	1.59476	1.47998	3.86267	3.20966	2.84257
kB	AAAAATTTTC	GAAAATTTTT	5.53572	5.33777	3.81239	6.24776	2.24032	2.88699	3.93776	1.41266	1.58002	4.26717	3.79719	2.18112
kB	GGAGTTTCCA	TGGAAACTCC	12.784	13.439	7.00351	6.56126	1.30627	1.4026	4.47339	0.714954	-0.91844	2.9989	0.0642617	-0.194487
kB	GTTTTTTCCA	TGGAAAAAAC	3.79992	4.53057	nan	3.3009	1.0008	0.81074	2.11313	1.41212	0.136256	2.09854	0.556098	1.54082
kB	CTGGAATTTC	GAAATTCCAG	10.5309	8.47992	6.60219	6.17036	1.92508	2.04931	3.31153	0.966275	0.796027	3.27652	1.02968	0.167501
kB	CAAAAAATCC	GGATTTTTTG	5.39762	4.52513	1.91683	3.31999	0.909275	0.603616	1.88073	-0.409102	0.500677	1.80483	0.918345	1.24566
kB	AAGAAGTCCC	GGGACTTCTT	1.28364	0.428963	0.497911	1.4799	0.839317	1.6969	4.73026	0.70794	2.40444	2.2908	3.93603	3.52695
kB	GAAAATTACA	TGTAATTTTC	2.70105	2.51348	1.60617	2.57979	-0.0378101	0.823319	0.871598	0.396683	0.11266	1.51053	0.330842	0.0713433
kB	GGAGTTCCCA	TGGGAACTCC	9.19416	6.7025	3.33852	3.60236	0.177026	0.15163	3.25516	0.970608	0.768794	1.72194	1.33087	0.214841
kB	AAATTTACCC	GGGTAAATTT	4.11493	3.44995	2.34054	3.55146	1.72956	2.52227	4.30484	2.2394	-0.306343	2.97024	3.75334	2.25634
kB	GGGCAAACCC	GGGTTTGCCC	4.51907	1.97816	1.23334	3.39321	0.42996	0.965029	1.3342	0.682027	0.296031	2.253	0.806346	0.937087
kB	GGAAATACCA	TGGTATTTCC	6.95692	5.85937	3.09859	3.39757	0.934463	0.809714	3.79252	0.984083	0.354985	2.03987	1.04428	0.81144
kB	ACATGGGAAA	TTTCCCATGT	2.33384	2.98976	nan	4.01197	0.616509	1.65873	2.1272	0.0910508	1.14177	2.53199	1.85544	1.79063
kB	GGAATTGTCC	GGACAATTCC	2.50424	1.61163	0.736342	2.74535	0.885243	0.592556	0.965958	0.15349	0.573449	2.46961	0.699275	0.218763
kB	AGTGATTTCC	GGAAATCACT	3.44926	3.61177	1.57054	2.07167	0.613418	0.987155	1.41757	0.196586	-0.982556	0.87777	-0.213986	0.509232
kB	CGAAATTCCC	GGGAATTTCG	7.746	6.84534	5.34154	6.12151	3.88145	4.92761	5.69123	2.48005	1.60011	4.02522	4.0751	3.06023
kB	CCAAATTTCC	GGAAATTTGG	7.18657	5.25693	4.38442	5.31753	1.8278	1.35148	3.7292	1.0904	1.20713	3.13295	1.78414	0.88041
kB	AAATTTGCCC	GGGCAAATTT	3.21487	1.92375	1.50522	2.65771	0.445753	0.192952	1.28809	0.361494	0.320751	1.71846	1.00241	0.825363
kB	GGGAATCACA	TGTGATTCCC	4.30682	3.777	2.77133	2.60779	0.877584	1.41987	3.3236	0.170721	0.980198	1.37323	1.5679	0.93268
kB	AAAAAAACCC	GGGTTTTTTT	5.7696	5.0215	2.75203	4.25956	4.30035	2.4761	5.03912	0.7098	0.781213	4.08273	4.23356	3.19179
kB	CGGATTTTCC	GGAAAATCCG	11.8063	9.96059	6.46691	6.73404	1.69477	2.01703	3.18563	-0.695994	-0.131339	2.96414	0.891445	0.325351
kB	AAATCCCAGT	ACTGGGATTT	4.73901	4.26701	2.33685	4.01908	1.44179	1.82886	3.14312	0.769245	1.61237	2.38514	1.82184	1.9281
kB	GATTTCCCAC	GTGGGAAATC	5.02227	4.80371	3.88816	6.07578	2.34531	3.42703	4.20775	1.65734	2.91331	4.45393	3.40043	2.44116
kB	GGCCTTTCCC	GGGAAAGGCC	5.78296	3.03479	3.25261	4.02275	2.04863	2.21157	3.2788	0.342378	0.637013	3.54261	3.21697	2.77531
kB	GATAATTCCC	GGGAATTATC	4.39152	5.08133	nan	5.55741	nan	6.54048	nan	nan	4.12698	7.15135	nan	4.45881
kB	GGGAATTACA	TGTAATTCCC	7.2202	7.07964	nan	5.78246	2.79456	3.91614	5.62248	3.05317	2.26139	4.69167	3.73951	2.974
kB	GGAATCTCCC	GGGAGATTCC	8.19934	6.00364	4.5993	4.71826	7.97727	7.05887	9.37923	2.54461	2.13347	6.03148	3.61125	2.55306
kB	AAAATCCCAA	TTGGGATTTT	8.45471	7.37574	4.63562	5.32399	2.52193	1.7597	5.5774	1.2673	1.16039	3.34022	2.83105	2.44404
kB	GAAAAGTCCC	GGGACTTTTC	4.41931	4.34422	2.97673	4.23665	4.30809	4.74044	8.54454	4.16229	3.60173	4.65028	5.86146	4.205
kB	AGGATATTCC	GGAATATCCT	6.15508	4.12933	1.87517	2.95116	0.436992	0.058885	1.07853	-0.346405	0.294753	1.3559	0.151543	0.0448679
kB	CGGAATCTCC	GGAGATTCCG	10.1665	7.72118	4.90805	4.25196	0.839317	-0.442229	2.55311	-0.259183	-0.494165	2.16409	-0.0900816	-0.430686
kB	GGAAATTTAA	TTAAATTTCC	5.298	3.73782	4.04444	4.76018	1.45908	2.62223	3.21615	0.976573	-0.0789687	2.80636	1.33946	0.569655
kB	AAATTCCCGC	GCGGGAATTT	10.2062	9.77386	7.36082	6.71937	4.38508	5.14043	6.92964	2.72868	2.47215	3.53188	3.77972	3.506
kB	AGTTTTCCCA	TGGGAAAACT	4.16819	4.06096	2.66019	6.35498	1.91962	4.35273	3.38913	1.87036	1.50889	4.12297	2.69872	2.1617
kB	GGGACAGCCC	GGGCTGTCCC	1.84115	1.19497	0.705732	2.13451	1.09308	1.39883	3.38393	0.80765	-0.138672	2.08138	2.5563	2.86754
kB	GGAAATTCCC	GGGAATTTCC	15.8236	16.4845	10.6079	12.198	15.7481	15.1	12.3954	8.57818	6.04247	9.18284	5.86997	5.269
kB	CATGTTTCCC	GGGAAACATG	1.72806	2.30274	nan	2.66362	0.639714	1.0255	2.43562	0.679228	0.627626	1.98039	2.65408	2.18373
kB	AATTTTTCCC	GGGAAAAATT	4.20047	4.44214	3.23641	5.37605	1.88786	2.30296	3.73783	2.37548	2.08125	3.88426	3.64709	3.37828
kB	CGGAAATTCC	GGAATTTCCG	17.0288	18.082	12.4372	14.5593	5.46538	6.53788	6.77626	1.89166	2.38825	8.00424	2.03108	1.03938
kB	GGGAACGCCC	GGGCGTTCCC	4.0373	2.22323	1.27567	2.52157	0.485823	1.35613	2.7272	0.0260759	0.831149	2.3159	1.51235	1.01159
kB	CGGGAGTTCC	GGAACTCCCG	6.23988	4.56985	1.91795	2.76976	0.745908	0.702651	4.98251	-1.02012	1.08472	2.02725	2.08175	1.38119
kB	AAATTTTCCT	AGGAAAATTT	5.22901	4.29621	2.84822	4.61822	1.11716	1.54469	3.31338	0.117729	-0.235195	3.27021	2.1512	1.26312
kB	AAAATTCCGA	TCGGAATTTT	11.5542	11.5324	6.39936	6.15946	1.97736	2.68936	4.64585	0.620371	0.311011	3.28075	1.18481	0.559541
kB	GGAAGTTACC	GGTAACTTCC	2.73526	2.26443	1.20401	2.53338	1.06893	1.21799	3.96169	0.52445	0.664444	2.48326	2.1497	0.830573
kB	AGGAAATTTC	GAAATTTCCT	7.75952	5.98532	7.21194	6.67833	3.25015	3.61138	5.34314	2.26996	1.74599	4.19328	2.77809	1.30791
kB	ATTTTTGCCC	GGGCAAAAAT	1.82693	1.40139	1.44529	2.39322	1.15135	0.5642	0.97495	0.333512	-0.185629	1.93592	0.426399	0.329261
kB	AATGGAAATT	AATTTCCATT	6.36187	5.44891	3.63167	4.55043	0.857687	1.90005	3.39107	1.49905	1.12491	3.23454	1.30454	0.802252
kB	AAACTTTCCC	GGGAAAGTTT	5.92716	5.29384	4.20413	5.05641	3.35671	3.26109	5.6134	1.9612	1.80136	4.08887	4.87469	3.36816
kB	AATAATACCC	GGGTATTATT	1.15087	1.13309	0.743763	1.14961	0.885089	1.03968	2.54912	1.07574	1.78066	1.59766	2.95368	2.05206
kB	AGGAGTTCCC	GGGAACTCCT	6.82136	4.08089	1.75488	2.82463	0.200248	0.341557	2.99998	-0.405882	0.73198	1.9199	1.88663	0.990775
kB	CGCAAATTCC	GGAATTTGCG	2.22268	2.34081	1.51191	2.66021	0.147383	1.14276	0.95571	0.226593	0.317505	1.61814	0.178196	0.646501
kB	GGGATAACCC	GGGTTATCCC	3.2509	1.93909	0.993106	2.58849	1.04218	1.03607	3.64735	0.879928	0.387934	2.7815	2.24308	2.01235
kB	AGGAAAATCC	GGATTTTCCT	8.65298	7.02162	4.34989	4.79229	0.386143	0.409492	2.79199	-0.76659	-0.284924	2.20773	0.800032	0.58353
kB	ACGGAAATTC	GAATTTCCGT	9.3843	7.44325	7.01988	5.78189	1.56642	1.53025	3.15668	0.393074	0.205599	3.13373	0.548953	0.383666
kB	CGAATTTCCA	TGGAAATTCG	6.54572	4.95091	4.02357	4.40445	0.991804	1.17273	2.46724	0.380563	-0.694671	1.9949	0.269995	-0.112985
kB	GGGAATGCAC	GTGCATTCCC	4.56498	4.0932	2.50566	3.10565	1.5296	2.109	2.93212	-0.15156	1.64808	2.7412	2.54776	1.98743
kB	AATTTCCCAA	TTGGGAAATT	9.22129	10.5523	6.54253	6.71534	3.09758	4.80437	6.08417	2.64734	1.17792	4.62705	2.83789	2.48361
kB	GAAATTGCCC	GGGCAATTTC	2.10176	1.8579	0.89072	2.60498	0.717194	1.22686	0.990673	-0.3318	-0.344706	1.65514	1.3142	0.625537
kB	GGAAAGTACC	GGTACTTTCC	8.26528	8.32452	5.18203	5.08509	8.49446	9.59424	11.5321	6.78602	6.36273	6.13897	4.75123	3.29839
kB	GAAATACCCA	TGGGTATTTC	4.68143	3.88378	2.85177	3.69148	3.58482	1.6905	5.96107	1.46607	1.22383	3.11005	3.17421	2.17461
kB	AAAAACCACC	GGTGGTTTTT	3.05826	1.96398	1.55831	2.10864	4.57104	2.32	7.05839	1.73419	1.09457	4.83304	5.57517	3.19133
kB	AAAAATACCA	TGGTATTTTT	3.9138	2.62954	1.77695	2.43633	2.38053	0.772679	4.1837	0.0269064	1.56299	2.11886	2.36098	1.4819
kB	CGGGAATTTC	GAAATTCCCG	10.9615	10.7781	7.62828	8.01926	5.60528	5.87488	7.93256	2.98969	2.8752	5.39542	4.20863	2.99318
kB	AGATTTCCCA	TGGGAAATCT	5.04373	3.87134	3.132	5.35289	1.4825	2.67292	4.08885	1.66101	1.11995	3.61867	2.96925	2.4548
kB	ATGGGATTTC	GAAATCCCAT	5.16182	4.64392	2.47983	3.64541	1.59709	1.18211	3.57083	1.56195	0.969891	2.11569	2.03124	1.70022
kB	GGCGATTCCC	GGGAATCGCC	5.69724	2.36071	1.08085	2.91065	0.983905	1.55617	2.48871	0.147678	0.994458	2.17517	1.67314	2.04861
kB	AAATTCCTAC	GTAGGAATTT	6.17139	nan	3.23301	3.64898	0.693922	1.79942	2.50035	-0.569835	0.099589	2.00867	0.489256	0.480217
kB	GGGACATCCC	GGGATGTCCC	4.60269	2.52126	1.40379	2.90436	1.59139	2.34028	6.04304	1.71126	1.55246	3.44299	3.91387	3.4876
kB	AGGAACTCCC	GGGAGTTCCT	4.02767	1.83598	0.654168	1.87767	0.811191	0.455886	4.6255	0.36114	0.791421	1.63194	2.42258	1.05919
kB	GGGAAATGTA	TACATTTCCC	1.86147	2.88087	2.11973	3.5065	1.69699	1.01718	2.61606	0.512409	1.11055	2.89494	2.99573	2.75642
kB	GGGACATACC	GGTATGTCCC	1.29467	0.0628915	0.40675	1.30473	-0.205097	0.995332	4.72675	0.340783	0.45197	2.01797	2.18473	2.16547
kB	AAAATTCCGT	ACGGAATTTT	11.1219	9.98492	6.59961	6.17186	2.61536	2.44304	4.24659	0.426631	0.739598	3.57183	1.43936	0.0863821
kB	AAATTCCCAC	GTGGGAATTT	11.7341	12.1193	7.3626	7.42055	4.83797	6.0219	6.90853	2.9106	3.34762	5.33672	3.85509	2.91601
kB	CCATTTTCCC	GGGAAAATGG	2.8503	3.37443	nan	4.11636	0.794114	1.81129	2.67051	1.28765	1.80906	3.68462	3.22003	3.02289
kB	GAAAAAACCC	GGGTTTTTTC	6.16668	4.86951	2.79381	4.32727	1.84536	1.77789	5.31475	1.37613	0.763293	3.43547	4.14063	3.19723
kB	AATAAATTCC	GGAATTTATT	3.27149	2.62076	0.733709	3.02415	0.279552	0.115939	1.08101	-0.210416	-0.323566	1.76608	0.636355	0.382567
kB	CGGGACTCCC	GGGAGTCCCG	3.49167	2.09838	1.96764	2.90079	1.26414	1.44868	4.28428	0.730817	1.47634	2.72553	2.50171	1.81996
kB	AAAATTACCA	TGGTAATTTT	4.71403	3.7223	2.50726	3.48338	1.13023	1.20936	4.19233	0.588672	0.584357	2.59493	2.9426	1.75915
kB	GAATTTCCAC	GTGGAAATTC	10.1644	8.42776	6.0436	5.79551	1.19956	1.75148	3.28031	0.191076	0.461665	3.41806	0.79583	0.657001
kB	GAATTTTCCA	TGGAAAATTC	4.9023	5.20303	2.67915	4.19936	0.727756	1.37507	2.95206	0.173076	1.52803	2.41218	0.602715	-0.264323
kB	GAATTGCCCA	TGGGCAATTC	4.34084	2.8383	2.57976	3.19761	0.482204	0.749948	1.4394	0.545197	-0.0160616	1.59899	0.587555	0.430943
kB	AAGGAATCCC	GGGATTCCTT	3.03945	1.87483	0.427535	2.56251	0.598476	0.296798	2.34039	-0.497538	0.0268609	1.20538	1.73196	1.25473
kB	CTCTTTTCCC	GGGAAAAGAG	1.79938	2.34311	nan	3.11798	1.42034	1.31871	1.98855	1.2375	1.65106	2.83512	2.23297	2.64952
kB	AGGGCTTCCC	GGGAAGCCCT	2.53674	1.62049	0.414218	1.58139	-0.243364	0.604769	1.85193	0.307921	-0.338697	1.20823	0.499336	0.268529
kB	AAAAGGGAAA	TTTCCCTTTT	1.63794	2.41757	nan	2.21292	1.17385	2.53391	nan	2.28289	3.15098	3.63915	nan	3.27577
kB	AAAATTCCCT	AGGGAATTTT	11.2228	10.2952	6.35073	6.87418	7.76675	5.80056	8.46205	4.09973	3.14648	5.49384	5.53498	4.58887
kB	CATGGGAATC	GATTCCCATG	2.01031	2.10205	0.842791	3.05295	0.501661	1.5337	1.71483	0.451573	0.557682	1.24001	0.643337	1.15277
kB	CGGTAATCCC	GGGATTACCG	3.44945	2.3106	0.766825	2.13795	0.678204	0.82546	3.80319	0.359107	0.98642	1.43787	1.73881	1.81049
kB	AATATTCCCT	AGGGAATATT	5.64182	3.84252	2.57256	4.17545	2.93342	1.29754	5.11257	2.12927	1.39269	3.41782	3.62853	3.20725
kB	AAAATCCCGG	CCGGGATTTT	7.72883	6.89734	4.64103	5.56818	2.71159	2.94284	6.15559	1.96753	2.60714	3.76686	3.92471	2.39472
kB	GGGACTTACC	GGTAAGTCCC	2.87558	1.48952	1.02355	2.25839	2.00253	2.28746	9.22082	4.35811	2.04873	2.7863	3.87967	2.43274
kB	CGGGAAAACC	GGTTTTCCCG	7.44624	6.27619	4.28718	6.05002	2.80179	2.54705	4.66016	2.83926	1.51171	4.03571	3.42244	2.59495
kB	ACATTTTCCC	GGGAAAATGT	3.14939	3.44543	2.42503	4.79022	0.998838	2.06605	2.82792	1.76856	1.4394	3.4058	3.72487	3.2243
kB	AAATTCCATT	AATGGAATTT	8.64465	7.12755	3.93764	5.07588	1.74181	2.57716	3.61634	0.828322	0.982237	3.42505	1.08669	0.65829
kB	GGACAGTCCA	TGGACTGTCC	5.34335	3.27788	3.43468	3.3139	1.24779	1.23678	0.442826	0.258008	0.154944	1.92294	0.794254	0.948664
kB	AAAAATGCCC	GGGCATTTTT	3.38292	3.00353	1.77371	2.85011	2.13151	0.857121	2.33875	0.651941	0.468046	2.28869	2.34754	1.19986
kB	CGAAATTCCG	CGGAATTTCG	7.34463	5.5325	4.08858	5.8981	1.30306	3.02808	2.61201	1.4976	1.13777	3.8154	1.33732	0.777428
kB	GAAAATCACC	GGTGATTTTC	1.79669	1.20392	0.491203	1.35111	2.10976	1.6039	4.54983	0.654325	0.870801	2.78976	4.16524	2.51067
kB	GGAGTGCCCA	TGGGCACTCC	4.38885	2.46733	0.62512	0.866175	-0.590358	-0.791305	-0.409183	-1.12149	-0.505643	-0.275817	-0.782162	-1.73306
kB	CTGTTTTCCC	GGGAAAACAG	2.71762	3.26367	nan	3.82973	1.24846	2.2809	2.8794	1.61397	-0.452971	2.77813	2.72591	3.2966
kB	CGATTTTCCC	GGGAAAATCG	2.89403	4.06517	2.5093	4.55067	1.53772	1.73396	3.33585	1.75697	1.0569	2.96964	2.87541	2.90648
kB	GGGAATATAC	GTATATTCCC	4.05927	3.12579	2.36567	3.27246	0.404112	0.678263	2.63208	0.42926	0.97773	2.49655	2.46929	2.09422
kB	GGGAAAGCAC	GTGCTTTCCC	5.5419	4.28822	3.83632	4.02319	3.26943	2.22519	4.90625	2.10529	1.10621	3.13394	3.64677	3.69334
kB	GGATATGCCC	GGGCATATCC	1.73474	0.581116	0.286985	1.31427	0.602773	0.491236	0.432308	-0.48856	-0.131583	0.835584	0.111606	0.0539931
kB	GGGAATCCCA	TGGGATTCCC	9.97546	8.2379	5.18891	5.67136	4.51795	3.73667	6.97433	2.57606	2.72201	3.81255	3.6331	2.80951
kB	CTGAAATTCC	GGAATTTCAG	6.45955	4.36087	3.16935	3.85809	0.769885	1.31273	1.87207	-0.174727	0.0302183	2.11147	0.436931	0.364229
kB	AGGGAGTACC	GGTACTCCCT	0.610894	0.70141	0.127786	0.585311	0.034757	0.928085	3.30732	1.64828	1.78818	1.21513	3.11366	2.51925
kB	CTAAATTTCC	GGAAATTTAG	6.09081	4.68464	4.93504	6.29485	1.9886	1.7435	5.87471	2.11235	1.80604	3.76011	2.33892	1.65989
kB	ATTTGGGAAA	TTTCCCAAAT	2.74257	3.76972	1.80524	4.85536	1.56978	2.57789	2.27967	0.707095	0.936521	3.2199	1.71224	1.40281
kB	CGTGATTCCC	GGGAATCACG	5.22356	4.18338	nan	4.33542	2.33024	1.75441	nan	0.960876	1.0119	2.31594	1.93472	1.98052
kB	AAACTTCCCA	TGGGAAGTTT	7.85865	7.87496	4.46604	4.89757	1.87104	1.57641	5.03945	1.20132	1.59381	3.24947	2.60483	1.87394
kB	GAAACTTTCC	GGAAAGTTTC	6.39044	3.79789	3.17696	4.77101	2.03712	1.75271	4.38446	1.04188	1.33471	3.51406	1.9606	0.910432
kB	CGGGAACTCC	GGAGTTCCCG	9.2204	7.34093	3.60639	3.88408	0.834234	1.21165	3.76294	-0.106558	-0.0514505	2.11013	1.23796	0.187166
kB	CGTAAATCCC	GGGATTTACG	5.03597	3.71813	2.50425	2.86069	1.00155	1.38752	3.09012	0.661813	1.16816	1.56267	1.70495	1.76594
kB	GGGCTTCCCA	TGGGAAGCCC	5.43628	2.63478	1.35295	2.56271	0.117742	1.18935	2.45974	0.329519	0.812457	1.68749	0.687462	-0.037702
kB	GAAATCCCAA	TTGGGATTTC	4.92706	5.34236	2.4532	3.75868	1.59941	1.27054	4.05804	0.102391	0.62125	2.04961	1.71285	1.05568
kB	GGACAGTCCC	GGGACTGTCC	3.87697	2.73144	nan	3.7384	3.98853	3.64859	5.13503	2.18394	1.89204	3.72523	3.65448	2.54338
kB	CAGGGTTTCC	GGAAACCCTG	3.12043	1.70529	-0.0448242	1.25295	-0.496631	-0.673439	1.01691	-0.170182	-0.552093	0.346129	-0.304469	1.42128
kB	AAATTTCCCT	AGGGAAATTT	9.05511	9.98309	6.41394	6.12874	5.9321	4.97638	8.33561	4.46603	3.56894	5.71671	5.11348	4.23745
kB	GGGAAACACC	GGTGTTTCCC	4.41153	3.7326	2.22497	3.78128	4.40395	3.12158	7.39553	4.02084	2.93427	4.3623	4.37347	3.56754
kB	AATTCCCAAC	GTTGGGAATT	4.62625	5.64031	3.1617	5.5779	1.99259	2.56002	3.46426	1.12333	1.71443	3.20283	2.76174	2.0061
kB	CAGAATTCCC	GGGAATTCTG	7.79817	6.59858	5.30874	6.20397	3.48995	5.09421	6.55154	3.21905	2.4303	4.49353	4.53656	3.47064
kB	GGGCAGTACC	GGTACTGCCC	2.41906	0.678126	0.380329	1.0258	1.16769	1.02207	1.944	0.922728	0.707755	2.32859	2.34472	1.37363
kB	AGTATTTTCC	GGAAAATACT	3.30389	3.47059	1.85391	2.61911	0.569826	0.280706	1.54501	-0.427863	-0.973117	1.2414	0.166274	-0.0821706
kB	GGAAAGACCA	TGGTCTTTCC	4.68372	2.48368	1.26281	2.05494	0.510032	0.365669	1.23019	0.317527	0.0187017	0.69377	0.0597567	-0.00142161
kB	GGAGGTTCCC	GGGAACCTCC	2.05474	0.858242	0.206336	1.15253	-0.270185	0.101074	1.42476	-0.338954	-0.234205	1.15109	0.273121	-0.0561981
kB	CAAAAAACCC	GGGTTTTTTG	5.80188	4.58753	2.75779	3.70067	3.06234	1.60232	4.16737	1.19759	0.724355	2.90578	3.36337	2.95832
kB	TGTACGGGAA	TTCCCGTACA	2.20023	1.92907	2.14515	3.67202	1.02003	1.18697	1.51672	0.883731	1.12681	3.04009	2.02558	1.445
kB	GCGGAATTCC	GGAATTCCGC	8.82585	nan	nan	6.89825	3.38646	3.95217	4.23401	1.8958	1.31574	4.85673	1.54371	0.866082
kB	GATGGGAAAA	TTTTCCCATC	4.62774	3.9302	nan	6.22473	3.09195	3.01155	3.27669	1.1315	2.24113	4.39204	2.93569	2.35492
kB	GGCTATTCCC	GGGAATAGCC	3.62786	1.83002	0.859076	2.17799	0.685481	0.642999	1.44632	0.368915	0.321678	2.26131	1.25962	0.976412
kB	GTAGTTTCCA	TGGAAACTAC	5.59574	4.93914	2.38558	2.6199	0.499386	0.433171	3.228	-0.260332	0.732421	1.34981	0.136228	0.36511
kB	GGAAATTCCA	TGGAATTTCC	17.9765	18.9757	11.6613	13.0112	5.30218	5.31342	6.6507	1.523	1.6296	7.88389	2.24977	1.04412
kB	GGACTGTCCC	GGGACAGTCC	4.199	nan	nan	3.72007	2.77496	3.23132	4.22831	1.64926	1.20556	4.41279	3.80723	3.32404
kB	GAATTTCCAA	TTGGAAATTC	11.3752	9.52525	7.31142	6.2892	3.12637	1.57699	3.83741	-0.198153	-0.768965	3.02337	0.257302	0.575668
kB	CGGGATTCCC	GGGAATCCCG	9.80467	7.6154	5.45518	5.77607	3.88864	4.30936	7.01685	3.19502	3.3768	4.22366	3.68964	2.68204
kB	AGCAATTCCC	GGGAATTGCT	2.45754	1.941	1.28974	3.04757	0.561062	1.87331	2.57913	1.3769	0.722364	2.55292	2.8138	2.20131
kB	GGGATGCCCA	TGGGCATCCC	4.11972	2.29717	0.226109	1.44973	-0.0436268	0.0189473	0.544033	-0.296705	0.197256	0.731661	0.343693	-0.775375
kB	AGGACATTCC	GGAATGTCCT	7.35638	4.72022	3.38207	3.43188	0.93253	0.576849	1.58653	-0.429722	0.153408	1.99404	0.128686	0.247732
kB	GGGAATTCCC	GGGAATTCCC	17.6469	19.4758	12.2346	13.1779	19.2257	20.9853	14.4175	18.0766	14.2404	11.4654	9.07648	7.85761
kB	GGGAAGCACC	GGTGCTTCCC	2.47119	0.730415	0.410101	1.26243	2.6431	2.38068	7.23733	2.76719	1.81178	4.22118	4.16045	3.51237
kB	GGGAGGGTAA	TTACCCTCCC	1.45306	0.918537	nan	1.41537	1.3354	2.32629	1.23302	2.689	1.49232	1.63018	1.85213	1.63132
kB	CGTGGTTTCC	GGAAACCACG	6.85851	6.38073	3.78892	2.63914	1.25623	0.608707	2.24086	0.298659	-0.334568	1.13762	-0.28091	-0.373419
kB	GGACGTTCCC	GGGAACGTCC	2.84014	0.953006	1.18021	2.1175	0.294035	0.669035	1.707	0.36061	1.2587	1.91916	1.69077	1.52278
kB	GCGAAATTCC	GGAATTTCGC	7.01327	4.94625	4.05051	4.7478	0.720116	0.802342	2.64733	0.11052	1.48423	3.2004	1.08061	0.570088
kB	GGGTTTCACC	GGTGAAACCC	1.5918	0.984116	-0.567396	0.99632	1.38024	0.292678	3.12712	0.22992	0.137795	2.1869	2.64097	2.08061
kB	CAGGGAATTC	GAATTCCCTG	7.27291	5.7351	4.76009	4.99557	2.66598	3.84214	6.07256	3.15395	1.66504	3.8738	3.94688	2.70997
kB	GGGATTTCAC	GTGAAATCCC	3.78456	1.88127	1.24363	2.9247	0.815725	1.53471	3.38699	0.58747	1.17855	2.02101	2.198	2.16792
kB	AACATTCCCA	TGGGAATGTT	8.12422	5.65855	4.51406	4.67011	2.10771	1.88138	3.90851	0.759173	0.786044	2.98917	2.5985	1.43666
kB	GGTATTTTTA	TAAAAATACC	2.852	1.47573	1.07769	2.1026	1.01818	0.0121464	3.52233	0.62977	0.933932	2.02419	2.85891	2.12397
kB	ATTTTTCCCG	CGGGAAAAAT	4.19432	4.14485	3.71941	5.98871	1.88164	3.00735	3.96052	2.20649	1.38051	4.52024	2.97035	3.08073
kB	TGCGGGAAAA	TTTTCCCGCA	4.38464	4.77944	3.4438	5.88503	2.36339	3.09643	2.74439	2.09497	1.22894	3.54951	2.80237	2.72956
kB	GGAATTTTAC	GTAAAATTCC	5.90237	5.60571	3.41521	5.17352	1.58577	1.61155	3.62006	0.621739	-0.458935	3.05854	1.14237	0.0347274
kB	AGAAATTTCC	GGAAATTTCT	8.18469	7.87701	nan	6.54616	2.78668	3.23086	5.01525	2.00168	1.85268	4.33928	2.52719	1.45938
kB	GTATTTCCCA	TGGGAAATAC	5.87344	6.4257	4.06308	5.54651	3.01899	2.53311	4.29735	1.41212	1.5646	3.96727	2.42596	1.96616
kB	GGAATATTCC	GGAATATTCC	6.14406	4.90498	4.08205	6.2262	1.51799	3.45177	3.22979	1.2379	1.59831	4.00679	1.49517	0.937336
kB	CTTGGGAAAC	GTTTCCCAAG	2.86015	2.95503	1.81504	4.77209	0.658405	2.17063	1.64395	0.366089	0.754263	3.01616	0.671447	1.79967
kB	AAACATTCCC	GGGAATGTTT	5.04383	2.91615	2.42778	3.67881	2.11662	1.89423	4.31728	1.731	0.592669	2.69566	3.56447	2.26807
kB	CAGAAAATCC	GGATTTTCTG	3.69771	2.43577	1.18791	2.28092	-0.0154113	0.0196793	0.844381	-0.408419	-1.26314	0.688057	-0.119206	0.632009
kB	AGGAATTCCA	TGGAATTCCT	8.68064	8.86896	5.66308	6.58848	3.50992	4.86554	4.93054	1.70144	1.12448	5.05195	1.35232	0.905799
kB	CGGGCTTTCC	GGAAAGCCCG	9.24892	8.90165	5.22721	4.24133	1.35885	0.973232	4.2417	0.221195	0.342395	2.13833	0.922506	0.25943
kB	AATAGGGAAT	ATTCCCTATT	1.47462	1.89209	1.02496	2.85013	0.99492	1.29554	2.97889	1.35741	1.9896	2.59369	3.31164	2.44531
kB	AGCATTTCCC	GGGAAATGCT	2.16467	1.65281	1.35715	2.76198	0.0973807	1.15608	2.2296	0.331116	0.242752	1.9539	2.19407	2.25099
kB	GGGACGTCCC	GGGACGTCCC	3.4107	2.66654	3.01042	5.20736	3.17735	5.41209	6.79652	3.98109	2.93179	5.85504	4.90801	4.23859
kB	ATATAGTCCC	GGGACTATAT	0.225402	0.689433	0.198393	0.887989	0.23485	-0.158263	2.0465	0.0870229	0.679684	1.3908	2.92158	2.02577
kB	CCGGAAATCC	GGATTTCCGG	5.69045	3.40268	1.74133	3.47734	0.624581	1.623	2.96366	-0.0602282	-0.076662	1.83472	1.49308	0.753098
kB	CGAATTTTCC	GGAAAATTCG	4.37904	3.93699	1.8643	3.75014	0.260368	0.489282	2.08718	-0.168479	-0.178625	1.78425	0.292959	0.269986
kB	GGGTTTTTTA	TAAAAAACCC	5.74683	4.85094	2.05172	3.30721	3.28223	1.46634	4.5055	1.11644	0.595475	3.25875	3.86256	3.15164
kB	GGAATTGCCC	GGGCAATTCC	9.03429	5.79918	4.72079	5.20701	2.58983	2.10637	4.13267	0.228662	0.66244	3.45079	1.74214	1.00351
kB	CGGGAAGTAC	GTACTTCCCG	6.05234	6.11357	3.85397	3.53258	1.48587	1.45395	3.71305	1.09941	0.262727	2.52524	1.51341	1.68344
kB	GGAAAAGCCA	TGGCTTTTCC	4.75894	2.45818	2.21857	2.82091	0.451697	0.154297	0.921507	-0.737928	-0.132316	1.25004	-0.0410561	0.10152
kB	GGGAAAACCA	TGGTTTTCCC	6.27683	4.4203	2.32308	4.91099	1.52251	1.36216	3.95641	1.27068	0.792408	3.28973	2.92087	3.73154
kB	AAAAACTACC	GGTAGTTTTT	1.91614	1.6409	0.957773	2.07587	3.09037	1.39601	5.03999	-0.0979261	1.14756	2.94917	4.05286	2.20612
kB	AGGGTGGAAA	TTTCCACCCT	1.56391	1.73322	nan	1.90936	1.47662	1.73674	1.82528	1.54664	0.633326	1.40985	1.35339	0.881929
kB	GAAATTCCGC	GCGGAATTTC	9.06795	12.839	6.32213	5.74884	0.548106	1.87978	2.97727	0.312103	0.74346	3.40618	0.460211	0.593952
kB	GGAAGGTCCC	GGGACCTTCC	2.04194	1.09092	0.169966	1.02947	2.07328	1.94404	5.23345	0.45201	0.08757	2.82745	2.10518	1.97704
kB	AATCGGGAAA	TTTCCCGATT	2.04779	2.73242	1.28812	4.11345	0.878458	2.25515	1.92176	1.11764	0.958064	2.2112	2.29241	2.15855
kB	TTCGGGAAAA	TTTTCCCGAA	2.93561	3.32456	2.16891	5.31599	1.00486	2.39167	1.94181	1.60456	1.2838	3.70499	2.53154	2.47102
kB	GGGAACAACC	GGTTGTTCCC	1.91664	0.371869	0.474321	1.81874	0.872643	0.418579	3.47619	1.30724	0.558809	2.2147	2.10895	2.17857
kB	AATTTCCCGC	GCGGGAAATT	7.44207	8.09066	6.82825	6.07622	3.49408	4.73975	6.32463	2.75875	2.21301	4.03493	3.68135	2.79259
kB	GAAAGTTTCC	GGAAACTTTC	5.18727	3.23296	2.336	4.30722	1.04919	1.05491	3.60773	-0.00221541	0.912327	2.99271	1.51948	1.02093
kB	GGAATTCACC	GGTGAATTCC	4.46503	3.91756	1.87072	2.80379	4.69668	3.8886	7.12506	1.51042	1.8733	4.18647	2.68377	2.3907
kB	GGAAAGACCC	GGGTCTTTCC	3.97376	2.54205	1.58073	2.77527	2.5206	2.69355	7.101	1.36635	1.15335	3.32408	2.28702	1.74865
kB	AAGGGAATTC	GAATTCCCTT	6.20474	4.67492	4.241	4.68317	3.06181	2.92906	5.48187	2.37882	2.17856	3.65135	3.90082	3.93488
kB	GGAAAATGCC	GGCATTTTCC	2.89333	2.3439	0.58416	2.57346	0.966603	0.465598	0.209228	0.634636	-0.100487	1.88625	0.175308	0.418674
kB	GAAATTCCCA	TGGGAATTTC	12.1542	12.3252	8.19708	8.67559	5.62684	6.53812	7.38282	2.8233	3.07568	5.12676	4.0273	3.45962
kB	GGAGAATCCC	GGGATTCTCC	4.17901	2.33309	0.971728	2.73826	1.14132	2.0099	4.32618	0.601281	1.02184	2.71806	2.14415	1.88101
kB	GAAGATTCCC	GGGAATCTTC	3.23911	2.77112	1.61623	3.81831	1.17578	1.6254	4.11952	1.25423	0.71982	2.81418	3.67756	2.37209
kB	GAATATTCCA	TGGAATATTC	3.9599	4.04842	3.3888	3.6661	1.01738	0.915788	2.487	0.828072	-0.265419	2.34564	0.507292	0.769946
kB	GGAAATCACC	GGTGATTTCC	4.42105	4.13199	1.96891	3.27293	7.38248	6.45854	8.94262	3.79578	3.09054	5.08172	4.12929	2.63538
kB	GGATAGTCCA	TGGACTATCC	3.55246	1.68696	0.816999	1.5332	0.259028	0.440653	0.69909	-0.282577	-0.701197	0.532643	-0.018439	0.615572
kB	GGGAACTACA	TGTAGTTCCC	3.79238	2.65413	1.39103	1.68112	0.604241	-0.193653	1.90215	0.77503	0.157897	0.733071	0.786456	0.565786
kB	ATATTTACCC	GGGTAAATAT	0.712098	1.09614	0.726512	1.71635	0.963014	0.312452	1.74021	0.667424	0.46873	0.77197	1.75392	1.7634
kB	AGGAGATTCC	GGAATCTCCT	7.49175	5.74385	2.74851	3.2268	0.0294517	0.00125106	1.91544	-0.401006	-0.505643	1.69407	0.12018	-0.336747
kB	GGGAGGGAAA	TTTCCCTCCC	2.25286	2.16896	2.49745	3.09231	1.37577	2.07902	3.06255	1.77159	1.1191	2.88075	2.37581	2.72987
kB	GGGAGTTCCA	TGGAACTCCC	5.84609	4.49092	1.33335	2.64053	0.902676	1.14675	4.71621	-0.143066	1.24872	2.05187	2.61933	0.924564
kB	GGGAAACCCA	TGGGTTTCCC	8.04702	6.93838	2.87094	4.30687	2.41173	1.39095	3.95262	1.63269	1.34736	2.86942	2.32671	2.35176
kB	GAAAGTCCCA	TGGGACTTTC	6.66636	4.67371	4.65529	4.90054	4.71592	4.21522	8.72629	2.05177	3.1032	3.9232	3.79378	2.89152
kB	GAAATATCCC	GGGATATTTC	2.6691	1.5999	0.898387	2.70087	0.876194	1.0312	3.29019	0.99786	0.535784	2.47788	2.9068	2.02246
kB	CGGGAATACC	GGTATTCCCG	5.23523	3.6354	2.44983	3.65405	1.16463	1.64948	4.62127	1.44064	-0.0917273	2.61582	2.34691	2.16458
kB	GAGTAATTCC	GGAATTACTC	3.15634	2.32716	1.68025	2.91461	0.788722	1.17362	1.66684	0.146406	0.213583	2.06503	0.51418	0.394468
kB	GGATCTTCCC	GGGAAGATCC	4.1037	2.0133	1.68716	3.14995	1.08835	1.31022	2.91898	0.528171	0.75217	2.57773	1.85633	1.83243
kB	AATTTCCCAG	CTGGGAAATT	9.24917	9.96118	6.80872	7.21815	3.22516	4.6734	5.97195	2.01563	2.51612	4.9421	3.51319	2.43002
kB	AAAATTTCCT	AGGAAATTTT	7.39117	7.14434	4.59604	5.66618	2.24693	2.25098	4.33982	0.901399	0.987706	3.9544	2.80064	1.38303
kB	GAAATTCCTA	TAGGAATTTC	7.95815	6.61112	4.80688	5.05725	0.871201	1.55358	2.04609	-0.314233	-0.405287	2.49988	0.579849	0.507484
kB	AAAGAGTCCC	GGGACTCTTT	0.931593	0.960033	0.112888	1.10066	1.01568	1.01347	4.22457	0.49592	0.33048	2.15193	3.62191	2.18309
kB	GGGCATCCCA	TGGGATGCCC	3.83331	1.67755	0.134527	0.973322	0.171514	0.581189	0.347802	-0.715664	-0.467697	0.575445	-0.503043	-0.815068
kB	GGAGTCTCCC	GGGAGACTCC	4.30255	2.63795	3.04246	2.83689	2.32713	2.58207	4.25581	0.316549	0.671233	3.42137	1.96004	1.42735
kB	AACTTTCCCA	TGGGAAAGTT	8.66509	8.12776	5.69545	6.70657	3.51122	3.21441	6.52057	1.61043	2.35604	3.3332	3.63014	2.52007
kB	GGAATTTGCA	TGCAAATTCC	1.81253	1.94835	0.412902	2.42305	-0.181934	1.06903	0.711062	0.211739	0.197609	1.3053	-0.223787	-0.236553
kB	CTGGAATTCC	GGAATTCCAG	9.4846	7.74619	nan	6.98485	4.17594	6.02826	5.06271	1.79228	1.68453	5.22813	1.88043	0.689312
kB	GGGTATTTTA	TAAAATACCC	3.59684	2.8766	1.65186	2.36288	2.85499	1.25473	5.78763	1.76251	2.13075	3.13188	4.6439	3.07372
kB	GGTAATTCCA	TGGAATTACC	8.90416	7.24126	4.70947	5.05865	2.0981	1.95472	4.33729	0.962185	1.94062	2.85061	2.24362	1.35754
kB	ACAAAGTCCC	GGGACTTTGT	0.626461	1.73087	-0.058826	1.3584	-0.114466	0.643095	3.18472	0.28662	0.809721	1.20595	2.91483	2.69618
kB	GGGAATATTA	TAATATTCCC	3.33445	2.91459	2.52792	4.34338	1.73528	1.68598	3.93826	1.09402	1.25714	3.00099	4.37452	2.70872
kB	ATTCCCAACC	GGTTGGGAAT	2.58455	3.62733	1.53298	3.42727	1.23789	1.95535	1.93996	-0.217554	0.819567	1.46732	1.29697	0.591692
kB	GGATTTACCA	TGGTAAATCC	3.21097	1.87482	0.714159	1.94584	0.635827	0.315558	1.8775	-0.0206694	-0.426251	1.06142	0.848692	0.515492
kB	GAACATTCCC	GGGAATGTTC	3.43153	2.40193	2.07402	3.21581	1.49964	1.91676	3.50225	0.188094	0.965055	2.345	3.23285	2.20602
kB	AGGAAAGTAC	GTACTTTCCT	7.9628	8.00178	5.40624	4.08357	1.97327	1.66862	nan	0.251377	0.850344	2.09477	0.840358	1.05666
kB	GGAAAGCACC	GGTGCTTTCC	3.65164	2.95086	1.04712	2.49285	6.93297	4.50048	10.2973	5.70433	3.45763	5.09668	4.33157	3.27767
kB	GGAAATAACC	GGTTATTTCC	3.71451	2.62281	1.21799	3.08446	4.54547	3.84201	6.67336	1.91363	2.44813	4.07619	2.84242	1.7269
kB	AAATCCCGGG	CCCGGGATTT	4.81888	4.10369	1.84782	3.73167	1.86307	1.4952	3.78912	1.19402	0.972146	2.87795	2.63989	1.54881
kB	GAGGATTCCC	GGGAATCCTC	3.56484	2.73828	1.71045	3.7034	1.06363	2.06356	3.52887	1.74352	0.6919	3.22232	2.75802	2.42926
kB	GGAGATTCCA	TGGAATCTCC	10.6244	8.09731	4.33976	4.0289	0.862385	0.256902	2.39654	-0.301035	0.0389653	2.13251	-0.0564801	-0.842478
kB	GGGAGTCCCA	TGGGACTCCC	4.00949	2.31289	2.13067	2.75996	1.34154	0.987428	3.76805	0.0514135	0.465084	2.79349	2.69128	1.70487
kB	GGGAATTCAC	GTGAATTCCC	8.32854	8.5569	nan	7.13763	5.90945	6.15993	nan	5.29361	4.72241	5.06841	4.51363	3.7268
kB	GGAAACTCCC	GGGAGTTTCC	11.6553	nan	6.7647	7.22509	10.4608	9.45497	12.0415	6.12753	7.0809	6.75043	4.78851	3.0763
kB	CTTTCCCAAA	TTTGGGAAAG	3.2079	2.75938	1.74735	4.76994	1.57662	2.59628	2.29745	0.606336	1.80204	3.30725	2.3282	1.74703
kB	CGGAGTTCCC	GGGAACTCCG	8.94638	6.24151	3.88818	3.75982	1.00621	1.19818	3.37079	0.161748	0.271007	2.13146	1.32004	0.829474
kB	GGGAATTAAA	TTTAATTCCC	2.28415	1.77783	1.4584	3.59531	0.462055	1.24974	2.94371	0.330584	1.86198	2.5182	2.48484	2.22954
kB	GGTCTTTCCA	TGGAAAGACC	4.6276	2.86029	1.5409	2.28329	0.448165	0.867673	2.16839	-0.297282	-0.9862	1.40913	0.012918	1.05701
kB	GGGAATATAA	TTATATTCCC	1.78664	1.55758	1.08458	2.34311	0.900526	0.931843	1.35707	1.30098	0.131992	1.89952	1.99233	1.90725
kB	TGTTAGGGAA	TTCCCTAACA	-0.119101	1.16287	0.41786	1.83844	-0.309481	-0.126471	1.8617	0.407059	-0.0135307	0.130709	2.14538	1.36033
kB	ATGGGTTTCC	GGAAACCCAT	2.16499	1.46295	0.429466	1.47939	0.215905	-0.404323	0.992523	-0.198153	0.270074	0.685472	0.08444	0.900956
kB	GGATATTCCA	TGGAATATCC	8.08332	6.87048	3.45996	4.14438	0.368792	0.376601	1.6324	0.274115	0.268559	1.83244	0.0270706	0.847599
kB	GAAATTACCA	TGGTAATTTC	3.19738	3.00297	1.83581	2.76121	1.02093	1.71574	3.92981	0.940061	0.666893	1.89709	1.96826	1.45698
kB	GGCAAATCCC	GGGATTTGCC	4.91964	2.32102	0.835439	2.59688	1.4423	2.24379	3.16756	0.520381	0.397587	2.42196	1.86551	1.50914
kB	AAAATTTACC	GGTAAATTTT	3.70358	3.80748	2.12285	3.73746	1.16681	1.73543	3.53251	1.30748	0.936089	2.35307	3.35825	2.11437
kB	GGGATTACCC	GGGTAATCCC	4.82494	3.24887	2.05658	3.82603	3.30804	3.01623	6.69669	3.828	2.47891	3.67557	4.38583	3.48408
kB	AAAAATCCCT	AGGGATTTTT	7.17405	5.52415	3.78631	5.19253	4.94817	3.28916	7.24427	2.519	2.32198	4.36861	4.69351	4.09166
kB	CGGTTTTTCC	GGAAAAACCG	7.26753	5.43586	3.16245	4.17037	1.55983	0.295291	2.94188	0.970526	0.165571	2.6476	1.12971	0.920427
kB	GAGAAGTCCC	GGGACTTCTC	1.61162	0.752933	0.161684	1.83661	0.980479	1.43233	4.79781	0.984572	1.86092	2.13626	3.64456	2.92477
kB	CGGACATTCC	GGAATGTCCG	9.70909	7.58261	5.70714	4.88151	1.17709	0.753429	1.72214	-0.109187	1.01383	2.39597	0.149732	0.0252202
kB	CGGGATGTCC	GGACATCCCG	4.50502	2.32955	1.16783	0.997541	-0.0539775	-0.724139	1.25155	-0.547648	-0.278459	0.373303	0.225106	-0.31342
kB	GGGAAAGTTA	TAACTTTCCC	3.31365	2.56737	2.70192	3.82217	2.46704	1.7623	5.26394	1.51103	1.39044	3.28799	4.42772	3.53278
kB	AAATCTTCCC	GGGAAGATTT	2.734	2.18368	1.40949	3.44694	0.986674	1.36061	2.7914	1.33864	0.887197	2.38233	3.75043	1.96664
kB	TAAAATCCCA	TGGGATTTTA	4.41038	5.10602	2.42427	4.13857	1.97641	0.919369	4.76586	0.590989	0.96484	2.99259	3.08681	2.39347
kB	CTATATTCCC	GGGAATATAG	1.30119	1.67827	1.34197	2.40024	0.739089	0.82546	1.37078	0.831235	0.682017	1.98134	1.68383	1.91238
kB	AGGGTTTTCC	GGAAAACCCT	8.81267	8.16587	4.21547	3.89792	1.87091	1.75938	4.14386	0.145043	0.0838776	2.53247	1.95171	1.64485
kB	AGAAAATTCC	GGAATTTTCT	7.53807	nan	3.54125	5.17522	1.70179	1.59758	3.43641	-0.251145	0.621138	2.93406	1.34147	0.889738
kB	ACTTGGGAAA	TTTCCCAAGT	3.47603	2.97117	2.24817	4.53883	1.12098	1.60323	2.426	0.354862	-0.0170259	2.79455	1.9243	1.32095
kB	GGGAAAGTAC	GTACTTTCCC	10.137	9.6623	7.92234	6.63338	7.119	5.31532	6.53713	3.13083	2.6656	4.94	5.67219	4.20983
kB	AAATTCCATG	CATGGAATTT	7.5323	7.71769	3.19287	4.04081	0.765994	1.96396	3.04119	-0.751685	0.618788	2.37302	0.213738	-0.480347
kB	GAAGTTCCCA	TGGGAACTTC	6.70561	5.54969	3.99037	4.51174	1.36193	1.89734	4.08983	0.581801	-0.00955527	2.99627	2.09025	0.907733
kB	GGGAAATTCA	TGAATTTCCC	7.15267	6.01163	5.34438	5.32245	3.53256	3.40008	6.10743	1.43063	1.88644	4.07925	3.43361	3.28013
kB	CGGAAAATTC	GAATTTTCCG	4.64453	5.28103	3.08856	4.73769	0.76773	0.959828	3.39565	0.0712574	0.495229	2.55778	0.78143	0.629986
kB	GGAAGTTCCC	GGGAACTTCC	12.3722	12.8171	8.69556	7.87722	8.20188	7.86199	8.51059	3.50341	3.75602	5.51751	4.03593	2.36491
kB	GGGTAATACC	GGTATTACCC	2.11966	1.6262	1.33721	2.85497	1.2117	0.96357	5.43037	2.30743	1.17488	3.36838	3.06352	2.86498
kB	GGGAAAGAAC	GTTCTTTCCC	3.46836	2.61757	nan	3.71914	1.70641	1.78259	2.69634	1.07219	0.509184	3.39437	2.83943	2.9233
kB	GGGAACTCCC	GGGAGTTCCC	9.71889	6.59641	4.20136	5.02667	5.90558	6.31501	10.3636	5.87148	5.08966	5.03392	5.45356	3.94813
kB	GGAATTCCCA	TGGGAATTCC	15.1997	16.2148	11.1403	12.1057	nan	nan	nan	6.7534	4.60877	8.64555	5.45117	3.61289
kB	CCCGTTTCCC	GGGAAACGGG	1.77502	2.29343	nan	2.24437	0.620086	1.19368	1.68104	1.60705	0.911786	0.912749	nan	2.49092
kB	GGGAGTTACC	GGTAACTCCC	2.68086	1.80326	0.453245	1.57725	1.51731	1.81452	7.42482	1.77476	1.76765	2.7622	3.20972	2.28636
kB	GGATTTTACA	TGTAAAATCC	3.94055	3.16732	1.41107	2.60919	0.306573	-0.26509	0.697908	-0.523444	-0.240266	1.03748	-0.155913	0.422832
kB	GGATTTTCCC	GGGAAAATCC	12.1478	10.5636	7.56722	8.40463	7.2994	6.39048	7.77419	3.89339	2.72989	5.56942	4.74824	4.63487
kB	GAGAATTCCC	GGGAATTCTC	6.99907	6.26678	5.2289	6.57815	4.70419	6.14188	nan	4.68721	2.97169	5.04719	5.30391	3.8968
kB	GGCAGTTCCC	GGGAACTGCC	4.13581	1.1156	0.732322	1.74244	0.547337	0.2476	0.975721	-0.258608	-0.32719	1.78503	1.18765	0.903674
kB	TCTGGGAAAA	TTTTCCCAGA	4.43872	5.47527	3.28608	6.82202	1.67697	3.41961	2.66675	1.15477	1.31698	5.65713	3.22655	2.3032
kB	AAAAATCCCA	TGGGATTTTT	8.82775	8.33723	5.45278	6.04299	4.07146	3.33366	6.5725	1.9447	2.58323	3.8004	3.97655	3.16298
kB	CGGAAACCAC	GTGGTTTCCG	6.24221	4.34519	2.08115	2.46617	0.414005	-0.0699905	2.93731	0.408992	-0.37884	0.913567	-0.400556	-0.20539
kB	AAATTTCCAC	GTGGAAATTT	9.9868	10.4579	5.8029	5.55231	1.46534	2.07164	4.41199	-0.439416	1.14935	3.16521	0.924341	0.386478
kB	AAAAAAGTCC	GGACTTTTTT	6.97587	4.12844	nan	4.56712	2.77998	1.91063	2.71169	0.551496	-0.130362	3.13666	2.13354	1.04628
kB	AGGGATTCCC	GGGAATCCCT	8.22482	5.6751	4.15093	5.2539	3.71012	4.24162	6.46635	2.06087	2.8541	3.79825	3.66579	2.87425
kB	AGGTTTTCCC	GGGAAAACCT	4.71238	4.19758	2.21699	4.15543	1.34735	1.65848	3.71038	1.71237	1.69935	3.1037	2.87109	3.05079
kB	AAATATTCCG	CGGAATATTT	5.49403	3.71587	2.60922	4.1274	1.75101	1.07487	2.42677	0.811238	0.513491	2.65568	0.685961	0.771986
kB	GGGAAAAACC	GGTTTTTCCC	8.21664	6.54878	5.68552	6.54551	4.34777	4.1786	7.55117	4.39678	2.74885	5.04025	4.41058	4.42773
kB	ACGTATTCCC	GGGAATACGT	1.56558	1.51561	0.817816	1.84584	-0.00286777	0.668464	0.478526	0.626268	0.606243	1.01929	0.841764	1.55574
kB	GGGATTTTCA	TGAAAATCCC	5.36557	3.09501	1.82073	4.06024	1.39746	1.82604	4.80036	0.827073	0.616885	2.61973	3.03011	2.64294
kB	GGGACTTCCA	TGGAAGTCCC	6.55186	3.47946	1.659	2.83686	2.13463	2.52263	5.87164	0.562874	1.24539	2.79274	3.26009	2.45335
kB	CGTAATTCCC	GGGAATTACG	8.10657	8.26906	5.63263	6.47213	2.53573	3.84526	nan	2.8705	2.90749	4.20349	3.65676	3.29424
kB	GAAATTTACC	GGTAAATTTC	3.01112	3.0904	2.37589	3.92923	1.21684	1.83562	3.65793	1.47182	0.961399	3.23617	3.52963	2.34035
kB	AGAATTTCCC	GGGAAATTCT	nan	11.2848	nan	7.3854	nan	6.83962	nan	2.23176	2.42005	6.18248	5.29277	3.9602
kB	CGGAAAAACC	GGTTTTTCCG	6.53807	5.22107	2.98492	3.97605	0.775665	1.45794	3.05893	0.601024	-0.172485	2.31245	0.783174	0.929383
kB	GGGATTCCCA	TGGGAATCCC	10.9726	8.79406	5.54655	6.21343	3.75133	3.48776	6.86372	2.56188	2.91408	3.93984	3.27223	2.6934
kB	CGGGATTTCC	GGAAATCCCG	12.2727	nan	6.99524	6.65163	3.79607	4.27933	6.52832	1.65607	2.24937	3.60795	2.69991	2.46
kB	GGAAAGGCCA	TGGCCTTTCC	4.79978	3.44862	2.03788	1.93918	-0.16414	0.245374	1.32755	-0.0241982	-0.234205	0.344511	-0.00877563	-0.641971
kB	GGGAATTTGA	TCAAATTCCC	4.2505	3.40825	2.31164	3.93779	1.21627	1.79473	3.36972	0.829404	0.862973	2.89785	2.60838	2.11081
kB	CAAATTCCCA	TGGGAATTTG	6.35367	6.06758	3.45987	5.88963	2.44145	2.91291	4.14791	1.73952	0.862537	3.65902	3.08111	2.3604
kB	GGAATTTATA	TATAAATTCC	3.44099	2.93941	1.44064	3.62209	0.744746	0.791409	1.03778	-0.150521	1.07008	1.91692	0.980267	0.356174
kB	AGAATTTTCC	GGAAAATTCT	3.97003	3.45254	1.46186	3.47028	0.20237	0.11367	2.20414	-0.191317	-0.591318	1.82695	0.657829	0.226092
kB	GGGTATACCC	GGGTATACCC	2.88907	2.36619	1.69371	3.42643	2.46749	3.14643	3.97857	1.94124	0.980842	3.47838	2.52168	2.23654
kB	AAAATTGCCC	GGGCAATTTT	3.14753	2.74315	1.46658	2.9651	1.5579	0.915053	1.6008	0.931523	0.266926	1.54042	1.43106	0.781048
kB	AAGATTTTCC	GGAAAATCTT	3.31011	2.37523	0.732243	2.77342	0.567089	0.401185	0.883994	0.0117582	-0.779235	1.23772	0.620571	0.533722
kB	AAATTCCCAA	TTGGGAATTT	11.2491	9.24153	6.75412	7.10343	4.85458	5.89806	6.57274	1.63981	1.97566	4.56229	3.74385	2.59033
kB	AGGGAGTTCC	GGAACTCCCT	4.11352	2.33371	0.63905	1.89289	0.836932	1.66986	5.75567	0.411803	1.98731	2.50101	2.70269	1.82376
kB	AATTTCCCGA	TCGGGAAATT	6.5352	7.20385	5.71581	4.64476	3.05228	3.14563	5.31599	1.97407	1.31843	3.05549	2.80825	2.42526
kB	AATTCCCAGT	ACTGGGAATT	5.34426	6.09532	3.56529	5.61744	1.72484	2.70732	3.42293	1.59687	1.45129	4.00006	2.50395	2.02619
kB	GGGATCTACC	GGTAGATCCC	1.00091	0.526833	0.131929	0.433375	0.125468	0.0208295	4.19167	0.561324	-0.0146153	1.62864	2.2757	1.82214
kB	GGATTTGCCC	GGGCAAATCC	3.94345	2.19337	1.33334	3.51682	0.312455	0.401086	1.37058	0.222725	-0.0735065	1.82113	0.779027	0.980195
kB	GTACTTTCCA	TGGAAAGTAC	10.5782	11.7124	6.86875	5.18641	1.91975	2.44768	6.2548	1.20846	0.793066	3.04431	1.48207	1.18523
kB	GGAGTTTACC	GGTAAACTCC	3.85603	2.90153	1.54373	2.43983	1.12157	0.879133	2.99477	-0.243976	0.524249	2.39916	1.41238	1.40471
kB	GGATTTACCC	GGGTAAATCC	3.30312	2.85077	1.57989	3.48565	1.47343	1.75441	3.92134	0.914829	0.765604	3.12137	2.8128	2.4249
kB	AGAAATTCCG	CGGAATTTCT	9.27223	10.0181	5.93489	6.36871	2.22085	2.1124	3.95272	1.05523	1.1267	3.57099	0.798916	0.851237
kB	ACAAAATCCC	GGGATTTTGT	3.4181	3.10415	1.00614	3.01742	1.44611	0.713631	3.71925	0.906757	1.31048	2.00766	2.71782	2.18479
kB	AATTCCCATG	CATGGGAATT	5.89223	5.71994	2.91698	4.96518	1.48687	2.24106	3.09192	1.40625	1.25517	3.29653	2.63394	2.17173
kB	CGGAATATCC	GGATATTCCG	7.95923	5.89749	3.58513	4.1108	0.351495	0.75183	1.70401	-0.153731	-0.131339	2.00525	0.276584	-0.865851
kB	GGAAAACACC	GGTGTTTTCC	4.20297	3.51539	1.64571	3.06358	7.06066	4.9047	8.56425	4.00619	2.61547	4.98455	3.91303	2.86951
kB	GAGAAATTCC	GGAATTTCTC	8.3133	5.99953	4.50134	5.78069	1.08144	2.09011	3.50504	0.78056	0.00356275	3.5187	1.06318	0.616988
kB	GAAACTTCCC	GGGAAGTTTC	4.69845	3.0729	2.14438	3.84683	1.62541	1.48176	4.4749	0.835977	1.18075	3.08579	3.35185	2.44985
kB	GAAATTCCAA	TTGGAATTTC	10.5566	10.1121	6.52089	6.04342	1.60594	1.86915	3.40976	0.371388	0.752611	3.24973	0.728342	0.0463845
kB	GGGAGGTACC	GGTACCTCCC	0.880679	0.192492	0.378744	0.81296	1.13946	0.965302	2.76611	0.671587	1.22967	2.19295	2.73181	2.19295
kB	AAGGAATTTC	GAAATTCCTT	7.92496	7.2915	3.76128	4.30647	0.395561	0.959281	2.46428	0.217054	0.892511	2.27562	0.668158	0.712928
kB	CGAGAATTCC	GGAATTCTCG	3.7174	2.80348	1.73573	3.42532	1.03675	0.84581	1.56554	-0.173117	-0.632795	2.19487	0.530999	1.18781
kB	ATATTTCCCA	TGGGAAATAT	4.96818	5.40091	3.32962	5.71331	0.95922	3.5213	3.71521	1.72128	0.999277	3.91667	3.01314	2.43497
kB	CGGAATTACC	GGTAATTCCG	8.4496	7.15086	5.48154	5.27364	3.05885	3.06116	4.14911	1.64686	1.33975	3.59601	2.32538	1.34018
kB	GACATGGGAA	TTCCCATGTC	1.51145	1.36147	nan	1.99844	0.750871	0.906412	1.37042	0.0992832	0.887089	1.35506	0.71144	1.1646
kB	GGGAAGCCCA	TGGGCTTCCC	5.86081	2.79195	1.56229	2.34749	0.763047	0.711834	2.71482	0.469551	-0.755683	1.56376	0.814835	1.10305
kB	AATTTCCAGA	TCTGGAAATT	7.29432	7.08631	3.28512	4.59084	0.917447	1.15749	3.46635	0.000933148	0.439178	2.43388	0.734309	0.209382
kB	ACAAATTCCC	GGGAATTTGT	4.44145	4.4388	2.84254	4.4295	1.90303	2.37116	4.17014	1.01917	1.72831	3.20828	3.53336	2.91338
kB	ACCAATTCCC	GGGAATTGGT	1.27415	1.81351	1.11823	2.68178	0.404904	1.16246	1.88008	0.125477	0.581435	2.05845	2.14686	1.65477
kB	AATTCCCTTA	TAAGGGAATT	3.20006	3.57102	2.08935	3.58798	1.73965	2.00747	3.94134	2.32283	1.90592	2.43403	3.67298	2.91002
kB	CGGGAAACCC	GGGTTTCCCG	8.82082	7.30064	3.6978	4.84057	1.61566	1.67981	4.16464	2.11997	0.531828	3.28196	2.43509	2.73867
kB	GGATTACCCA	TGGGTAATCC	3.44857	2.96517	0.551986	1.62404	0.279087	0.224392	2.48893	0.891579	-0.62218	1.30265	1.6643	1.02306
kB	GGAAAAATAC	GTATTTTTCC	2.39024	2.41552	1.1044	3.23798	0.814839	0.767238	1.37392	0.467284	0.268325	1.86179	0.690396	0.974961
kB	CATGGGAAAC	GTTTCCCATG	2.72982	3.07746	1.79469	3.67795	0.739089	1.31551	1.61748	0.643933	0.704099	2.63538	1.13191	1.59041
kB	AAAAAATCCC	GGGATTTTTT	6.66648	5.11927	3.41235	5.134	4.5339	2.60743	6.32173	2.94257	2.18378	4.20321	4.69906	3.59706
kB	CCAAATTCCC	GGGAATTTGG	4.72326	5.36329	2.76497	4.70079	1.35208	2.5833	4.02685	1.88578	1.28421	2.80777	3.12468	3.23753
kB	GGGACAACCC	GGGTTGTCCC	2.74299	1.9015	0.452001	2.32354	0.677989	1.71574	3.28235	0.0683208	-0.883293	2.29194	2.41879	2.58836
kB	GGTAAGTCCA	TGGACTTACC	3.04016	1.51088	0.669453	1.16455	-0.0134416	0.5431	1.85805	0.261232	-0.293759	0.56718	0.294192	0.129807
kB	GTACTTCCCA	TGGGAAGTAC	6.42542	5.61626	4.17579	3.68913	0.958056	1.42141	3.77717	1.55642	0.532054	2.68133	1.31992	1.08239
kB	ATAAAGTCCC	GGGACTTTAT	1.71043	1.36947	0.610874	1.61139	1.42615	2.00394	5.15228	1.51332	1.58772	2.29516	3.98516	3.13266
kB	GAAATGGGAA	TTCCCATTTC	1.2235	1.67216	1.46625	2.33475	1.10012	0.904757	nan	0.52194	-0.325565	1.77875	1.52215	1.3044
kB	AATGTGGGAA	TTCCCACATT	3.14304	1.98609	1.67938	3.51972	1.57273	1.2106	1.76011	0.374036	1.01212	2.64066	1.61503	0.83017
kB	GGCAAGTCCC	GGGACTTGCC	3.60529	1.68586	0.405573	1.65653	2.52666	1.49816	4.79313	-0.170372	0.639581	2.31827	2.56136	1.98615
kB	GGAATTAACA	TGTTAATTCC	4.59258	4.10621	1.58726	2.27507	0.227468	0.0129838	0.157892	-0.108717	-1.02733	0.769781	-0.0717302	0.0121531
kB	GAAATGTCCC	GGGACATTTC	2.279	1.51479	1.14576	2.61894	1.0846	1.17503	3.88439	1.35056	1.09341	2.53405	3.61231	2.86071
kB	AAAAAGTACC	GGTACTTTTT	3.47258	4.39346	2.60854	2.94705	3.79275	3.21586	6.8324	1.65128	3.14314	3.89427	5.39543	3.6163
kB	CGGCTTTCCC	GGGAAAGCCG	3.17752	2.42698	2.01624	2.93275	1.07926	1.00114	2.27331	0.574408	0.400802	2.33956	1.74529	2.29108
kB	CGGCATTCCC	GGGAATGCCG	5.24246	2.81329	1.99685	3.00229	1.22529	1.24055	1.94751	0.351234	-0.328065	2.03458	1.35428	0.841007
kB	CGTAATTTCC	GGAAATTACG	9.56861	nan	7.5945	5.36858	1.82724	2.44083	3.60115	0.789768	1.07358	3.54636	0.878814	0.747041
kB	AAAATTCCCG	CGGGAATTTT	11.7749	13.8594	7.39811	8.06458	6.58433	6.07815	7.74254	3.15241	3.59295	5.19828	4.48441	3.48746
kB	CCAATTTTCC	GGAAAATTGG	2.6263	2.60878	1.54358	2.76101	0.0708892	0.455592	1.18539	0.0872976	0.45254	1.41682	0.626185	-0.0751684
kB	GGAAAAACAC	GTGTTTTTCC	3.47987	2.83977	1.73161	2.7856	1.96761	0.909631	1.61587	0.135039	0.192434	2.16801	0.983412	1.10432
kB	GGGAGTTTTA	TAAAACTCCC	3.29095	2.80931	2.11415	2.77663	2.79232	2.95851	6.87547	1.59928	1.53115	3.22865	4.85838	3.23291
kB	GAATTTCCGC	GCGGAAATTC	9.20664	9.38547	6.74495	5.979	1.28551	1.40577	2.94067	0.149313	0.36629	3.36832	0.59341	0.501731
kB	GCCCGGGAAA	TTTCCCGGGC	1.92158	3.19469	2.12642	4.39838	0.645862	1.47905	1.72715	1.15796	1.76099	3.01569	1.51209	1.31406
kB	AAAAGTCCCT	AGGGACTTTT	5.64275	5.5567	3.25517	4.27496	6.28554	6.37848	9.55716	4.01122	4.48198	4.96432	5.60496	4.48923
kB	GGAGTTGCCC	GGGCAACTCC	4.20754	1.16817	0.883066	2.17333	0.595374	0.00879584	0.729073	-0.0387019	-0.169907	1.29042	0.147719	-0.518856
kB	GGAATTTTTA	TAAAAATTCC	9.73426	8.79097	4.15843	4.71942	1.4209	1.3513	3.5578	-0.487081	-0.360376	2.66361	1.18283	0.725526
kB	GGGAAACTAA	TTAGTTTCCC	1.49707	1.57302	0.743818	2.5315	0.236431	0.276073	1.72377	0.421282	0.847402	1.60092	2.18561	2.19118
kB	GGGAGTTTAC	GTAAACTCCC	3.53285	2.94691	1.70651	2.49279	1.82737	1.92565	5.41591	1.32429	2.02435	2.79442	3.36947	2.35546
kB	AGTACTTCCC	GGGAAGTACT	3.96486	4.03	3.93144	2.90226	1.4331	1.66878	3.95455	3.24789	1.91314	2.20246	2.08667	2.6106
kB	GGAAAGCCCA	TGGGCTTTCC	9.98029	8.69159	4.91055	4.13363	1.30533	0.768176	3.72475	0.158391	-0.0399603	2.2418	0.23992	0.333324
kB	AATTTCCTAA	TTAGGAAATT	6.33188	4.39255	1.97854	3.62508	0.168668	-0.321546	1.89037	-0.854868	-0.250046	1.93985	0.222718	0.593218
kB	GGGAATTTAA	TTAAATTCCC	4.31532	4.11419	2.90391	4.71532	1.7737	3.0102	4.23053	1.13623	1.3522	3.5461	3.85308	3.50014
kB	ATAATTTCCC	GGGAAATTAT	5.38286	4.52102	4.01182	5.12947	2.42648	2.5136	5.72671	1.90117	2.28455	4.32213	4.90546	3.40327
kB	GGAATTACCA	TGGTAATTCC	8.45441	5.93709	4.64579	4.50043	1.75244	2.24742	3.95484	0.785165	1.30005	3.6364	1.94015	1.29989
kB	GGGAAGACCC	GGGTCTTCCC	3.84235	2.09885	0.82055	2.72146	1.17496	1.53781	5.16433	0.754888	0.493184	2.60877	2.63456	2.56072
kB	GGCAAATCCA	TGGATTTGCC	3.25732	1.70077	-0.121881	1.02436	-0.393266	-1.06375	-0.44622	-0.206421	-0.433714	-0.304962	-0.810453	-0.544758
kB	AAAACCACCC	GGGTGGTTTT	1.90321	1.22031	1.76499	1.42456	3.09248	1.62557	6.4735	3.22768	2.44587	3.52938	4.62009	2.83162
kB	GGAATGTACA	TGTACATTCC	8.90298	8.57991	4.40785	3.39728	0.999089	0.651593	1.17765	-0.307968	-0.103652	1.76226	0.350996	0.319484
kB	CCGGGAATTC	GAATTCCCGG	8.75484	7.73958	6.45713	6.43068	3.12201	5.18857	6.04885	2.44997	1.50061	4.30345	4.29125	2.92943
kB	GGAAATTACA	TGTAATTTCC	8.88702	7.96645	5.53395	4.88751	0.854018	1.77999	2.76647	0.888276	0.472033	2.66291	0.9156	0.701395
kB	GGGACTTTAC	GTAAAGTCCC	2.88661	2.80068	1.90293	2.63372	2.63512	2.65316	6.60495	1.7975	2.59666	3.44279	4.26285	3.66037
kB	GGGTATTTAA	TTAAATACCC	1.18098	0.243005	0.375353	1.36522	1.02837	0.616001	2.44584	0.130032	0.300679	1.47245	2.80143	1.42035
kB	TTCCCGGAAA	TTTCCGGGAA	3.25462	3.60148	1.73988	5.8841	1.10331	2.69412	2.89025	2.31046	2.50598	3.89754	2.15068	1.62217
kB	GGGAATTAAC	GTTAATTCCC	4.39735	3.81565	3.01934	4.33739	1.84396	2.04985	5.34253	2.51853	1.47968	3.75528	3.23354	3.08771
kB	CCCATGGGAA	TTCCCATGGG	1.20567	2.04716	0.808413	2.88228	0.563802	1.14151	1.75652	1.0904	0.628073	2.62727	2.77914	0.619152
kB	GGCGTTTCCC	GGGAAACGCC	4.03441	2.55385	1.93177	3.60251	1.39046	1.41842	2.53047	0.107598	0.936413	2.62988	1.79056	2.62544
kB	CGGGAAAATC	GATTTTCCCG	5.94128	6.58467	4.78178	6.04639	2.57252	3.4662	4.45288	1.55885	1.85172	3.99873	3.69301	3.40806
kB	CGGGAATTCC	GGAATTCCCG	16.3933	nan	nan	10.9256	nan	nan	nan	nan	5.77174	7.99218	5.14673	3.93951
kB	CGGGAAATCC	GGATTTCCCG	8.78138	8.31447	5.82009	6.08507	2.87125	2.87517	5.78761	3.12395	2.40371	3.6514	3.33223	2.68635
kB	GGGAAATACC	GGTATTTCCC	9.08239	7.99345	5.45369	5.91922	5.01256	4.69417	9.92061	6.52398	4.97994	5.11542	5.29566	4.42537
kB	AAAGGAAATT	AATTTCCTTT	4.23014	2.82685	2.39834	3.5782	0.921171	0.425188	1.93662	-0.398081	0.503968	2.4562	1.28821	0.0813476
kB	AAATTTCCCG	CGGGAAATTT	11.1399	11.0048	8.15135	8.10155	6.04656	6.65943	8.50049	3.61882	3.26903	5.30895	5.40304	3.4297
kB	ACTAAATTCC	GGAATTTAGT	2.19228	1.96457	0.767889	2.47595	0.653133	-0.247135	0.74553	0.0785025	0.203485	0.983501	-0.0229657	-0.652047
kB	GGCGAGTCCC	GGGACTCGCC	1.96826	0.492393	-0.0161145	1.06286	1.52662	1.31308	2.67055	0.748331	0.915463	2.10401	2.3859	1.71354
kB	ATGGAAATTC	GAATTTCCAT	9.90305	8.71224	6.64474	5.48477	0.981437	1.72833	3.34926	0.472776	0.937168	2.80324	0.574036	0.0342148
kB	GGCATTTCCC	GGGAAATGCC	8.68968	6.42233	5.10166	5.73663	4.48382	3.61927	5.25422	1.8748	1.40546	3.73126	3.42455	2.69821
kB	GGAAAACCCA	TGGGTTTTCC	11.6048	12.5453	6.43609	5.36	2.0954	2.44157	4.27378	0.497223	1.11995	2.81543	1.90566	1.48571
kB	AGGATTCCCG	CGGGAATCCT	3.38856	3.5737	0.864377	3.78377	0.0735508	0.720815	2.81303	-0.570931	0.336497	2.13869	1.77498	1.78167
kB	TGGGAAAAAA	TTTTTTCCCA	4.76048	5.6836	nan	7.10404	2.29559	2.77959	3.43427	1.8011	1.86615	5.93005	3.37677	2.62739
kB	GCACGGGAAA	TTTCCCGTGC	1.33782	2.81635	nan	3.57529	0.446482	1.66491	nan	1.50127	1.23988	2.77895	1.73089	2.16911
kB	AAATTCCAGG	CCTGGAATTT	7.25772	8.14618	4.16583	4.70749	0.36788	1.58567	3.76127	0.44213	0.867105	2.80048	1.35947	0.200042
kB	CGGAATTCCG	CGGAATTCCG	7.3548	8.14394	5.56571	8.39245	2.85817	5.51188	4.72874	1.86271	2.78422	6.09043	1.504	1.1378
kB	CATTGGGAAA	TTTCCCAATG	1.95102	3.56813	1.98924	4.13588	0.3323	1.5066	1.79259	-0.493788	0.627626	2.15415	1.20387	0.944502
kB	AGTTTTTTCC	GGAAAAAACT	2.97395	2.30918	1.19386	3.01276	0.364687	0.771835	0.879913	0.156577	-0.624768	1.56009	0.650149	0.454332
kB	AATTTCCCGT	ACGGGAAATT	7.49655	7.44704	5.44106	5.94634	3.3292	4.66631	6.61929	2.84337	2.28787	4.06271	4.05754	3.34899
kB	AGGCAATTCC	GGAATTGCCT	6.6822	3.98157	2.09764	3.14604	0.447885	0.929919	1.01247	-0.0429838	-0.0792115	1.62578	0.131879	-0.709219
kB	AGGGAATTCC	GGAATTCCCT	14.6152	nan	nan	11.206	nan	nan	nan	nan	6.13107	8.61527	6.67398	4.63617
kB	GGGCGTTCCA	TGGAACGCCC	2.78859	1.64892	0.397674	0.872169	0.150301	0.383946	0.314211	0.592534	0.675237	0.281284	0.00613074	0.452428
kB	GTTTCCCAAA	TTTGGGAAAC	3.57245	3.90796	1.58566	4.82621	1.82482	1.89925	2.53935	0.87033	1.30397	3.04473	1.70248	2.13996
kB	AGGACTTTCC	GGAAAGTCCT	10.7602	9.67964	5.74841	4.94506	1.51501	1.65262	5.1924	0.222185	0.524249	2.61218	0.852422	0.936728
kB	CCGGAATTCC	GGAATTCCGG	9.62067	nan	nan	7.51092	4.22625	nan	4.8784	3.14382	2.57726	5.34779	2.55372	1.13047
kB	AGTAGTTTCC	GGAAACTACT	3.53566	2.79485	1.42983	1.89132	0.287436	-0.395323	1.93841	0.361759	0.029379	0.972261	-0.177376	0.0846006
kB	AATTCCCTCG	CGAGGGAATT	3.07915	3.49389	2.27595	3.68544	0.722186	1.82451	2.74834	1.35951	0.561514	1.4684	2.91103	2.86332
kB	CACTTTTCCC	GGGAAAAGTG	3.46539	2.89433	nan	4.19504	1.56611	1.84462	3.03765	1.85111	1.83299	3.08505	3.04782	2.76963
kB	GGAATTACCC	GGGTAATTCC	7.90039	7.67761	4.93524	5.65414	8.14305	5.28424	8.31586	3.48941	3.75959	5.81315	3.7992	2.99941
kB	GGATTTTTTA	TAAAAAATCC	5.12806	5.10339	1.68645	3.07243	0.728922	1.04618	1.94602	-0.0813465	-0.68411	1.56919	1.05758	0.681123
kB	AATATTCCCA	TGGGAATATT	7.80995	nan	4.61391	6.03561	1.76183	2.04346	4.08411	0.86246	2.41579	3.5013	2.90086	2.02418
kB	CGGTATTCCC	GGGAATACCG	4.69642	2.99594	1.88688	3.03259	0.222365	1.70362	4.33101	0.669208	0.345631	2.32181	1.97388	1.94015
kB	AACTGGGAAA	TTTCCCAGTT	2.88373	3.07649	2.1686	4.51647	1.29839	2.29551	nan	0.244112	1.55386	3.12631	1.33623	0.949577
kB	GGAAACGCCA	TGGCGTTTCC	3.33284	1.96426	0.697015	1.37033	0.406714	0.0139258	0.721841	-0.44667	0.208535	0.570077	-0.30845	-0.232267
kB	CTTTGGGAAA	TTTCCCAAAG	3.09133	3.54697	1.56647	5.14381	1.12803	2.56292	2.52769	0.627635	0.333952	3.19859	1.91645	1.10689
kB	GAAAATTACC	GGTAATTTTC	3.53979	2.82662	1.90697	3.36418	1.49891	0.963661	4.2873	0.990037	1.68068	3.26112	3.68988	2.70334
kB	GGCAACTCCC	GGGAGTTGCC	4.34186	0.844636	0.413466	1.32513	1.22803	1.05266	3.31851	0.162836	-1.00755	1.86355	1.72159	0.465621
kB	GCATTTTCCC	GGGAAAATGC	2.88435	2.52842	2.55877	4.73741	0.700643	1.15048	2.7858	1.98311	0.808517	3.01641	2.89862	3.15184
kB	GGAATATCCA	TGGATATTCC	7.61443	5.38677	3.09601	4.01294	0.334309	1.0083	1.04092	0.595451	0.146315	1.75325	0.149229	0.133821
kB	GGGAAAACTA	TAGTTTTCCC	2.67214	3.2245	2.12833	4.2852	1.51559	1.79845	3.46771	1.44979	0.720374	3.34739	3.6803	3.62684
kB	GGAACCTCCC	GGGAGGTTCC	1.55249	0.205418	0.16246	1.00173	0.118401	0.349039	3.52975	0.150857	0.0161804	1.67411	0.950341	0.649196
kB	AAAAATTCCC	GGGAATTTTT	10.4766	9.44158	6.58699	7.3119	7.05251	5.94694	7.98615	3.68743	3.36454	5.55315	6.08436	3.92195
kB	CAGGGAAAAA	TTTTTCCCTG	2.75231	3.34143	nan	4.90445	1.55669	2.63757	3.40071	2.56521	1.58732	3.48103	3.5562	2.89267
kB	CTTCGGGAAA	TTTCCCGAAG	2.54638	3.12559	1.15678	4.10823	0.680185	0.865731	1.82261	0.892157	0.968279	2.41679	2.12741	1.58466
kB	ACTTTGGGAA	TTCCCAAAGT	1.97088	2.28253	0.744224	2.60186	1.04983	0.317461	1.1589	0.369887	-0.750035	2.4026	0.85885	0.966019
kB	CGGGATGCCC	GGGCATCCCG	3.63039	1.67775	0.429045	1.03837	-0.349353	-0.79448	0.591566	0.33502	-0.579081	0.830167	-0.0933353	-0.0805509
kB	GGGAAGTACA	TGTACTTCCC	8.58486	8.93963	4.8423	4.34083	1.89528	1.68203	3.37317	2.14482	1.29591	3.15876	1.90804	1.93908
kB	AAAAAAATCC	GGATTTTTTT	5.12412	3.77631	1.96446	3.69288	2.12975	1.186	2.26022	0.122014	0.142056	2.17665	1.53964	1.21502
kB	AATTCCCACA	TGTGGGAATT	5.29719	6.40359	3.72274	5.32307	2.35128	3.01406	3.50711	1.63284	1.49697	3.65863	2.33211	2.08839
kB	ATCGGGAAAT	ATTTCCCGAT	3.0902	2.78407	1.83672	4.44071	0.484487	2.05523	2.82543	1.45763	1.63656	3.3546	2.31282	1.77416
kB	AGGAATGCCC	GGGCATTCCT	7.12013	5.36035	2.15082	2.67612	-0.179643	0.47138	1.18166	0.841131	0.382298	1.07194	0.236246	-0.255028
kB	GCAAATTTCC	GGAAATTTGC	6.82642	6.75514	3.54931	5.31596	1.43168	2.19701	3.51861	1.19743	0.720927	3.64877	1.09502	0.990895
kB	GGGTATTCCA	TGGAATACCC	7.49589	6.06652	2.33712	3.09763	1.08539	0.62185	3.64371	-0.103461	0.386899	2.06236	2.56389	1.85622
kB	CGGAGATTCC	GGAATCTCCG	9.96539	8.29764	5.03749	4.76277	0.785265	0.2319	2.3014	0.15122	0.370899	2.06103	0.218711	-1.12971
kB	AGGAAATCCC	GGGATTTCCT	10.0278	8.43276	4.77973	4.71046	3.57849	2.65102	5.94424	1.4989	1.34202	3.27619	3.02419	2.94987
kB	AAAATTCCAT	ATGGAATTTT	10.4093	10.3115	5.89791	5.86005	2.14445	1.75344	4.58211	1.2543	0.338579	3.32664	1.39984	0.885302
kB	AGGTGTTTCC	GGAAACACCT	1.66425	0.791568	-0.258302	0.907865	0.840302	0.159525	3.54184	0.230909	-0.364643	1.29403	1.96755	1.16704
kB	AGGTTTTTCC	GGAAAAACCT	4.96367	3.10208	1.34453	3.33684	0.617051	0.967126	2.1452	-0.618308	0.193728	1.56873	0.542715	1.01669
kB	CGGAATTGCC	GGCAATTCCG	9.15462	6.05067	3.97728	4.35891	0.195766	0.659891	1.53063	0.140315	0.00356275	2.0061	0.053206	-0.509764
kB	AAAAAGTCCG	CGGACTTTTT	7.45686	6.529	5.35181	5.14527	2.64887	1.78607	3.0001	0.5079	0.774621	3.93748	2.27107	0.49429
kB	GAAAATTTCA	TGAAATTTTC	3.68545	2.55705	1.98814	3.69827	0.6	0.26175	2.04029	0.0293052	0.551367	2.56445	1.64364	1.02622
kB	AAATTCCCTT	AAGGGAATTT	8.49856	7.15611	5.31433	5.87609	5.98755	5.41952	8.7145	4.96214	3.36576	4.78088	5.2376	4.1639
kB	GGAATTTCCA	TGGAAATTCC	16.9962	18.283	nan	13.1938	5.85379	6.04433	7.15376	2.09058	1.7507	7.24004	2.60439	1.13535
kB	CGGAATGTAC	GTACATTCCG	6.66557	6.12078	4.29013	3.23037	0.664637	1.20989	1.65822	0.0352991	-0.701588	1.44364	0.00395891	0.633038
kB	AGAGTTTCCC	GGGAAACTCT	4.15976	3.51424	2.39304	3.49062	1.3539	1.74692	3.70943	0.564511	0.881337	2.50125	2.82789	2.05918
kB	AAATTTTCCA	TGGAAAATTT	6.68182	6.22435	4.4268	5.50859	1.9504	2.34932	4.32238	1.11804	1.51544	3.73792	2.01106	1.57962
kB	GGATTGTCCC	GGGACAATCC	3.23346	2.02345	1.17648	2.68227	1.28509	1.50078	3.59721	0.395187	0.710413	2.37126	2.32012	2.66574
kB	AGGAAGTTCC	GGAACTTCCT	9.79157	5.75418	5.36363	5.20193	0.999691	1.29145	2.37686	0.150585	0.374585	2.52795	0.439024	-0.527575
kB	GGAAATATCC	GGATATTTCC	3.25912	2.64649	0.698094	3.87822	0.399074	1.33196	1.77757	0.057758	0.275901	2.51559	0.699369	0.147667
kB	AAAAACTTCC	GGAAGTTTTT	4.56327	3.14932	1.71354	3.30636	0.49872	1.12754	2.05726	-0.396815	-0.399739	1.74445	1.07674	0.921964
kB	GGGAGCTCCC	GGGAGCTCCC	3.42663	1.90192	2.35815	4.3953	2.03051	3.14337	4.47967	1.74943	1.81685	4.57307	3.07854	1.89746
kB	GGAAAAGTAC	GTACTTTTCC	3.95435	3.06031	3.16281	3.82393	0.93085	0.702935	1.72653	0.950885	0.565231	2.51355	0.845863	1.08834
kB	AAAAACACCC	GGGTGTTTTT	2.49284	1.76879	1.28796	1.94288	3.56625	1.52277	5.63509	2.36578	1.38389	4.11247	4.51206	2.65859
kB	GGAACATCCC	GGGATGTTCC	2.62978	1.24895	0.136919	1.60047	0.522701	0.787947	2.99109	0.488271	0.361216	1.31239	0.645258	0.819573
kB	CGTGGATTCC	GGAATCCACG	6.77895	4.58619	2.89471	2.70486	0.302821	0.685484	0.994305	-0.0350734	-0.585391	1.05761	-0.177665	-0.00745543
kB	AAATAATCCC	GGGATTATTT	1.8415	1.38995	0.389311	2.23035	1.107	0.363978	2.96623	0.00491333	0.362715	1.72024	3.0581	2.18998
kB	CCCGGGAAAC	GTTTCCCGGG	3.09982	3.05379	1.79319	4.14145	0.352867	1.85409	1.79067	0.517176	0.599066	3.12796	2.36582	1.92827
kB	AGGATTTTCC	GGAAAATCCT	9.36306	7.09279	4.10921	4.71728	0.448838	1.10907	2.94587	0.0498496	-0.784244	2.4115	0.76061	1.07335
kB	GGAATTTCTA	TAGAAATTCC	8.08255	6.5305	4.80639	5.31096	1.16837	1.95195	2.68704	0.167006	-0.0290889	2.63469	1.21083	0.852467
kB	AATTTCCCTA	TAGGGAAATT	6.02141	7.17342	nan	4.89125	4.43166	3.87101	6.89937	2.28365	2.13788	4.3693	4.63015	3.71272
kB	GGGAAAATGA	TCATTTTCCC	2.82257	3.25826	2.29913	4.13339	2.08774	1.49292	2.71561	1.94888	1.5109	2.78472	3.01777	2.76735
kB	GGAAATTTGA	TCAAATTTCC	5.97003	4.84645	2.96127	4.27061	1.29262	1.98083	2.39934	0.539497	1.43828	2.54968	0.735528	0.0876524
kB	AGGGAAATCC	GGATTTCCCT	7.57396	6.56318	3.81938	4.54288	2.7597	2.53732	6.33351	2.06236	2.32161	3.86774	4.13945	4.22466
kB	AAGGAATTCC	GGAATTCCTT	8.3789	7.57631	7.03338	6.98524	4.936	5.24703	5.29321	2.04907	1.4229	5.4095	2.17612	1.45619
kB	AGTACATTCC	GGAATGTACT	3.9598	3.40053	1.82711	2.09384	-0.166361	-0.0620502	0.65387	-0.117549	-0.1028	1.00366	0.0717496	-0.140221
kB	AGGAAACTCC	GGAGTTTCCT	10.8637	9.48775	5.06304	4.75648	0.980026	0.628269	3.10851	-0.650256	-0.703678	1.98812	0.636754	-0.404378
kB	AAAAAGACCC	GGGTCTTTTT	1.70881	1.1415	0.702822	1.45031	2.08181	0.314556	3.85439	0.590045	0.668452	2.40861	3.47514	1.74317
kB	CGGCATTTCC	GGAAATGCCG	8.88684	5.66035	4.12864	3.84901	0.55843	0.881441	1.58166	1.18727	0.590423	2.05997	0.291568	0.347538
kB	GGGACTCACC	GGTGAGTCCC	0.71619	0.213641	-0.121768	0.702614	0.21943	-0.00420307	3.29119	0.545111	0.757788	1.76697	2.34393	2.33658
kB	AGGAATTCCC	GGGAATTCCT	14.0044	nan	nan	10.4567	nan	nan	8.94394	7.00073	6.38286	7.83396	5.54804	4.30345
kB	CGAAATTTCC	GGAAATTTCG	9.11598	9.53504	6.76615	6.2412	2.30124	4.32205	5.38432	1.80815	1.24872	4.00904	2.11268	1.86099
kB	AGGGAAAAAA	TTTTTTCCCT	2.94524	3.12424	nan	4.71888	0.77577	2.6375	3.9868	2.28523	2.19767	5.36053	nan	3.50261
kB	GGGAAAGCTA	TAGCTTTCCC	1.56252	1.48562	1.03944	2.62047	0.144582	1.65724	2.31642	0.927168	0.66244	1.80316	2.31092	2.498
kB	CGTAAAACCC	GGGTTTTACG	3.99838	3.80272	1.58256	2.26462	0.14625	-0.0892971	1.26815	0.0806106	0.033095	0.960235	0.397081	0.690274
kB	CCGGAATTTC	GAAATTCCGG	9.99896	9.30912	6.5978	6.06606	2.05229	2.63485	3.77784	0.663514	0.917193	3.54329	2.35121	0.853785
kB	GAAAATACCC	GGGTATTTTC	4.18006	2.45951	2.1308	3.32559	4.35223	2.57008	5.87516	1.94787	1.07687	3.91266	4.86065	3.42571
kB	GGGAAAATAC	GTATTTTCCC	5.04996	6.52465	3.93678	5.30492	1.97472	2.60894	4.16919	2.39578	1.44062	4.04193	3.91214	3.40807
kB	GGATTCTCCC	GGGAGAATCC	3.20788	2.20714	0.767682	2.36695	2.20854	1.61379	5.19905	1.09024	0.739046	4.18431	3.05026	2.57654
kB	GGGATATCCC	GGGATATCCC	6.17587	5.17161	4.36647	5.62179	3.9731	5.51863	7.20824	3.54409	2.9886	5.09814	4.17943	3.86932
kB	AGGGCATTCC	GGAATGCCCT	6.67357	3.83066	1.98563	2.79428	0.502494	0.0502497	1.60048	-0.326487	-0.166963	0.988516	0.552714	0.609984
kB	CTAGTTTCCC	GGGAAACTAG	1.78267	2.12143	1.53315	2.91803	0.174656	1.05365	2.13183	0.93218	0.380457	2.03491	1.87023	2.87858
kB	GGCAATTCCA	TGGAATTGCC	9.35036	5.5485	3.56907	3.94284	0.61678	0.135402	1.43557	-0.762197	-0.717533	1.91097	0.0157085	-0.283307
kB	GGGAAGTCCC	GGGACTTCCC	9.56249	6.92942	5.09484	5.587	10.1231	10.8232	12.0599	9.23683	7.40207	6.43035	6.07122	4.80308
kB	GGATTGCCCA	TGGGCAATCC	4.33389	2.12592	1.12013	2.31342	-0.195385	0.140747	0.300896	-0.282289	-0.336694	0.700356	-0.0435291	-0.207673
kB	CGGTCTTTCC	GGAAAGACCG	4.11378	2.05253	1.41808	2.13656	0.646725	-0.141974	1.47843	-0.226606	0.668229	1.07918	-0.0858579	-0.135976
kB	GGGTATTTAC	GTAAATACCC	2.65531	2.67808	1.52956	2.43324	2.23355	0.941459	4.33099	2.07762	1.09732	2.68261	3.54312	2.01709
kB	GGAATGTACC	GGTACATTCC	4.7666	4.94564	2.29356	3.09139	2.28711	1.24589	5.92288	0.800719	1.71768	3.10881	2.18939	1.4893
kB	CGGGAAATTC	GAATTTCCCG	12.2867	11.8257	8.5782	8.62005	6.93421	6.04289	7.82124	3.00839	2.00647	6.00013	4.8828	3.64221
kB	AATTCCCAGG	CCTGGGAATT	5.02247	5.82257	2.80448	5.52496	1.04785	2.62101	3.46028	0.342112	0.531489	3.54576	2.97556	1.72959
kB	GGAAATGCCC	GGGCATTTCC	8.13805	6.38507	5.06426	5.58063	3.18567	2.65781	6.33012	1.63224	0.632544	3.53618	2.32079	1.43759
kB	GGGAAACTAC	GTAGTTTCCC	5.86722	4.12275	3.9837	4.47221	3.17612	3.43934	4.72246	1.29917	1.34346	3.66174	3.93851	2.94117
kB	GGAATTCCAC	GTGGAATTCC	9.38061	8.264	6.44427	6.7434	3.87036	4.66486	4.48095	1.70628	1.78398	4.90275	2.26404	1.17756
kB	GAGGAATTCC	GGAATTCCTC	8.17547	6.88951	6.40886	6.34715	4.21498	4.23537	4.98316	1.07606	1.92526	4.84009	1.84966	1.19613
kB	AAATTTTCCG	CGGAAAATTT	6.76729	6.65002	4.88423	5.4328	2.58629	1.62607	4.11433	1.54823	1.02664	3.57064	2.06901	1.29866
kB	ATTTCCCATA	TATGGGAAAT	2.80491	3.55059	2.35717	4.82876	0.56172	2.53928	2.63445	0.724493	0.403902	3.31697	2.41094	2.04435
kB	GGAAATTGGA	TCCAATTTCC	1.17297	1.12405	1.0038	2.1651	0.324027	0.623096	0.642318	0.759341	0.36087	1.36708	0.19715	0.0639042
kB	GGAAACACCA	TGGTGTTTCC	3.53297	1.86027	1.03101	1.22883	1.09977	0.0818254	2.34071	-0.508602	-0.506791	0.982168	1.13799	0.874181
kB	ACGTGGGAAA	TTTCCCACGT	3.80534	4.25247	nan	3.93463	1.9014	1.69329	2.13648	1.45847	1.23029	3.5358	1.94531	1.17712
kB	GGGAATTTAC	GTAAATTCCC	8.92717	9.33256	nan	7.40923	5.73121	5.65768	6.90484	4.96581	2.79135	5.50617	4.45378	3.54825
kB	AAAAAGTCCC	GGGACTTTTT	5.49875	4.77168	3.6851	4.96654	5.84245	5.06983	8.57795	3.54902	3.70479	4.79813	6.09032	4.60262
kB	ACTCGGGAAA	TTTCCCGAGT	2.55061	2.74399	2.11949	4.06166	0.867903	0.942923	2.39038	0.952688	1.66088	2.57617	2.18039	1.85055
kB	GTGAATTCCA	TGGAATTCAC	7.61024	5.72593	4.97849	5.09633	2.27027	2.36416	2.98934	1.66497	1.48373	3.48916	0.467658	0.455686
kB	GATATTCCCA	TGGGAATATC	5.2719	5.25003	2.53687	4.55046	1.26	1.34708	2.74563	0.850848	0.00380326	2.86273	1.63805	1.62282
kB	GGGAACCACC	GGTGGTTCCC	1.77705	1.12685	0.517242	1.09178	3.83882	2.86215	8.48231	3.75675	1.6022	3.35033	4.48417	3.52406
kB	CGGGCTTCCC	GGGAAGCCCG	5.41213	2.4392	1.51863	2.31842	0.505377	-0.203474	2.36108	-0.0649888	-0.210623	1.33926	0.449341	1.0228
kB	AAACACTCCC	GGGAGTGTTT	1.19385	0.99087	0.665765	1.27534	0.746331	-0.568926	2.54161	0.818993	0.778907	1.4196	2.61131	1.65711
kB	GGGCACTCCA	TGGAGTGCCC	4.07021	2.43236	0.201581	0.837957	-0.0826005	-0.361429	-0.329578	-0.716476	-0.81237	-0.299756	-0.974918	-0.962456
kB	GGAAAGTCCC	GGGACTTTCC	12.3714	11.1241	7.20741	8.48756	15.0604	13.7888	14.2076	11.1272	8.44377	8.43823	5.84084	4.52309
kB	GACATTCCCA	TGGGAATGTC	4.48177	3.08471	2.5695	3.5834	0.853966	1.52841	1.37963	-0.0281004	0.254672	1.91709	1.12569	1.36093
kB	AGGAAATTCC	GGAATTTCCT	16.2803	15.8328	10.0628	12.4744	4.72407	4.94487	5.82182	1.65764	1.38317	6.33411	2.08209	1.06924
kB	GGACTCTCCC	GGGAGAGTCC	4.27705	2.6623	1.66537	2.63531	1.71559	1.6617	4.30463	0.342289	0.502606	3.21829	2.95329	2.03129
kB	CAAATGGGAA	TTCCCATTTG	1.77763	1.88506	1.40163	2.84656	0.417448	0.631332	1.45745	-0.574519	1.05062	2.03723	1.67892	1.14818
kB	GGGAATCTCA	TGAGATTCCC	2.54693	1.4294	0.575366	2.61554	0.285814	0.2799	2.9146	0.542088	0.72159	1.55036	2.01427	1.57715
kB	GGTAATTTTA	TAAAATTACC	3.01666	2.02227	1.41313	2.51303	1.42707	0.912848	3.98932	0.757997	0.328859	2.74242	3.8904	2.45963
kB	CCCGATTCCC	GGGAATCGGG	0.689691	1.25601	0.868299	1.25642	0.21126	0.375111	1.67875	0.512756	-0.202119	1.10616	1.9129	1.7268
kB	AAGGAAATTC	GAATTTCCTT	8.27946	5.5371	5.62508	4.62234	0.968523	1.54587	2.44861	-0.360844	-0.149683	2.50354	0.940084	0.338902
kB	GAATTACCCA	TGGGTAATTC	3.64497	4.01189	2.15931	3.02821	1.34894	1.50508	4.15814	1.78433	0.766154	2.41551	2.73433	1.79569
kB	CGGAAAGTCC	GGACTTTCCG	12.7352	12.5331	7.38854	7.74406	2.6114	2.76829	6.79643	0.82674	0.527643	3.62413	1.12988	1.10245
kB	AGGAATATCC	GGATATTCCT	5.5486	3.87003	1.86367	2.81874	0.0957555	0.624917	0.725459	-0.150804	-0.980668	1.9112	-0.0403182	0.345539
kB	AAAAATTTCC	GGAAATTTTT	9.01667	7.23233	4.90176	6.40421	2.4971	2.26074	4.77652	0.894964	1.20274	3.6811	2.45832	1.79372
kB	AAAATTCCGG	CCGGAATTTT	12.4132	12.3426	6.93089	6.76328	1.7549	3.42805	4.99075	1.05547	1.05435	4.05157	2.86946	1.27177
kB	AATATTTCCC	GGGAAATATT	3.28347	3.67689	2.97142	4.8051	1.4835	2.11858	4.56154	2.22439	1.79394	2.86446	3.83728	3.05879
kB	CGGAAATTTC	GAAATTTCCG	9.14486	8.90273	nan	7.58659	3.77724	4.40128	6.03912	1.84731	2.25455	4.56515	2.59383	1.8542
kB	GGACTTTCCA	TGGAAAGTCC	13.1899	12.6357	7.45335	7.72976	3.28518	2.69064	6.70512	0.373771	1.12934	3.52683	1.33435	0.208786
kB	AGGATTGCCC	GGGCAATCCT	2.60979	0.750955	-0.260878	0.699226	-0.255432	-0.522626	0.00813955	-0.134771	-0.764097	0.346783	-0.47616	0.16841
kB	CGGTGGGAAA	TTTCCCACCG	3.01453	3.81254	2.94848	4.28174	2.11746	2.8219	3.14127	1.41861	2.03394	3.36469	2.11204	2.00257
kB	GGAAAAAACA	TGTTTTTTCC	5.86562	4.10165	3.76131	3.69599	0.973975	0.216266	1.15402	0.712082	0.521193	1.87611	0.640114	0.47273
kB	CGGAAAACCC	GGGTTTTCCG	12.0728	10.5849	5.99977	5.49083	1.4961	1.73413	4.47811	1.54292	0.582671	2.89903	1.84122	1.75913
kB	AAATTTCCAG	CTGGAAATTT	10.7017	nan	5.95038	6.01564	1.73424	1.52832	4.83071	0.940636	0.565794	3.63921	1.58504	0.817379
kB	GGGAGATACC	GGTATCTCCC	1.35057	0.334292	0.197509	0.915513	1.26295	0.905493	6.78032	2.07074	0.881772	2.58377	3.40506	2.48844
kB	AAATTCCCGG	CCGGGAATTT	10.3266	9.97604	6.92543	6.8162	3.43264	5.64555	6.56218	2.13659	2.94007	4.36266	3.99171	3.00746
kB	AGTGGGAAAA	TTTTCCCACT	5.06014	4.77216	nan	6.33351	1.85652	2.72629	2.87569	0.847112	0.916652	4.72904	2.23111	2.44061
kB	AATTCCCAGA	TCTGGGAATT	5.37835	6.52445	2.94872	4.91425	1.33038	2.69802	3.58349	1.17111	0.748202	3.2355	2.18315	1.59576
kB	GGAAATTCTA	TAGAATTTCC	8.03827	5.86891	nan	5.14544	0.881389	0.468441	2.65671	0.119917	0.289985	3.15699	0.737184	0.781431
kB	AAAACTTTCC	GGAAAGTTTT	6.90219	5.29644	2.82513	4.29057	1.31094	1.40517	4.29497	0.318416	0.786922	2.92154	1.53791	0.0366039
kB	AAATTACCCA	TGGGTAATTT	4.63484	5.62007	2.98042	4.05751	2.14899	2.50222	4.76407	2.24787	1.34366	3.01222	3.24474	2.19618
kB	GAAGTTTCCC	GGGAAACTTC	4.06426	3.20665	2.4365	4.6061	1.68992	2.40716	5.11663	1.7241	1.00388	3.27192	4.35863	3.51274
kB	GGGAAAAGTA	TACTTTTCCC	2.05283	3.14803	2.17737	3.96738	1.17225	2.28543	2.62957	1.86008	0.697558	3.17888	2.52609	3.29065
kB	GGGAGAGCCC	GGGCTCTCCC	1.65411	0.203617	-0.0264906	1.19308	0.431311	0.664465	2.23316	0.348401	0.300214	1.90174	2.10115	1.57176
kB	AAAATCCACC	GGTGGATTTT	3.8033	3.13981	1.50109	2.83289	1.35301	0.920838	4.23225	0.72871	1.63149	2.34963	3.31184	1.99281
kB	GAAATTTCCA	TGGAAATTTC	8.93616	11.2466	7.72321	7.46616	3.23286	3.66281	5.87526	1.2754	1.57772	5.1713	2.54512	1.2558
kB	GGTAACTACC	GGTAGTTACC	1.03609	0.114643	-0.641338	0.663633	-0.861129	0.845625	4.07194	0.448951	1.06264	1.77085	1.56799	0.877494
kB	CAATTTTCCC	GGGAAAATTG	3.62471	4.40923	3.36727	5.1293	1.80539	2.16956	4.62412	1.97593	0.676682	3.73824	3.69636	3.11976
kB	AGTTTTTCCC	GGGAAAAACT	3.26212	3.88916	2.67485	5.10061	1.07407	1.59691	3.35512	1.42832	1.37713	3.32903	3.42928	3.28905
kB	AGAATTTCCA	TGGAAATTCT	9.74129	nan	nan	5.98442	2.00228	1.17663	3.66516	0.138769	0.509524	3.00168	0.789607	0.247313
kB	CCGTTTTCCC	GGGAAAACGG	2.10619	3.16233	nan	3.80601	0.396751	1.64113	3.19675	1.40285	0.750296	3.12249	nan	3.1022
kB	GTTTGGGAAA	TTTCCCAAAC	3.1571	3.69668	1.54711	4.63532	0.524634	2.32404	1.92145	0.167006	0.544031	3.13573	1.19297	1.51184
kB	GCTTGGGAAA	TTTCCCAAGC	3.50663	2.71043	2.23454	4.93119	1.0608	2.05437	1.85838	0.871158	0.962797	3.71673	1.39032	1.29198
kB	AAAATTCCAC	GTGGAATTTT	11.3481	11.0779	6.26416	5.85523	2.7204	2.56154	4.64882	0.830486	1.41566	3.68953	1.1883	0.873452
kB	GGGCATGCCC	GGGCATGCCC	4.9568	2.94922	2.88837	5.18876	0.832781	2.70086	1.21076	1.32085	1.56981	4.11601	1.42059	0.721621
kB	AAAAATTCCT	AGGAATTTTT	8.25519	6.25622	4.33445	5.53987	2.07927	2.05655	4.0511	1.0465	0.733084	3.30309	2.14416	0.921165
kB	GGACCGTCCC	GGGACGGTCC	0.684909	-0.292236	0.269707	0.96022	0.0993664	1.07864	1.71748	0.540966	0.648732	1.56696	2.44243	2.19918
kB	CTGGAAATTC	GAATTTCCAG	11.1741	9.70404	7.74717	7.14909	2.2693	1.93033	3.73597	-0.314811	-0.345207	3.88362	1.01579	0.346686
kB	GGAATTTTCA	TGAAAATTCC	7.61272	6.58487	2.67384	4.58959	1.36627	1.58767	3.14827	-0.129873	0.341817	2.56262	0.904297	0.847058
kB	GGAATATACA	TGTATATTCC	4.38908	2.38526	1.50051	1.92834	0.916477	0.229973	0.337695	-0.0288439	0.00536641	0.755362	-0.143835	-0.895024
kB	AGAAAATCCC	GGGATTTTCT	5.52556	4.41181	2.22488	3.93393	1.82061	2.44591	5.41221	0.566491	1.65711	3.07817	3.28927	3.07208
kB	CGGAATTTCC	GGAAATTCCG	16.208	18.1633	11.732	13.4803	5.24778	5.80115	6.40188	1.62698	2.47629	7.10428	2.06051	1.65777
kB	GGGAGTCACC	GGTGACTCCC	0.717373	0.675984	-0.200099	0.245635	0.218901	0.121815	2.67773	-0.129497	-0.604863	1.31266	1.9193	1.16427
kB	GGACACTCCC	GGGAGTGTCC	3.59037	1.6362	1.03972	1.11307	1.20853	0.438291	3.1188	0.290813	1.23946	1.97391	2.35631	1.13753
kB	GGGACCTCCC	GGGAGGTCCC	1.81818	1.77824	0.0952465	1.12122	0.799447	1.02053	4.10331	0.129121	0.454138	2.17616	2.38267	2.17995
kB	AAGTTTCCCA	TGGGAAACTT	7.2385	6.60764	3.88427	5.58719	1.73195	2.5472	5.62158	1.83957	1.65999	3.4457	2.4392	2.46821
kB	AAGATTTCCC	GGGAAATCTT	3.15368	3.46575	1.36576	4.2047	1.41301	1.55559	4.51721	1.5571	1.1796	2.69997	3.57637	3.01719
kB	AGCGTTTCCC	GGGAAACGCT	0.794796	0.770668	1.08973	1.89898	0.105739	0.822574	1.51531	0.208404	0.162266	1.31145	1.49922	2.03115
kB	AGGGAAGTCC	GGACTTCCCT	6.06174	3.79796	2.3115	3.11244	1.16113	1.39978	4.5115	0.925195	0.903237	2.34796	2.09161	2.22857
kB	AGGAAAATAC	GTATTTTCCT	3.54743	3.38431	2.22593	2.80094	0.32023	0.609667	1.41742	-0.328322	0.133887	1.33003	0.394591	0.912011
kB	GGGCAATCCA	TGGATTGCCC	3.91823	1.56074	0.146921	1.11601	-0.206889	-0.19182	0.173459	0.0871145	-0.105479	0.227373	-0.255215	-0.35178
kB	CGGATTCTCC	GGAGAATCCG	4.18982	2.22042	0.608347	1.77139	-0.30589	0.292879	0.165122	-0.761074	-2.1072	0.13742	-0.635669	0.0431133
kB	CGGGTTTTTC	GAAAAACCCG	5.18999	4.2943	3.38273	4.13397	3.06084	1.97161	4.98999	1.11628	0.376658	3.15886	2.86631	2.66583
kB	GGGAAAAGGA	TCCTTTTCCC	1.92013	1.99636	nan	3.1133	1.33442	1.41329	1.13706	1.68498	0.611397	2.11135	2.13868	2.54449
kB	AAATTTCCAA	TTGGAAATTT	10.3489	9.8136	5.32724	5.71508	3.69293	1.09119	4.79519	1.19855	0.650516	3.09648	1.17314	0.440911
kB	GGAATTGGGA	TCCCAATTCC	1.16207	1.60162	0.555288	1.2223	-0.0586952	0.0063866	0.653545	0.945803	-0.669008	0.638614	0.507307	-0.189065
kB	AATTCCCGGG	CCCGGGAATT	4.71276	6.07856	2.99626	5.39607	0.788984	2.66943	3.45096	0.480005	0.673013	3.30981	3.29435	1.96068
kB	GGATTTTTCA	TGAAAAATCC	3.84816	2.72435	0.438309	2.28282	-0.812181	0.0232337	0.836709	-0.509986	0.104344	1.08842	0.190645	0.860571
kB	CTACTTTCCC	GGGAAAGTAG	2.42305	2.2608	nan	3.20046	1.04566	2.15737	2.88836	1.29243	1.98187	2.5402	3.13125	2.98347
kB	GGAATCTCCA	TGGAGATTCC	10.4645	9.81303	4.9222	4.35518	0.735438	0.472751	2.4545	0.058769	0.233625	2.35684	-0.194662	-1.12799
kB	GGAAAAACCA	TGGTTTTTCC	6.97738	4.71269	2.82939	3.79817	1.27754	0.996513	2.63331	0.818493	0.544482	1.9804	0.781592	0.438381
kB	AAATTTCCGA	TCGGAAATTT	9.61662	8.25562	5.68852	5.57813	1.49465	1.93493	3.87417	0.988895	0.548997	2.7458	0.904256	0.573378
kB	CGGGAGTCCC	GGGACTCCCG	3.58763	2.03274	1.76639	2.44053	0.72871	1.68623	4.23462	0.743283	2.00704	3.25423	3.17062	2.14621
kB	CGGAAAGTAC	GTACTTTCCG	9.23444	10.2065	6.63115	5.19142	1.43136	2.14761	5.80068	0.797878	1.96371	2.89031	0.993163	0.21842
kB	AGGAAAAACC	GGTTTTTCCT	4.66362	2.90878	1.88619	2.69652	0.330348	0.678263	2.23206	-0.236622	-0.815545	1.57673	0.504387	0.969362
kB	GGAAACTACC	GGTAGTTTCC	5.15431	4.20891	2.15699	3.30897	4.1597	3.68887	8.66736	2.66393	2.66428	3.88523	3.47817	2.16461
kB	TATGGGAAAA	TTTTCCCATA	4.25863	2.63132	2.88066	6.34466	2.33631	2.90023	2.91058	2.80692	1.62552	4.72005	2.62134	2.50125
kB	CGGAATGGCC	GGCCATTCCG	4.00138	1.60553	0.444807	0.816232	-0.168964	0.0205158	-0.0396081	-0.314329	0.0122169	0.482717	-0.562749	-0.53835
kB	GGACATCCCA	TGGGATGTCC	4.50203	2.30914	1.16553	1.81986	-0.18047	0.0290839	1.24283	0.0722666	-0.399613	0.560729	0.0837935	0.118194
kB	GGTGATCACC	GGTGATCACC	0.960154	1.06481	1.639	2.81492	0.995825	3.12952	3.11308	1.2998	1.84774	3.21756	2.32641	1.52779
kB	GGGAGTACAC	GTGTACTCCC	1.46891	0.895691	0.352491	1.6244	0.507927	-0.241703	0.875548	0.30053	0.226012	1.08334	1.35231	0.629647
kB	GGGAATGCCC	GGGCATTCCC	10.6179	9.24835	5.24707	5.62406	4.42932	5.04622	5.49736	2.18722	1.63358	4.08071	3.58685	3.23912
kB	GAAGTGGGAA	TTCCCACTTC	0.917343	1.71943	nan	3.02391	1.1099	1.7042	1.64293	1.23395	1.1134	1.11029	1.48131	0.807652
kB	CGAAAATCCC	GGGATTTTCG	5.3718	5.10558	2.1056	3.5102	1.3553	2.01006	4.61797	1.26155	1.45778	2.26998	2.83105	3.02689
kB	GGAATGTCCA	TGGACATTCC	9.86366	8.50337	5.07556	4.44474	0.591833	0.462166	1.60648	0.19487	0.307646	2.11969	0.447963	-0.377728
kB	GGGAAGTCCA	TGGACTTCCC	9.15985	9.93354	3.78055	3.98307	1.49283	1.46999	4.39191	-0.29709	0.570186	2.60137	1.83269	1.14936
kB	GGGACTACCC	GGGTAGTCCC	3.04899	1.53554	0.696247	2.15885	1.8996	1.63013	4.62532	1.47458	1.64272	2.31264	3.1296	2.86215
kB	AAAAGTCCCG	CGGGACTTTT	7.73763	6.67277	4.77173	5.16985	5.58642	4.63511	8.75265	2.42079	3.28381	4.29937	5.27275	4.00939
kB	AAAATCCCGA	TCGGGATTTT	7.0528	5.52405	4.0729	4.6445	2.20433	1.71296	5.30838	1.58102	1.60629	2.68839	2.96313	2.27644
kB	GGTAATTACC	GGTAATTACC	3.65344	4.17912	2.87473	4.43786	2.87462	3.54131	7.87153	4.0561	3.36373	4.27438	3.90742	3.3766
kB	AGGGAACTCC	GGAGTTCCCT	6.62541	3.9295	1.68041	2.41326	0.924688	0.649875	3.08672	0.0474571	0.0310574	1.89872	2.04506	1.59861
kB	AGGCATTTCC	GGAAATGCCT	4.98804	3.50687	1.35293	2.29714	0.104237	-1.00165	0.977262	-1.04655	-0.132072	0.746209	-0.323252	-0.644846
kB	GGAAACCCAC	GTGGGTTTCC	3.23085	2.62997	0.951929	1.88121	1.24354	-0.115799	1.97207	-0.445395	-0.043708	1.32159	0.636081	-0.0846286
kB	CGGAAATACC	GGTATTTCCG	7.9365	6.04805	3.67428	3.80208	1.38507	1.11568	4.05059	1.14398	0.869062	2.674	1.34101	0.855645
kB	ATAATTACCC	GGGTAATTAT	1.53504	1.62105	1.71739	2.36301	0.120618	1.46032	2.73479	1.46461	0.779566	1.98475	3.02606	2.08261
kB	CGGATAATCC	GGATTATCCG	3.22393	2.03744	1.79301	2.46894	0.172997	-0.00199992	0.53269	0.467895	0.473399	1.29546	0.173192	0.183001
kB	GGGATATACC	GGTATATCCC	1.74617	1.38533	1.15867	2.32231	1.48564	1.55056	nan	2.24288	2.03811	2.83217	3.42488	2.72903
kB	GGGAAATCAC	GTGATTTCCC	5.53268	5.43956	3.50352	4.24338	2.68709	1.98524	4.7908	2.22523	1.55196	3.31951	3.78187	3.37557
kB	AATAAGTCCC	GGGACTTATT	0.277672	1.10923	0.502832	1.47578	0.848174	0.881072	4.10341	1.00706	0.827108	2.05749	3.72125	2.76564
kB	CCGGATTTCC	GGAAATCCGG	3.35232	2.9464	1.14388	2.37534	-0.368352	0.669511	1.36415	0.0991003	-0.221233	1.58583	1.24872	0.63536
kB	GGAATGGCCA	TGGCCATTCC	6.0741	1.87422	0.675913	1.25312	0.00639659	0.0404568	0.0952436	-0.756786	0.0595395	0.480051	-0.24494	-0.291984
kB	AAAACTCCCT	AGGGAGTTTT	6.65918	4.26304	3.15279	3.85202	5.83246	3.478	8.55883	2.71432	3.60891	4.41204	4.88259	2.5702
kB	CGGTGTTTCC	GGAAACACCG	3.7499	3.29987	0.950945	1.57788	0.71916	-0.102376	3.47735	0.0895863	0.366866	1.39273	1.91906	1.56916
kB	GGAAATCACA	TGTGATTTCC	6.65804	6.54235	2.64306	2.62574	0.701816	0.230176	1.86676	0.202633	-0.304971	1.10678	0.0172114	0.00447958
kB	AAATTCCAGA	TCTGGAATTT	8.04458	8.45121	4.38798	5.03187	1.46031	1.32296	3.53233	0.337059	0.441349	2.91926	0.40044	0.0212614
kB	TGAAATTCCA	TGGAATTTCA	8.30976	5.97485	4.23546	5.04634	1.69363	2.14	3.57871	0.77	0.231049	3.58487	1.2407	1.38041
kB	GAAATCCCAC	GTGGGATTTC	5.75065	4.94763	2.8136	4.03192	1.58082	1.89877	3.58009	0.853836	0.372973	2.72871	2.14389	1.88245
kB	GGGAAATTAA	TTAATTTCCC	2.82746	2.97356	2.57625	4.39685	1.47169	2.17263	3.75622	1.03605	0.949561	3.27163	3.64928	2.80359
kB	GTAAAATCCA	TGGATTTTAC	3.34321	3.32981	1.75301	2.37109	0.00645789	-0.185354	1.10243	0.0164721	0.640809	1.0164	-0.0471314	-0.0525789
kB	AAATTCCTGA	TCAGGAATTT	6.16112	3.56117	2.3281	3.47894	1.05698	1.37567	2.30678	0.210658	-0.310957	1.84241	0.380753	0.400354
kB	CGTAGTTTCC	GGAAACTACG	6.51647	4.40851	2.99296	3.15119	0.19553	0.0901109	1.8199	-0.0102778	-0.275352	1.38883	0.18224	0.101019
kB	ATTCCCAACA	TGTTGGGAAT	2.96229	2.2647	1.46702	3.81979	0.660823	1.88258	1.81896	0.294916	0.573337	2.59162	1.27545	0.735093
kB	AAAATTCCCA	TGGGAATTTT	13.6791	13.8359	8.09521	8.53225	6.39459	6.45788	7.54136	3.03119	4.1477	5.5205	4.45534	3.42547
kB	ACAATTTCCC	GGGAAATTGT	2.52434	3.03704	2.06219	4.49414	0.89448	1.7422	3.73954	1.67155	0.976549	2.67183	3.19448	2.95402
kB	GAAAATTCCA	TGGAATTTTC	8.98976	7.72036	5.22442	6.04593	2.57475	2.24303	5.27377	0.963985	0.0774419	3.43991	1.45147	1.27825
kB	GAAATCCCGA	TCGGGATTTC	4.23258	4.77395	2.14768	3.0527	0.585891	1.06238	3.57908	-0.0384227	0.48034	2.19956	1.69335	1.42405
kB	GGAAAATCCA	TGGATTTTCC	11.1925	10.3161	5.80595	5.82111	1.42629	1.52622	3.18007	0.0245991	-0.457031	2.82613	0.563576	-0.336289
kB	GGAATTCTAC	GTAGAATTCC	3.61637	2.46048	1.38845	3.17847	0.199953	0.780645	1.48614	1.03491	0.774181	2.33864	0.327283	-0.119231
kB	AGGGAAACCC	GGGTTTCCCT	6.03282	5.2451	2.11884	3.7262	1.58707	1.59883	3.91037	1.00722	0.787142	2.74824	2.74602	2.9618
kB	CCCAGTTCCC	GGGAACTGGG	0.184038	0.496061	nan	0.277305	-0.400512	0.373323	0.649574	0.30151	0.461779	0.640165	nan	0.237333
kB	GTACATTCCA	TGGAATGTAC	6.80928	5.80611	3.63904	2.78172	0.140049	0.397919	1.08711	0.0615255	-0.457285	1.21586	-0.43583	-0.0615885
kB	GGAAAAGCCC	GGGCTTTTCC	5.67971	5.03933	3.66193	4.25817	2.39113	1.97681	4.92224	0.849271	1.13113	3.38608	1.63106	1.69188
kB	GGACATTCCA	TGGAATGTCC	9.82474	nan	5.53662	4.75698	0.86352	0.351232	2.13193	0.656113	-0.0731425	1.80501	-0.121032	0.210591
kB	CCAAAATTCC	GGAATTTTGG	7.41954	6.81604	3.53867	4.4915	1.73883	1.27996	3.03081	-0.10468	0.893053	2.69169	0.850703	0.475161
kB	AGGGACTTTC	GAAAGTCCCT	4.28481	3.94813	2.27001	2.69858	5.6851	5.45195	10.1333	4.10536	4.29889	3.45473	3.95086	3.38392
kB	CGGATTTCCC	GGGAAATCCG	8.34542	7.15407	4.71619	5.15745	1.59936	2.4944	4.73113	2.11482	1.19248	3.41076	3.03542	2.38316
kB	GGGAAAAAAC	GTTTTTTCCC	4.59971	4.32528	nan	5.41679	2.20011	2.79816	3.72252	2.40999	1.4228	4.11362	3.32002	4.36259
kB	GGAATACCCA	TGGGTATTCC	8.70156	6.20439	3.34532	3.55913	1.48487	0.667798	3.68587	0.653304	1.46996	2.32321	2.46716	1.61974
kB	GAGTTTCCCA	TGGGAAACTC	7.31048	5.32327	4.25142	5.45557	1.60816	2.26573	3.69341	1.12085	1.30996	2.97532	1.80616	1.67119
kB	AAATTCCGTA	TACGGAATTT	7.82375	6.16494	4.00576	4.85857	0.766204	1.55408	3.25937	-0.0785399	0.135072	3.03247	0.930284	0.3892
kB	AATTTCCGGG	CCCGGAAATT	5.39886	5.31392	3.45115	3.93879	0.627882	1.21192	2.68013	1.14606	0.992637	2.23854	1.70704	0.695585
kB	AGGCATTCCC	GGGAATGCCT	3.33796	1.89698	0.544408	2.23769	0.117322	0.980152	1.34562	0.402312	-0.192886	1.26576	1.21563	0.906011
kB	ATTCCCGTAC	GTACGGGAAT	1.97081	2.69411	1.56268	3.55042	0.712623	1.06247	1.66824	0.986775	0.579186	2.48936	1.82191	1.74725
kB	AAATTTCCGG	CCGGAAATTT	11.2391	9.38303	6.69277	6.17685	1.75916	2.82629	4.97694	0.937189	0.918922	3.5426	2.76823	1.69787
kB	GAAATTTGCC	GGCAAATTTC	2.63623	1.57548	1.68338	2.70078	0.0694974	0.699809	1.28628	0.0136071	0.353946	2.00066	0.654047	0.97531
kB	GTAATTCCCA	TGGGAATTAC	nan	9.20243	nan	8.78154	nan	nan	nan	nan	nan	nan	4.01885	2.6706
kB	AATTTCCAAT	ATTGGAAATT	7.15481	6.28835	2.92452	4.45265	nan	2.12637	nan	0.652793	0.760101	2.72753	1.77264	1.14006
kB	GAAACATTCC	GGAATGTTTC	5.00162	3.53674	1.27477	3.0691	-0.0368207	1.11907	1.37712	0.201189	-0.350344	1.74426	0.222312	-0.0197241
kB	AAAATTTCCA	TGGAAATTTT	9.15194	7.90668	5.76236	6.3034	2.58505	2.26702	5.64749	1.65615	0.800302	3.98349	1.99013	1.11635
kB	GGGAAAGATA	TATCTTTCCC	2.0012	1.61211	1.97693	2.92786	1.36762	0.954167	2.45407	1.37085	0.892511	2.28227	3.08441	2.42195
kB	GGGAAACTTA	TAAGTTTCCC	2.83423	2.32341	2.00835	3.8727	1.54519	1.97177	4.54553	1.41845	2.16334	2.77602	3.95827	2.85022
kB	CCCGGAATTC	GAATTCCGGG	3.87986	3.53249	2.80765	3.34018	1.49651	1.47956	1.97675	0.319216	0.674236	2.50522	1.23323	0.392502
kB	GGGAATAACC	GGTTATTCCC	5.52233	4.09656	1.944	4.64008	2.67018	3.47762	6.47782	3.08481	2.33326	3.97713	3.73945	3.00618
kB	GGTAATCCCA	TGGGATTACC	4.06618	2.56713	1.01803	2.19898	0.249056	0.621754	3.42814	0.583089	-0.272371	1.38429	1.5453	1.10818
kB	CTAAAATTCC	GGAATTTTAG	5.20173	5.56672	2.72337	4.10338	0.832832	1.49571	3.33361	0.217684	0.806546	2.58965	1.04822	0.532442
kB	GAAAAATACC	GGTATTTTTC	2.85002	2.04394	1.23822	2.63418	1.09396	1.27159	4.11242	0.0707986	1.11361	2.77358	3.10009	2.32845
kB	GAATATCCCA	TGGGATATTC	3.25639	2.4271	1.87612	2.42875	0.679221	-0.0634259	2.62782	0.267319	0.907026	1.64111	0.890341	0.705589
kB	CGGACTGCCC	GGGCAGTCCG	4.15813	2.29752	1.12549	1.58859	-0.111013	0.541257	-0.357186	-0.315679	-0.0536293	0.656511	-0.105339	-0.435205
kB	GGGAAAAATA	TATTTTTCCC	2.45719	2.96793	nan	4.8557	1.27835	2.74147	3.40563	2.04209	2.08748	2.96325	3.25729	3.13252
kB	AAAAAATTAC	GTAATTTTTT	3.92156	3.19817	1.27446	3.19683	0.37517	-0.287027	1.32524	-0.0400048	0.891101	1.95715	1.39423	0.992173
kB	AGGAAGTCCC	GGGACTTCCT	4.67597	2.97524	0.780286	2.41757	1.6362	2.20784	6.02398	1.40007	2.12493	2.30142	3.62075	2.92853
kB	GAGTTTTCCC	GGGAAAACTC	2.80678	3.33264	1.44146	4.20257	0.781647	1.49748	3.39522	1.33997	1.2279	3.20072	3.08102	2.88422
kB	AAGAATTCCC	GGGAATTCTT	6.81881	6.85576	nan	6.45363	4.21882	4.27763	6.28157	2.72979	1.86837	4.8045	5.03105	3.30908
kB	GCAAATTCCC	GGGAATTTGC	5.36976	4.46195	2.95883	5.16754	1.19006	2.55503	4.15782	1.36464	1.56209	3.64572	3.60298	2.42979
kB	GGTATTTCCA	TGGAAATACC	7.84626	6.17071	3.32441	4.2393	2.01584	1.90825	4.66697	0.658921	0.460753	2.40082	1.55024	1.32676
kB	GGGATTTTTA	TAAAAATCCC	6.2873	5.91885	2.80783	4.45406	2.44795	2.27215	5.65576	1.04828	2.16016	3.58028	4.39297	3.65971
kB	GGAATCCCAA	TTGGGATTCC	3.75034	2.646	0.738263	2.7914	-0.177162	0.0076437	2.39609	-0.106652	0.0365697	1.85316	0.598422	0.51752
kB	GGGAAATCAA	TTGATTTCCC	2.30697	2.19687	1.10782	3.06562	0.846052	0.43898	2.59633	0.687624	0.619459	2.22302	2.13589	2.31541
kB	AAATTTCCGC	GCGGAAATTT	9.43684	9.80899	6.39172	6.06866	1.42071	1.90084	4.34017	0.776706	0.868627	3.04176	0.859415	0.829081
kB	GGAAAGTACA	TGTACTTTCC	12.9279	14.3169	7.82337	6.29655	2.2194	2.47354	3.95366	0.624132	0.92778	3.30142	0.639404	0.431371
kB	GGGAAGTACC	GGTACTTCCC	4.99672	5.19451	2.95297	4.04222	5.71523	6.56032	10.103	nan	7.63812	5.38182	nan	4.39435
kB	AGAGATTCCC	GGGAATCTCT	3.38385	2.31372	1.17732	2.73187	0.627016	1.07254	2.94775	0.45498	0.18608	1.82204	2.36751	1.98057
kB	CGGGATTTTC	GAAAATCCCG	6.71349	5.72528	4.64336	5.17933	3.65676	2.077	6.62276	2.0237	1.73774	3.32135	3.34538	3.00581
kB	GGAAAAAAAC	GTTTTTTTCC	2.26212	2.18823	1.08867	3.39695	0.712676	0.277382	1.402	1.03102	0.257942	2.27404	1.51216	1.04356
kB	CAAAATTCCC	GGGAATTTTG	8.23622	8.76755	5.46541	6.27097	4.09004	4.66572	7.12254	2.7204	2.69947	4.68638	4.82246	3.92363
kB	GGGACTTTCA	TGAAAGTCCC	2.75187	2.2027	1.13987	2.79385	3.07637	3.14982	7.6521	0.917627	2.61601	3.16043	4.1247	3.38787
kB	CGGGACTTCC	GGAAGTCCCG	6.96467	4.1819	2.67204	3.68757	3.18684	2.32539	6.78951	0.526268	1.94168	2.93786	2.93571	2.6951
kB	AAGAAATTCC	GGAATTTCTT	7.86334	7.94962	4.32917	5.13655	1.75334	1.17999	2.94977	1.02494	0.0749378	2.60641	1.09989	0.0263251
kB	AAATTCCACC	GGTGGAATTT	7.72809	7.22406	4.22819	4.5558	1.16448	1.83956	3.7183	1.07921	1.12775	2.82947	2.9484	1.76818
kB	CGTACTTTCC	GGAAAGTACG	10.9864	12.0556	7.8389	5.92174	2.84115	1.26688	4.37852	1.08573	0.870801	3.37119	1.00298	0.536005
kB	GGGAATGTAC	GTACATTCCC	6.89758	5.6309	4.55553	4.32473	2.93624	2.43471	3.17201	1.67782	1.15976	3.55469	3.43041	2.17445
kB	GGAATTCACA	TGTGAATTCC	8.19658	5.05045	4.1338	4.19765	1.72618	1.87811	2.40992	0.711744	0.503514	2.18637	0.51813	0.443403
kB	GGCTTTTCCC	GGGAAAAGCC	6.67818	5.52426	nan	5.22857	2.33819	2.85424	4.41069	1.48507	1.47978	3.80311	3.39926	2.97591
kB	CGGCGTTTCC	GGAAACGCCG	3.84757	2.72347	0.933244	1.36269	-0.748775	0.24426	-0.0485563	-0.830515	-0.728266	0.0445914	-1.01351	-0.418983
kB	GGGAATACAC	GTGTATTCCC	3.30433	2.31281	1.02184	2.37585	1.07046	0.712401	2.10951	1.2739	0.87417	1.95257	1.70502	2.08553
kB	AAAAATACCC	GGGTATTTTT	4.27116	3.58701	2.28841	3.47381	4.28621	2.51229	6.58551	3.13918	1.57982	3.63965	5.38977	3.18323
kB	GGGAATTTTA	TAAAATTCCC	7.81294	6.82625	5.29689	6.34595	4.751	4.63956	7.3091	3.35709	2.67027	4.95749	5.47733	3.88252
kB	AAAATCACCC	GGGTGATTTT	1.79133	1.8164	0.781631	1.48078	2.04375	1.76027	4.67927	0.890753	1.20681	2.42	3.59256	2.07093
kB	GGAAACTCCA	TGGAGTTTCC	12.9914	12.3114	7.33461	6.45214	0.789822	1.48895	3.55819	-0.449907	-0.840722	2.96396	0.0813211	-0.555815
kB	AGGAATACCC	GGGTATTCCT	5.75306	5.22893	1.35026	2.69541	0.335973	1.12085	3.18144	0.0893117	-0.217284	1.46297	2.61988	1.88937
kB	TAAATTCCCA	TGGGAATTTA	6.65586	7.26895	4.1933	6.40242	1.9455	3.40297	4.95355	0.971426	1.25662	4.21103	3.62224	2.45455
kB	AAAATTCACC	GGTGAATTTT	2.65731	1.90837	0.933282	2.25711	1.37345	0.782331	3.77872	0.782905	0.392762	1.83896	3.35776	2.36824
kB	CGCAATTCCC	GGGAATTGCG	2.10454	2.35479	1.53914	3.21593	0.308708	0.921205	2.48529	0.368297	0.939217	2.14759	2.40053	2.08836
kB	GGAAAATTAC	GTAATTTTCC	3.90138	3.56533	2.8252	4.58788	0.530485	0.708711	2.89006	1.24413	1.54985	2.49768	1.13329	0.65581
kB	TAAAATTCCA	TGGAATTTTA	6.05604	5.62864	3.66005	5.03444	2.55952	1.97744	5.22643	1.2521	0.330364	4.21809	1.40682	0.711806
kB	AAAAATTACC	GGTAATTTTT	3.39117	3.75	2.07357	3.10922	1.62196	1.60864	4.21745	1.554	1.01479	2.48009	3.75829	2.12943
kB	GAAAATGCCC	GGGCATTTTC	3.60472	2.57672	1.79931	2.96503	3.19511	1.2688	2.81936	-0.0910839	-0.421827	2.24338	2.14655	1.0576
kB	GGTAAATACC	GGTATTTACC	2.47164	1.61282	0.507988	2.35279	0.429116	1.62938	4.87056	1.8737	1.34963	2.79663	2.41902	2.25487
kB	AAAGGGAATT	AATTCCCTTT	3.49542	3.46339	2.09447	3.92997	1.62072	2.54545	4.45623	2.68304	2.10895	3.00592	4.12236	3.37639
kB	CGGAATTCAC	GTGAATTCCG	7.65497	6.31751	nan	6.69526	2.61819	2.68744	3.27168	1.15564	1.21955	3.40478	0.527065	0.746549
kB	GGAGAGTCCC	GGGACTCTCC	4.23622	2.65301	1.43073	2.39605	3.3198	2.72289	6.9474	1.29416	2.22518	3.73683	3.40638	2.51558
kB	CTTTTTTCCC	GGGAAAAAAG	2.0858	3.0011	nan	4.76593	0.716929	1.93327	2.83785	2.66564	1.27769	3.44801	3.04708	3.17072
kB	ATAAAATTCC	GGAATTTTAT	5.36932	4.3699	2.48439	4.44752	1.66394	1.37361	3.82206	0.38215	0.556216	2.45806	1.41845	0.776787
kB	GGGCTTTCCA	TGGAAAGCCC	9.54082	7.32047	3.84918	3.72837	0.970947	0.672842	4.6481	0.517869	-0.167822	1.82221	0.418009	-0.0700097
kB	GGAAATCCAC	GTGGATTTCC	4.35824	3.68046	1.39321	3.41046	0.994971	1.03932	1.83507	-0.186289	-0.332691	1.98348	0.625197	-0.0408134
kB	CGTTATTCCC	GGGAATAACG	4.30165	3.0042	2.63374	3.20414	1.56857	0.837083	1.87876	1.3571	0.669787	2.21237	1.5496	1.97297
kB	AGAGAATTCC	GGAATTCTCT	3.72637	2.45958	1.56692	3.17448	1.58073	0.307839	2.30713	0.288137	0.551141	2.54234	0.711896	-0.011249
kB	CGGTTATTCC	GGAATAACCG	4.59368	3.20151	1.09021	2.1238	0.766835	0.0993169	2.154	-0.84361	0.48614	1.28697	1.24732	0.958085
kB	AAAAAATACC	GGTATTTTTT	2.8601	2.12028	1.53173	2.67528	nan	1.31637	4.34196	0.973877	0.611061	2.57242	3.66023	2.50134
kB	GTAAACTCCA	TGGAGTTTAC	4.38668	2.97389	1.79929	2.37083	0.569826	-0.123587	0.600835	-0.0718081	0.282422	0.370253	-0.671399	0.0796493
kB	GGTATTCCCA	TGGGAATACC	5.85433	4.75721	2.46439	4.01393	1.47758	1.0423	4.21134	0.168637	0.305672	2.701	2.0774	1.59685
kB	GAAACTCCCA	TGGGAGTTTC	6.59737	3.44454	3.59015	3.83081	2.39985	1.66054	6.77162	0.648449	1.26835	2.59453	2.58626	1.51513
kB	AGAAAGTCCC	GGGACTTTCT	4.63829	3.8469	2.60096	3.43166	4.21976	4.72918	8.61556	2.14215	4.00163	3.96226	4.37658	3.83602
kB	GCGAATTTCC	GGAAATTCGC	6.15153	4.70894	3.31741	4.41279	0.599347	1.69846	1.80991	0.883235	0.408032	2.58969	0.821872	1.23335
kB	ACAAATTTCC	GGAAATTTGT	5.30392	6.01696	3.58415	4.70776	1.88122	1.95266	3.79513	0.722637	1.50434	3.44006	1.83183	0.670522
kB	CCGAATTTCC	GGAAATTCGG	4.99871	4.96436	4.0318	4.1989	0.576499	1.60831	2.19773	0.289029	0.483184	2.8298	2.43276	0.720684
kB	TGATGGGAAA	TTTCCCATCA	3.44132	2.076	2.55541	4.07769	1.59651	1.39849	2.00872	0.576214	1.18054	2.94234	2.10155	1.75876
kB	GACTTTCCCA	TGGGAAAGTC	6.74285	4.84022	nan	5.09317	1.93528	2.48189	3.99867	0.75077	1.33862	3.29942	2.8291	1.55086
kB	GGAGTATCCC	GGGATACTCC	2.53088	0.94078	0.16524	1.86209	0.0715547	0.0820327	1.8972	0.418913	-0.0531451	1.72505	0.73184	1.26341
kB	GAGGATTTCC	GGAAATCCTC	4.24152	2.45598	1.23764	2.85382	0.626908	0.463147	2.65844	-0.403639	0.991887	1.7208	0.665401	0.734079
kB	AAGCTTTCCC	GGGAAAGCTT	1.6262	1.44286	0.812546	2.62806	0.732102	0.852488	2.13731	1.1649	-0.100609	1.61844	3.02442	2.58612
kB	GAAATCTCCC	GGGAGATTTC	2.43602	1.36168	0.694229	2.23116	2.06746	2.06161	5.19727	0.702951	0.531489	2.73976	4.14195	2.34853
kB	CAACTTTCCC	GGGAAAGTTG	3.41895	3.41753	3.62542	3.9532	2.06964	2.32142	4.83239	2.19952	2.20604	3.39287	3.83437	3.03765
kB	ATTCCCATGA	TCATGGGAAT	2.14551	2.60826	1.04858	3.14737	0.0105017	1.04212	1.00135	-0.495071	0.598841	1.9395	1.22594	0.791343
kB	GGACTATCCC	GGGATAGTCC	2.69616	1.41959	0.615781	1.79812	0.766888	0.92304	2.18994	0.137313	0.32967	1.92681	1.94508	1.76097
kB	AAAATCCCTA	TAGGGATTTT	6.60539	5.86903	2.9806	3.63541	3.50741	2.81897	6.09934	1.64716	2.7312	3.10819	3.68986	3.69873
kB	GGGAAATAAC	GTTATTTCCC	5.57074	2.20093	3.85301	4.31025	2.55845	1.57724	4.58707	1.38528	1.41607	4.0171	3.29811	2.65656
kB	GGGCATTCCA	TGGAATGCCC	9.25534	5.84371	3.24438	3.47614	0.142733	0.842562	1.40655	-0.640698	-0.0697457	1.60616	0.24932	-0.549543
kB	GGGAAAGGGA	TCCCTTTCCC	1.33239	1.68858	1.94362	2.10851	0.287088	0.8168	1.62468	0.531804	0.764503	0.672742	1.94672	1.84717
kB	GGTAATCACC	GGTGATTACC	0.767155	0.000169128	-0.301912	0.9001	0.38228	1.02026	5.61063	1.0082	2.02511	2.38972	2.54954	1.85405
kB	CATTTTTCCC	GGGAAAAATG	2.72734	3.88244	nan	5.17789	2.08964	2.75816	3.42189	1.64971	1.34603	3.80778	3.63667	3.06698
kB	GGGAGTGCCC	GGGCACTCCC	5.25889	2.16921	0.286879	1.76612	0.405244	0.912021	1.96589	-0.0560301	-0.348089	1.91331	1.55281	0.874205
kB	GAAATTCCGA	TCGGAATTTC	9.5551	8.86628	6.49654	6.06498	1.52703	1.71738	3.05418	0.831734	-0.0884447	2.92312	0.639752	0.470044
kB	GGGAAAAACA	TGTTTTTCCC	4.4852	5.17183	3.33317	4.8936	1.83608	2.23271	3.59995	1.94225	1.44712	3.2799	3.57888	2.9455
kB	TTAGGGAAAA	TTTTCCCTAA	2.79013	2.60133	2.14798	4.38649	1.69904	3.04093	3.68484	3.10049	2.53127	3.63847	4.13674	3.35379
kB	AAAGTTTCCC	GGGAAACTTT	4.84292	4.63695	2.69156	4.84377	2.02978	2.63628	5.2051	1.68259	1.53518	3.19213	4.23176	3.64031
kB	AATTTCCGTA	TACGGAAATT	5.17769	4.63259	3.21125	3.97959	1.1009	1.00957	3.03015	0.623705	1.03134	1.48066	0.433018	0.40557
kB	GGGAATGACC	GGTCATTCCC	4.12084	1.91672	1.72703	2.83719	1.45816	1.48811	3.10257	0.586525	0.797123	3.15842	2.10382	2.09192
kB	AGGGATTTCC	GGAAATCCCT	9.95176	8.51157	4.88116	5.23943	3.51265	3.43367	6.3098	1.30732	1.77431	3.6151	2.94599	3.56002
kB	GGACACTCCA	TGGAGTGTCC	3.83955	2.36949	1.91773	1.25036	-0.666128	-1.4607	-0.486549	-0.302961	-0.52583	-0.605192	-0.818821	-0.966907
kB	GGAATTTACC	GGTAAATTCC	8.0781	nan	5.20081	5.56252	4.54297	4.27904	6.94493	1.55475	1.57331	4.10567	2.97291	2.35457
kB	TGGTGGGAAA	TTTCCCACCA	3.33188	4.36015	3.20185	5.07439	2.97492	2.74274	3.41936	1.3883	1.88635	4.14733	2.30953	1.6523
kB	GGGATTAACA	TGTTAATCCC	2.27077	0.842395	0.0979941	1.02169	0.0229191	-0.105356	1.05445	-0.160345	0.143594	0.644182	0.722132	0.498719
kB	GCGGGAATCC	GGATTCCCGC	4.16634	3.94133	1.69031	3.83094	0.00486395	1.7675	3.21302	0.681433	0.166869	2.51773	1.69299	1.58492
kB	GCAATTTCCC	GGGAAATTGC	3.15952	2.78658	2.03649	4.05652	0.28193	2.13885	3.04524	1.60328	1.27271	3.19918	3.17826	2.56998
kB	CGTATTTTCC	GGAAAATACG	6.59197	5.47647	4.74957	4.10134	1.21035	1.29171	1.99352	0.211919	0.636566	2.39187	0.725048	0.416175
kB	TCAGGGAAAA	TTTTCCCTGA	2.42193	2.63397	1.61916	4.06066	1.24411	1.84767	2.83082	2.21855	0.330711	2.9699	2.79301	3.15601
kB	GGGAAAATTA	TAATTTTCCC	4.05624	4.80737	3.32936	5.29316	2.50393	3.24884	5.51582	2.56887	2.00866	3.69332	4.65106	3.09699
kB	GGGCAAGTAC	GTACTTGCCC	2.88083	1.34736	1.0252	1.42494	1.09923	0.247701	-0.14321	0.140861	-0.129751	1.13463	0.310778	-0.00506336
kB	GGACTTTACC	GGTAAAGTCC	3.63256	3.24296	1.54815	2.74525	1.90935	0.855083	3.20326	-0.139012	-0.109987	2.80222	2.79003	2.07338
kB	GGGAATTGTA	TACAATTCCC	1.64316	1.88532	1.85011	2.90876	1.72327	1.38065	2.96468	-0.718304	1.1444	2.39676	3.03588	2.15578
kB	GGAACTTCCC	GGGAAGTTCC	11.5156	8.03456	7.57625	7.56043	5.78773	5.18302	7.90435	2.67424	1.69036	5.52622	3.26972	2.5843
kB	CGGAATGTCC	GGACATTCCG	9.80401	6.05612	5.61878	4.74881	0.309573	0.899142	1.98286	0.76505	0.114916	2.38947	0.0571041	-0.152147
kB	AAAAAACCCT	AGGGTTTTTT	5.30047	4.80355	2.89974	4.11792	3.96188	2.44672	6.10744	1.75971	1.82093	3.99753	4.56342	3.80045
kB	AGTAATTTCC	GGAAATTACT	6.68756	6.46131	nan	4.56537	1.08963	1.82057	2.70987	0.383384	0.44649	2.68207	0.945019	0.0702522
kB	ATAATTTTCC	GGAAAATTAT	2.42588	2.12642	1.10179	3.34892	0.959675	-0.0469359	2.84562	0.55072	-0.629816	2.67701	1.30366	0.502783
kB	GAATTCCCAC	GTGGGAATTC	8.61	6.93708	5.55453	6.56336	3.31554	4.23872	5.02087	2.16461	2.03432	4.90695	2.96447	2.29671
kB	CAAAACTCCC	GGGAGTTTTG	3.98051	3.39733	1.99953	2.64053	3.14805	1.70518	7.07462	1.17342	2.4871	2.81151	5.01519	2.65628
kB	ACGGAATTCC	GGAATTCCGT	9.34573	nan	nan	7.52225	4.17512	nan	4.68154	2.80079	1.06551	5.50126	1.92522	1.39172
kB	GGGAATCCAC	GTGGATTCCC	6.65101	5.14452	2.79775	4.63798	2.24615	2.76604	3.64873	1.68744	1.29912	3.28614	2.59294	2.33088
kB	GGCAATCCCA	TGGGATTGCC	4.06552	1.7056	0.374281	1.1066	0.582616	0.350036	0.964775	-0.201383	-0.0715652	0.878182	0.241073	-0.178622
kB	GGGAATCCTA	TAGGATTCCC	3.19191	2.32778	1.01864	3.11455	0.761309	2.04283	2.89954	1.61931	0.193963	2.14097	2.42291	1.83161
kB	CGGGATCTCC	GGAGATCCCG	5.07078	2.77443	1.02857	1.97009	0.0784467	0.114392	2.80488	0.242855	-0.233216	1.43966	0.641889	-0.0749195
kB	GGGATTCCAC	GTGGAATCCC	5.26558	3.89793	1.89846	3.74267	1.24717	1.99302	3.11255	0.797962	1.04764	2.6564	1.61867	1.77129
kB	GGGAATCAGA	TCTGATTCCC	0.647438	1.07253	0.296872	1.11437	-0.0376864	-0.050104	0.711552	-0.150804	0.396783	0.789891	0.810646	1.2924
kB	GGAAATCCCA	TGGGATTTCC	12.6937	11.4836	6.68475	6.54961	4.11787	3.12325	6.43329	1.15932	1.24144	3.76213	2.73283	2.07938
kB	GAAAATCCCA	TGGGATTTTC	7.96349	6.25772	4.98656	5.27265	3.5539	3.06682	6.11995	1.13198	2.07899	3.59979	3.15697	2.65145
kB	AAAATTTCCC	GGGAAATTTT	8.1421	8.58275	6.75878	7.22184	5.41527	5.15199	7.76074	4.89832	3.60607	5.43875	5.52125	4.03359
kB	CGGACTTTCC	GGAAAGTCCG	13.1169	13.5205	7.69764	8.93853	2.46439	3.05058	5.8659	0.307654	0.286845	3.77557	1.02174	0.566402
kB	GGAAAGGCCC	GGGCCTTTCC	4.39944	3.69891	1.65744	2.81398	1.32906	1.73625	5.19627	0.665724	1.06275	2.50906	1.62139	1.33532
kB	CCAATTTCCC	GGGAAATTGG	2.10352	3.21564	2.09345	3.67841	0.387165	1.62151	3.12011	1.1503	0.816395	2.33827	2.62123	2.59606
kB	AAAAATTCCA	TGGAATTTTT	9.9124	8.88	5.64915	6.08117	3.44389	2.22846	5.53667	1.37388	0.729107	3.44841	1.40122	1.03831
kB	CGGAAACACC	GGTGTTTCCG	3.30482	2.117	0.767185	1.58576	0.551678	0.171299	2.39636	0.496702	0.224958	0.654561	1.83498	1.21113
kB	GGAGATCCCA	TGGGATCTCC	5.44488	3.09547	1.33582	2.31509	0.230575	1.10193	2.69817	0.330317	-1.13625	1.37614	0.783485	-0.105837
kB	GACTTTTCCC	GGGAAAAGTC	2.54841	2.82933	2.10047	4.35745	1.05832	1.48176	2.86104	0.577933	0.73209	3.20941	2.93373	3.23544
kB	GAGTATTCCC	GGGAATACTC	1.88788	1.6422	0.662479	2.65461	0.863726	0.636212	2.04768	-0.119711	0.388279	1.96587	1.89196	1.78228
kB	GGAAGCTCCC	GGGAGCTTCC	3.87734	1.58181	0.65562	2.28759	1.22126	1.9243	3.85017	0.564597	0.354293	3.10293	1.52711	0.641843
kB	CGGAATTTTA	TAAAATTCCG	6.88232	5.27742	4.29723	5.52365	2.69569	2.11078	5.62724	0.848939	0.648955	3.74537	1.58686	0.739101
kB	GGGAAAACCC	GGGTTTTCCC	12.5652	11.4273	7.00287	7.57943	7.70946	6.99776	8.17889	6.34137	3.52496	5.73769	4.79083	5.39725
kB	GGGAATTATA	TATAATTCCC	2.99936	2.88794	2.43522	4.32658	1.77821	2.7313	4.79561	1.98692	1.47563	3.33908	4.5124	3.25536
kB	CGTTTTTTCC	GGAAAAAACG	4.98297	3.88969	nan	3.81438	0.598258	0.921847	1.00108	0.77989	-0.386137	1.17232	0.119225	0.648365
kB	CAAAAGTCCC	GGGACTTTTG	4.10968	2.823	2.40309	3.54533	3.64595	3.0245	7.9059	3.46786	3.19949	4.18003	5.08111	3.94136
kB	TGGGTGGGAA	TTCCCACCCA	2.88404	2.29466	5.04709	3.58946	1.77778	2.19686	1.94804	3.16499	2.60048	2.7711	2.30956	1.97559
kB	CCAGTTTCCC	GGGAAACTGG	1.37037	2.66371	1.47166	2.93177	0.857842	0.207113	1.77115	2.1637	3.47666	1.58974	1.91627	2.04493
kB	GGTACTTCCA	TGGAAGTACC	2.44487	1.40862	0.596363	1.59213	1.22184	1.25849	4.60792	0.271254	0.793286	1.91745	2.79535	2.17768
kB	TTCCGGAAAA	TTTTCCGGAA	2.83436	2.6407	2.12455	4.82509	0.774352	1.54293	2.03125	1.05184	1.78799	3.58706	1.23239	0.725183
kB	GAAATATTCC	GGAATATTTC	5.66113	3.32181	1.87027	4.02599	0.870582	1.50651	1.99942	0.390609	-0.165859	2.93588	1.22409	1.02695
kB	AAATTCCGGG	CCCGGAATTT	7.44046	7.80296	4.0849	4.70713	0.936446	2.03299	3.2434	1.06509	1.52018	2.81289	1.775	0.467544
kB	CCGGAAATTC	GAATTTCCGG	10.0579	7.94107	7.14139	6.34074	1.34243	2.44319	3.56519	0.667169	0.385174	3.6837	2.07702	0.717858
kB	TTTCCGGAAA	TTTCCGGAAA	5.04887	4.68755	3.87766	7.68919	2.4053	5.31425	4.24362	2.83559	3.53564	5.84682	2.35665	2.0667
kB	CGGAAATTTA	TAAATTTCCG	7.96739	5.3876	5.87121	6.61628	3.2595	2.918	5.59574	2.16868	0.987277	3.92701	2.58154	1.98804
kB	GGAAATCTCC	GGAGATTTCC	3.85423	2.76935	1.10366	3.69998	1.28783	0.559367	2.19998	-0.268666	1.21005	2.53643	1.14421	0.443374
kB	GGGACTCCCA	TGGGAGTCCC	3.49825	1.76186	0.852521	2.49825	1.27375	1.36113	3.90948	0.867017	0.10482	2.51315	2.83424	2.00498
kB	CATGTGGGAA	TTCCCACATG	2.22741	2.43635	1.2879	2.56829	0.620519	1.58225	1.39805	-0.272789	-0.120595	1.87951	0.889256	0.457332
kB	GAGATTTCCC	GGGAAATCTC	3.25871	3.43552	1.31817	4.36034	1.50046	2.37637	4.19242	1.99545	0.931558	3.3914	3.35102	3.2928
kB	CGTAAAATCC	GGATTTTACG	4.67548	3.53803	2.21708	3.19922	0.15875	0.338862	1.12002	-0.0559368	-0.103409	1.49423	0.15724	0.482572
kB	GGGAGATTTG	CAAATCTCCC	1.43978	1.28545	0.658035	1.53434	1.81196	0.67541	4.71758	0.720527	0.975046	2.34766	3.65225	2.22777
kB	AAATTCCCAT	ATGGGAATTT	10.3378	12.4676	7.1404	7.05307	4.83784	5.21614	7.26959	2.81995	2.57566	5.20368	3.97711	2.85968
kB	AGGAATTGCC	GGCAATTCCT	7.08852	3.20104	2.38973	2.96275	0.117682	0.432088	0.290395	-0.291993	-0.054719	1.55292	-0.00426972	0.0385946
kB	CGGAAACTAC	GTAGTTTCCG	5.35235	4.65937	2.94544	3.1805	0.354639	0.419368	3.0381	0.0857408	-0.0974445	1.23791	0.246977	-0.146872
kB	CGGACTGTCC	GGACAGTCCG	4.42675	3.11908	3.41102	3.19736	0.709485	1.66491	0.934019	0.691268	-0.199287	2.04096	0.426914	0.237807
kB	AAATTTACCG	CGGTAAATTT	4.06373	3.76344	2.8542	3.47237	1.79856	1.47973	3.89333	1.13118	0.587728	2.97705	2.94269	2.05566
kB	AAATTCCCTA	TAGGGAATTT	8.88255	7.59577	5.32879	5.63327	5.22507	4.84955	8.04743	3.50076	2.55613	4.47847	4.61435	3.84037
kB	CTATTTTCCC	GGGAAAATAG	2.65814	3.66006	nan	4.53825	2.07894	1.85409	3.35703	1.24224	1.65652	2.52482	3.44282	3.63255
kB	AGACTTTCCC	GGGAAAGTCT	3.90437	3.8291	2.76454	3.68842	2.53625	1.50441	4.09958	0.858481	0.225309	3.04489	3.5612	2.92518
kB	AGGAAAGCCC	GGGCTTTCCT	6.62018	4.59422	2.04895	2.62366	-0.0953471	-0.0543304	3.03363	-0.439514	0.627402	1.27633	-0.00339484	-0.730694
kB	GGTAATTTAC	GTAAATTACC	3.56109	2.78	nan	3.59502	1.55795	2.70278	3.43395	0.327122	0.901937	3.46721	2.8957	1.89465
kB	CGGTATTTCC	GGAAATACCG	7.65385	4.99314	3.93954	3.90737	1.84002	0.8698	4.18436	0.651686	0.50011	2.45337	1.91764	1.25922
kB	GGGTTTCCCA	TGGGAAACCC	8.74467	5.13028	3.75915	5.1279	2.20181	2.0128	4.31168	1.64611	0.505896	3.13025	2.06412	2.28468
kB	GGAAAATACC	GGTATTTTCC	4.85921	4.71118	2.45286	4.00155	3.01005	3.2281	6.6059	1.56718	2.02891	3.52188	2.99767	2.53229
kB	GGGAAAACGA	TCGTTTTCCC	1.8333	2.41773	1.89263	3.53871	0.64198	1.49098	2.59225	1.25052	1.02632	2.28977	2.28172	3.32428
kB	CGGAGATCCC	GGGATCTCCG	4.43806	2.17905	1.14695	1.6727	0.768255	0.281914	2.50147	0.322859	-1.06335	1.22986	0.457081	0.104313
kB	CGCAAATCCC	GGGATTTGCG	0.696404	0.922314	0.130925	0.965218	-0.384572	0.571735	1.15787	-0.116609	-0.207418	0.840826	1.14704	1.36845
kB	AAATTCCCTG	CAGGGAATTT	8.1281	7.3611	5.47212	6.15857	3.96454	2.97803	6.56377	2.95088	1.84454	3.69981	3.79221	3.57815
kB	CCGTGGGAAA	TTTCCCACGG	2.42497	3.95646	1.41949	3.89979	0.529326	1.66656	1.89411	0.530507	0.0394443	2.59242	2.08608	1.80951
kB	AAATTTCACC	GGTGAAATTT	2.26769	1.6509	0.981049	1.78851	0.641387	0.319965	2.34005	0.506425	0.395519	1.53134	2.59846	2.14322
kB	GAGTGGGAAA	TTTCCCACTC	3.40496	3.04314	nan	4.93872	1.93096	2.01445	nan	1.70955	1.78232	3.89553	2.07126	1.25141
kB	AGTATTTCCC	GGGAAATACT	3.60779	3.22471	3.04995	4.60408	1.48227	2.00072	4.37288	1.32889	0.531941	3.04499	3.06779	2.86426
kB	GGAAAATTCC	GGAATTTTCC	9.28769	7.32526	5.13908	6.68254	2.1923	3.42045	4.68557	0.663514	0.831476	4.44425	2.06547	0.92323
kB	GGGACTGCCC	GGGCAGTCCC	4.62563	2.09803	1.54955	3.20128	3.12728	2.73342	3.68409	1.0422	1.21423	4.38258	3.31344	2.44253
kB	CGGGATGTAC	GTACATCCCG	2.1907	2.01466	1.46953	1.17314	0.231512	0.173345	1.05007	-0.281521	0.830603	0.986305	0.637887	0.729725
kB	TTCCGGGAAA	TTTCCCGGAA	3.14598	3.67845	2.13257	5.8466	1.52825	3.26965	2.81039	1.21987	1.38337	4.14615	2.24071	1.82375
kB	CGGGAAACTC	GAGTTTCCCG	5.7316	4.44863	3.45772	4.52794	1.96112	2.75479	3.61142	0.784663	0.100303	2.77053	1.91849	2.11222
kB	GGATAGTCCC	GGGACTATCC	nan	1.71385	0.430188	2.00646	2.30224	2.14769	5.89401	0.843125	1.33842	2.36861	3.26582	2.60067
kB	AAGTGGGAAA	TTTCCCACTT	3.4067	4.08349	nan	4.33698	1.36977	2.23058	nan	0.752367	1.55035	3.65648	2.18081	2.28194
kB	CGGAAATTCA	TGAATTTCCG	6.89854	6.97354	4.04706	5.00644	0.99286	1.40012	2.8271	0.873475	0.173002	2.62614	0.493331	0.161023
kB	AAAACTCCCA	TGGGAGTTTT	9.00594	6.66351	4.69786	4.84659	2.82393	2.94962	6.50745	2.04045	2.29892	3.62014	3.85234	1.9328
kB	GAATTTCCTA	TAGGAAATTC	9.70157	7.79511	6.64148	5.63118	1.77881	1.35587	2.81121	0.0927895	-0.0821262	2.63977	0.878143	0.32739
kB	GGAAATTTAC	GTAAATTTCC	7.13436	6.54601	nan	6.44404	3.33767	3.13918	4.92656	2.14039	2.74466	3.89546	1.6823	1.31943
kB	CGGAAAATCC	GGATTTTCCG	10.7759	10.3745	6.46822	6.36984	1.19508	1.23046	3.21101	-0.589288	0.33962	2.72037	0.674301	1.18269
kB	GGAAAGTTCC	GGAACTTTCC	6.06197	4.27037	2.8019	5.06814	0.51186	1.87291	3.97932	0.302223	1.27541	3.16528	1.33194	0.344792
kB	GGGACAAAAA	TTTTTGTCCC	1.24601	1.05625	nan	2.06832	0.481591	1.86739	2.06898	0.321349	2.01408	2.07737	2.67149	2.5154
kB	TCCGGGAAAA	TTTTCCCGGA	2.81877	3.66672	2.23243	5.35447	0.873724	2.12004	2.00914	1.30513	1.22039	3.84159	2.24444	2.52213
kB	CAAAAATTCC	GGAATTTTTG	9.81454	9.73472	4.48033	5.16889	1.44014	1.52025	3.94874	-0.723993	0.673903	2.88553	1.47175	0.210607
kB	GGGAATTGCA	TGCAATTCCC	2.20334	2.33708	1.29113	3.09702	0.84512	2.01445	2.43417	0.759677	0.735182	2.16239	2.33665	1.89858
kB	AATTCCCGCC	GGCGGGAATT	3.847	3.66141	3.8139	4.39133	0.618352	2.9147	2.87705	1.01486	1.72565	2.84354	2.72551	2.13612
kB	CGGACTTCCC	GGGAAGTCCG	9.08765	nan	4.67506	4.15123	1.79779	2.08034	4.35887	0.882491	1.34562	2.98343	1.77717	1.39625
kB	GTAAATCCCA	TGGGATTTAC	4.27123	4.02801	2.39151	3.84981	1.38159	0.307839	3.2459	1.06081	0.29545	2.0998	2.03585	1.35689
kB	AAAAACCCAC	GTGGGTTTTT	7.09775	5.86589	3.99788	4.20164	nan	2.06317	4.5955	2.12673	0.875148	3.56091	3.10031	2.68396
kB	GGAAATTTCA	TGAAATTTCC	7.85403	5.9904	4.50506	6.0543	1.25981	2.99954	4.09744	0.79863	1.53256	3.75475	2.15446	1.13603
kB	AGATATTCCC	GGGAATATCT	2.24227	2.84947	0.824325	3.22932	0.567363	1.26591	2.0529	0.945065	-0.573034	1.92257	2.08397	2.06065
kB	GGAATACTCC	GGAGTATTCC	0.904387	0.231033	-0.423293	1.50036	-0.433216	0.055453	0.280558	-0.905156	-0.321068	1.24092	-0.151426	-0.702304
kB	AAAATTCCAG	CTGGAATTTT	11.4844	11.5333	6.09007	6.4875	1.90973	2.93619	4.59225	0.467284	-0.56969	3.37138	1.07513	0.474597
kB	GGAAGTTTTA	TAAAACTTCC	4.89578	2.84577	1.09599	2.78885	0.102193	0.00649136	1.08959	-0.543476	0.838461	1.89058	0.775688	-0.0887157
kB	AGGGAAAATA	TATTTTCCCT	2.98035	3.33646	nan	4.10238	1.74972	1.8837	3.93706	3.03025	1.11667	2.39889	3.97002	3.96121
kB	AATTTTCCCG	CGGGAAAATT	6.98007	7.55413	5.48461	6.57536	3.57508	3.43794	5.7811	3.07727	3.07904	4.40091	3.96814	3.45741
kB	TTGGGAAAAA	TTTTTCCCAA	4.94176	5.1247	3.63798	7.1069	2.54832	4.30469	2.92829	1.4378	1.62343	5.46679	2.61912	2.55295
kB	GCTATTTCCC	GGGAAATAGC	1.66414	2.22083	1.4788	3.17663	0.861765	0.998691	2.11021	0.738905	0.598954	2.19117	2.15298	1.86639
kB	GGGAAATATA	TATATTTCCC	2.12331	2.72914	1.78928	3.97048	1.16215	2.20815	3.8664	1.83379	1.76873	2.89737	3.40241	2.85063
kB	ATTTCCCAGG	CCTGGGAAAT	3.99053	4.68985	2.59357	4.95022	0.562542	2.06294	3.12985	0.457425	1.61427	3.88436	2.85966	1.81564
kB	CGGGTATTCC	GGAATACCCG	8.75287	5.83732	3.36937	3.49072	1.4209	1.94507	4.07427	0.661047	0.535784	2.24126	2.44216	1.54764
kB	ACCATGGGAA	TTCCCATGGT	1.78325	1.40685	0.637949	2.3291	-0.0021923	0.76029	1.44163	0.480353	0.999063	1.7788	0.935	0.856853
kB	GGATTTTACC	GGTAAAATCC	3.9158	2.87378	1.54452	3.1296	1.63178	1.87443	3.60826	1.15493	0.642484	3.08401	2.84387	2.4265
kB	AAAAGTTTCC	GGAAACTTTT	5.8943	3.79216	2.19037	4.1821	0.872694	0.763953	3.58672	-0.0380505	0.363292	2.58724	1.37077	0.695828
kB	GGAATCCCAC	GTGGGATTCC	4.49476	3.44937	1.02217	2.89048	0.943101	1.3425	2.65052	-0.342437	0.679461	1.79374	1.29957	0.7424
kB	CCTTGGGAAA	TTTCCCAAGG	2.43948	2.93344	1.51722	4.38096	0.270841	1.32348	1.11748	0.42365	0.22695	2.96709	1.43497	1.19594
kB	GGGTAAACCC	GGGTTTACCC	3.21663	1.79917	0.943986	2.97562	1.06289	1.51553	3.44488	2.06669	0.851434	3.04581	2.64561	2.22272
kB	GATTTTCCGC	GCGGAAAATC	4.71204	3.34456	2.4956	3.6472	0.69611	1.05284	1.73646	0.379505	1.06168	2.28183	0.307575	0.440625
kB	GGCAATTCCC	GGGAATTGCC	9.56794	6.71161	4.51986	5.45129	4.43586	3.57821	5.09782	1.58955	1.0569	4.1305	2.95488	2.93824
kB	GGAAAACTCC	GGAGTTTTCC	5.84035	4.35092	1.90158	4.1636	0.584035	0.522031	1.83862	0.363527	-0.174449	2.71454	0.80044	0.485225
kB	CGAACTTTCC	GGAAAGTTCG	5.05898	3.82038	1.7224	2.92515	0.239883	0.263163	2.636	0.641887	0.798329	1.4622	0.0293525	-0.320269
kB	GGGGTCCCCC	GGGGGACCCC	3.40806	1.72335	0.344407	2.54211	2.61282	2.24583	5.53762	1.20172	1.07125	3.81806	3.92198	2.52659
kB	GACCTCCCCC	GGGGGAGGTC	0.0935246	0.177338	-0.124126	0.483123	0.905491	0.738838	1.87767	0.707348	0.877103	1.6308	3.00308	2.80478
kB	AAAAAACCCC	GGGGTTTTTT	7.21735	6.79894	nan	5.64167	6.01944	5.01695	8.09188	4.76794	3.92039	5.00401	6.30978	5.36405
kB	AATTACCCCC	GGGGGTAATT	2.44741	1.99131	2.60949	3.1519	2.22116	1.83562	5.05049	3.15796	1.67049	3.94056	4.64231	4.01393
kB	ACCATTCCCC	GGGGAATGGT	1.20928	1.22546	1.11033	1.75328	0.705918	1.27202	2.70475	1.79346	1.58842	1.47137	3.51895	2.43671
kB	GGGACACCCC	GGGGTGTCCC	2.68094	1.19781	0.177283	1.33706	0.201957	0.617824	3.58917	0.6202	0.626396	2.58751	2.66228	2.43062
kB	ACCCCCCCCC	GGGGGGGGGT	0.798842	0.446594	-0.323517	0.0852077	0.0766944	0.352727	3.14751	1.73018	1.44458	2.43026	4.36695	2.74585
kB	AGAATCCCCC	GGGGGATTCT	4.17686	2.41434	1.99334	2.54758	4.00948	3.79451	7.64962	3.62214	3.98397	4.63977	5.51239	4.77956
kB	TCCATCCCCC	GGGGGATGGA	-0.0771881	0.0920861	0.932561	-0.429342	0.65862	1.33179	2.30441	1.47435	0.0678986	1.44665	3.21053	2.69815
kB	GGGGATTAGA	TCTAATCCCC	0.366419	1.00902	1.67652	0.42917	0.899655	1.59192	2.86156	1.34293	1.74049	1.12206	2.81232	2.64432
kB	CAGCCCCCCC	GGGGGGGCTG	0.326908	0.571945	-0.650003	-0.172409	0.926166	-0.0398657	2.25917	0.631051	0.683017	1.52207	2.97748	2.85509
kB	GGGGAGTTTA	TAAACTCCCC	2.73376	2.25654	nan	2.13137	2.02737	2.16259	5.38819	5.06688	5.58109	2.85493	4.48067	2.79578
kB	GGGGAAGAAA	TTTCTTCCCC	1.95207	1.62812	2.46221	2.46456	2.35339	2.86721	3.29083	2.41353	1.58182	2.27443	nan	2.8695
kB	GGGGAATAAC	GTTATTCCCC	2.88333	3.30863	2.40838	3.63451	3.25724	2.92109	6.00068	3.33258	2.67609	3.71328	4.03621	3.81447
kB	TTACACCCCC	GGGGGTGTAA	0.731086	0.245156	1.42606	0.359256	1.20125	1.36879	2.42109	1.44357	1.49667	1.54515	3.80158	1.79959
kB	GGGGTCCCCA	TGGGGACCCC	3.5963	1.61928	0.341344	2.16683	0.32023	1.19076	2.39861	1.04131	-0.190794	2.59368	1.69031	1.64675
kB	CGAAATCCCC	GGGGATTTCG	4.02354	3.43995	3.37464	3.23711	5.6501	6.22837	7.68415	2.97195	4.71825	4.02712	4.78817	3.70134
kB	GGGGAGGGAA	TTCCCTCCCC	2.52014	2.25202	3.19698	4.26684	1.12068	3.35834	3.13254	3.53004	2.93939	4.80117	4.9881	3.85326
kB	GGCTTTCCCC	GGGGAAAGCC	4.61768	4.15742	3.16514	4.47102	2.44048	2.79676	5.51548	3.54779	2.80576	4.25929	4.40418	3.95514
kB	ACTATCCCCC	GGGGGATAGT	0.672632	1.70456	1.56076	0.938278	1.60408	1.1527	3.38924	1.44233	3.03027	2.62652	4.11115	2.52325
kB	ACGCCCCCCC	GGGGGGGCGT	0.507031	0.957395	-0.0488868	0.27038	0.0893697	0.480484	2.86601	0.632673	1.21402	1.91113	3.72077	2.54303
kB	TACCTCCCCC	GGGGGAGGTA	0.323941	1.37469	1.23994	0.264791	-0.0280483	1.6039	2.08614	1.29635	1.63666	1.70538	3.35159	2.6266
kB	AGATACCCCC	GGGGGTATCT	0.453024	0.0773664	-0.189757	-0.213212	0.22301	1.1722	3.36227	1.23671	0.807093	2.14272	3.22038	2.59907
kB	CTAATCCCCC	GGGGGATTAG	0.930148	0.751873	1.28826	1.41748	1.86986	2.96001	4.46583	2.08449	2.55907	2.85582	4.54173	3.50869
kB	ATTCACCCCC	GGGGGTGAAT	0.840821	1.15562	1.47121	0.379844	1.70397	1.62822	3.33807	1.26037	1.97691	1.8626	3.92078	3.22215
kB	AATAACCCCC	GGGGGTTATT	2.13303	1.11579	0.734643	2.06899	0.83745	0.863047	5.41108	2.572	2.43139	3.57188	5.18889	4.34788
kB	GGGATACCCC	GGGGTATCCC	3.72174	2.26129	0.797062	2.21298	1.80125	2.18838	4.71596	1.91862	1.47036	2.99402	2.89215	2.95029
kB	GGGGACTATA	TATAGTCCCC	-0.0876323	0.424367	1.61726	0.659553	0.571905	1.48168	2.41099	1.12293	1.57882	1.20928	2.96946	2.91268
kB	ATAGTTCCCC	GGGGAACTAT	0.791262	1.5065	1.59206	1.99931	0.603099	1.88913	3.35455	2.05845	1.42148	1.65362	3.21149	2.87939
kB	GAACATCCCC	GGGGATGTTC	0.85314	0.950154	0.737593	0.703959	1.72674	1.56128	4.13922	0.746985	1.05903	2.25708	3.90749	3.0775
kB	GGGGAATCTA	TAGATTCCCC	1.78395	1.82808	1.79471	2.81038	1.6415	2.05484	5.15918	2.11517	2.17921	2.58423	4.08271	3.59398
kB	CATTCTCCCC	GGGGAGAATG	0.77146	1.15553	2.15598	0.980725	1.14097	1.0711	2.22585	1.09193	2.25806	1.94503	2.4892	2.35539
kB	TGTTCCCCCC	GGGGGGAACA	1.43079	0.585112	1.45031	1.42428	1.26109	1.90347	4.6565	3.17171	2.35897	3.30725	4.78285	4.11404
kB	CAATTTCCCC	GGGGAAATTG	3.18766	3.58882	4.24728	4.89391	2.82549	3.55844	6.24329	3.87721	3.57267	3.99009	5.19269	4.47109
kB	GGGAATCCCC	GGGGATTCCC	12.6966	11.1196	7.19489	7.70289	18.6962	17.6346	13.8245	15.1017	10.7942	9.13043	8.22992	7.8846
kB	TTAACCCCCC	GGGGGGTTAA	0.0288971	1.53932	0.442664	0.551824	0.721071	0.223884	3.0551	1.04277	0.467705	2.0754	3.37564	2.61138
kB	ATAAATCCCC	GGGGATTTAT	3.06008	3.29442	2.43792	3.14022	3.68957	3.10232	6.74785	3.64205	3.433	3.99585	5.80835	4.3975
kB	GGACCCCCCC	GGGGGGGTCC	0.536856	-0.371012	-1.00395	-0.0826821	0.319079	0.0898004	2.9733	0.845617	0.567934	2.41203	3.33605	3.00475
kB	CTTTTTCCCC	GGGGAAAAAG	2.7435	4.04707	3.92146	5.2497	2.20066	2.18968	4.5641	3.36479	3.31222	4.08579	4.27876	4.40162
kB	AAACCCCCCC	GGGGGGGTTT	4.12537	2.12891	1.60359	3.00372	5.04126	3.64463	9.66309	3.82897	4.25711	5.10222	6.11625	4.3032
kB	GGACATCCCC	GGGGATGTCC	4.01842	2.27218	1.62988	2.47062	6.48987	4.79584	6.42358	1.8083	1.74344	3.31035	3.92362	3.50707
kB	ATCCCCCCCC	GGGGGGGGAT	1.09822	0.68971	0.522863	1.44625	0.939038	1.82862	5.08127	2.79652	1.80262	3.97682	5.4413	3.59229
kB	CTACCCCCCC	GGGGGGGTAG	0.565157	0.0472591	0.846529	0.150142	0.145178	0.306234	2.29789	0.876123	0.746107	2.16131	3.30113	2.37703
kB	ATTCTCCCCC	GGGGGAGAAT	1.29791	0.852016	1.89042	2.17677	1.14566	2.32434	5.356	2.60003	3.45779	3.80183	5.25497	4.15552
kB	GGGGAACTAC	GTAGTTCCCC	2.5711	2.45045	1.35008	2.2757	2.42595	2.87579	4.72005	2.01498	1.45078	3.08365	3.61841	4.35345
kB	AAAGTCCCCC	GGGGGACTTT	5.62527	5.32974	3.52216	4.37947	5.22882	5.34921	8.88319	3.55318	4.36016	5.13885	5.70747	3.82464
kB	AATCCCCCCC	GGGGGGGATT	3.14257	2.11282	1.65774	3.19404	4.07708	3.66614	7.9823	4.40819	3.17028	4.3264	5.73966	4.54364
kB	GGGGATCTTA	TAAGATCCCC	0.333467	1.27875	2.43796	0.881749	1.00521	1.41697	4.90112	0.974285	2.2781	2.29648	4.31443	3.03928
kB	GGGGAACCCC	GGGGTTCCCC	8.00778	6.4773	3.75986	5.22281	12.2146	9.3875	9.93038	8.03557	7.48813	6.74124	5.97041	4.87807
kB	GGAGAACCCC	GGGGTTCTCC	3.05821	1.61103	0.284419	1.61718	1.75399	1.97043	5.24938	0.315394	1.07602	2.46032	2.2139	2.24598
kB	GGGGCTTCCA	TGGAAGCCCC	2.5084	1.04628	1.17417	0.647628	0.936242	0.71713	4.26009	-0.435204	0.43449	1.22038	2.73378	2.031
kB	AAACTTCCCC	GGGGAAGTTT	6.39998	5.91123	4.92467	4.57526	4.66285	4.12326	6.88283	3.2666	3.63548	3.92178	5.25906	4.91405
kB	AGTAACCCCC	GGGGGTTACT	-0.024627	1.53696	-0.0485803	0.0879913	0.082191	0.32927	4.04775	-0.275283	0.889258	1.84227	3.80031	2.77631
kB	GCAATTCCCC	GGGGAATTGC	3.24777	3.16802	2.2744	3.4552	0.963418	2.41034	4.53539	2.26353	2.68251	3.53919	4.3095	3.8582
kB	GGGGAGTTCA	TGAACTCCCC	1.22157	1.27547	1.62398	0.402168	0.900987	0.488012	3.66854	0.889432	1.2482	1.66121	2.57588	2.5247
kB	CCCCCTCCCC	GGGGAGGGGG	0.052695	0.0345337	0.0826739	0.51894	0.541726	1.23204	3.3235	1.52672	1.98206	3.12165	4.40911	2.68705
kB	GGAGGCCCCC	GGGGGCCTCC	0.837587	0.520002	-0.436189	0.954404	0.339414	1.48337	1.56139	-0.979681	0.0508134	2.84762	2.25223	1.26028
kB	ATCTTCCCCC	GGGGGAAGAT	2.21729	2.378	2.78621	3.35987	1.86556	2.68787	4.81686	2.53145	3.37591	3.88454	5.44883	4.06475
kB	AAAATACCCC	GGGGTATTTT	4.5932	4.19158	nan	3.76925	4.68959	3.57546	7.01347	3.30617	3.30134	4.63026	4.84222	3.58229
kB	ATCCTCCCCC	GGGGGAGGAT	0.92605	0.223132	1.26155	1.2261	0.89248	0.999054	3.1409	2.23607	2.51227	2.40765	4.11514	3.07209
kB	CGGGGCCCCC	GGGGGCCCCG	1.56728	1.74413	0.0508764	2.52806	0.0742159	1.82951	2.92671	0.815408	1.31812	2.94395	2.6273	2.24559
kB	CAGTTTCCCC	GGGGAAACTG	2.05653	2.37851	2.32014	3.74318	0.914231	2.39478	4.47886	2.54781	1.79102	2.94952	3.68065	4.4148
kB	GGACGCCCCC	GGGGGCGTCC	0.370861	0.241425	0.57214	0.775264	1.1336	1.14889	3.31019	0.881912	1.3801	3.223	3.66673	2.89162
kB	TCTTACCCCC	GGGGGTAAGA	1.12554	0.535451	2.61479	0.424112	0.447997	1.46931	2.61952	1.81981	1.49525	1.70492	2.52447	2.0027
kB	GGGGATTCCA	TGGAATCCCC	11.0621	9.20804	5.28234	4.75623	4.85749	3.85494	7.21078	3.00764	2.77553	3.46047	4.45912	4.52678
kB	GGGGATTACA	TGTAATCCCC	3.09235	2.2081	2.83021	1.901	1.96753	1.85072	4.99749	1.63058	2.39807	2.23432	4.04463	3.10802
kB	ACGTTTCCCC	GGGGAAACGT	2.35035	2.23355	2.49612	3.27965	1.38962	2.2916	3.93235	1.79088	1.69382	2.68446	3.55198	3.34157
kB	GGGGACACCC	GGGTGTCCCC	1.30921	0.351811	-0.315592	1.69632	0.464179	-0.202502	3.0978	0.511109	0.789117	3.00726	2.68714	2.68455
kB	TTTTCCCCCC	GGGGGGAAAA	4.56736	4.85297	4.4809	5.77741	3.49119	5.22176	6.60067	5.67523	4.44646	5.78887	6.17437	4.70453
kB	GAATAACCCC	GGGGTTATTC	1.2296	0.763019	0.585954	0.987799	1.05083	0.963022	3.06405	1.10456	0.796466	1.70655	3.20563	2.38542
kB	CAAGTTCCCC	GGGGAACTTG	1.31727	2.02541	1.71092	1.95018	1.34609	2.31872	4.68563	2.25189	1.42005	2.43032	3.69507	3.81798
kB	GAATTCCCCC	GGGGGAATTC	8.17674	8.62088	6.9352	7.02133	11.5541	8.46794	10.7895	6.73886	6.99053	7.23454	6.9288	4.99448
kB	AATTATCCCC	GGGGATAATT	1.38326	1.20275	2.03909	2.11888	1.14483	2.42254	4.44004	2.25522	2.74309	2.07082	3.88099	3.65799
kB	GGGGTAACCC	GGGTTACCCC	3.00232	1.65757	0.549883	1.85027	0.992458	1.09924	2.96466	1.75742	1.13408	2.79964	2.45065	2.69523
kB	GGGGATAATA	TATTATCCCC	1.157	0.607127	2.1072	1.30901	1.06254	1.31403	3.72323	1.60682	1.97184	1.87184	3.71339	3.12092
kB	GGGCAGCCCC	GGGGCTGCCC	4.15164	2.49443	nan	2.8657	3.30103	3.36292	3.89506	1.76657	-0.094038	3.24758	2.73368	2.11518
kB	TATTGCCCCC	GGGGGCAATA	1.76124	1.82795	2.54192	2.47493	1.12269	1.6024	2.67185	1.69772	1.79492	2.34931	3.11367	2.7679
kB	GGGGACGTTA	TAACGTCCCC	0.641128	0.242239	1.07302	0.115933	0.152087	0.0605484	2.05654	0.724662	1.3979	1.01086	3.05645	3.09392
kB	CTCCCCCCCC	GGGGGGGGAG	0.511168	0.51478	0.618155	0.706087	0.147085	1.06697	3.28723	0.998186	0.695672	2.8189	4.50517	4.1064
kB	GGGGAATACC	GGTATTCCCC	5.95012	4.10129	3.5033	4.77642	6.43114	5.11731	11.0322	9.17068	4.46449	4.87423	5.54639	5.99575
kB	ATTGCCCCCC	GGGGGGCAAT	1.80532	1.45287	1.66865	2.26131	0.341133	0.882087	3.35661	0.999163	1.82706	2.57458	3.27752	2.87081
kB	AACCACCCCC	GGGGGTGGTT	0.0110448	0.936207	0.0893377	-0.280926	0.542001	0.16393	2.42586	1.13543	1.13197	1.89662	4.0253	2.62323
kB	TGCAACCCCC	GGGGGTTGCA	1.03433	-0.174093	0.677942	-0.699582	0.455787	0.606594	2.68984	1.43533	0.496137	1.89947	3.17729	1.30421
kB	AATATACCCC	GGGGTATATT	0.938218	1.45806	2.42253	1.14763	1.516	0.980789	2.66134	1.5236	1.57371	1.29508	2.64641	2.57593
kB	GGCCCCCCCC	GGGGGGGGCC	0.735092	0.116827	-0.322659	-0.239754	0.389265	0.828437	2.76837	0.769412	1.61377	2.31012	3.72255	3.0786
kB	GGATTGCCCC	GGGGCAATCC	3.14154	2.13757	1.42087	2.58494	0.905951	0.675791	3.39262	1.01047	0.288822	2.14593	2.25787	1.9932
kB	TATTTCCCCC	GGGGGAAATA	3.75833	3.58383	3.96313	5.12678	3.15368	4.14097	6.07183	4.7338	4.19576	4.65138	5.97634	4.13229
kB	TAACTCCCCC	GGGGGAGTTA	1.43126	0.778337	1.37128	0.98701	1.51912	2.23127	4.6296	2.08456	3.72406	3.07037	4.91474	3.40463
kB	GGGGCTACCC	GGGTAGCCCC	1.89473	0.758492	-0.259003	0.921863	0.37426	1.33092	3.1589	0.24456	-0.378589	2.49035	2.99511	1.91366
kB	GGGGAACGCA	TGCGTTCCCC	-0.102228	0.691836	0.277472	0.657314	0.107962	0.461185	1.93405	0.326589	0.694785	1.07812	2.48046	2.62606
kB	GGGGAAATCA	TGATTTCCCC	2.91715	3.88856	2.67747	3.87364	2.79564	2.53282	5.18458	2.98584	1.6011	3.41187	4.00484	4.1571
kB	ACGAAACCCC	GGGGTTTCGT	0.921256	1.59164	1.61208	0.713031	0.387392	0.580129	1.9747	1.0047	0.631426	0.73672	2.56851	2.25358
kB	TGTAACCCCC	GGGGGTTACA	0.265893	1.2985	0.297587	0.194991	1.05207	0.17447	4.01995	0.531891	0.332795	1.78176	3.61858	2.14071
kB	GGTGCCCCCC	GGGGGGCACC	-0.197077	-0.0585031	-0.474816	0.160152	0.503714	-0.363861	1.77341	0.725252	0.722032	1.43463	2.31525	2.0158
kB	CATATACCCC	GGGGTATATG	0.312961	0.667827	2.3784	0.554526	1.05222	1.33265	1.74151	1.23426	1.16995	0.962697	1.49237	2.0621
kB	GGACTGCCCC	GGGGCAGTCC	3.65474	1.52576	1.37384	2.53471	1.37158	1.47321	2.81685	0.879018	0.720484	2.45457	2.31926	2.44075
kB	CCCCAACCCC	GGGGTTGGGG	2.29149	2.22304	nan	3.35884	1.56928	2.49082	2.07921	2.92683	2.80784	3.3475	3.05257	2.22451
kB	GGAGAGCCCC	GGGGCTCTCC	1.39202	0.76813	-0.124977	0.759383	1.35432	1.08536	4.82002	0.0323489	-0.42347	2.42266	2.31641	1.85984
kB	AATAATCCCC	GGGGATTATT	2.60964	1.97554	2.75534	2.61955	2.86017	3.39713	6.28402	3.13962	4.17782	3.41747	5.24047	4.1641
kB	CCCTCCCCCC	GGGGGGAGGG	0.479837	-0.270521	0.560034	0.515244	-0.00520192	1.02668	2.17214	-0.019184	0.0998269	2.12158	4.04741	2.94986
kB	CCCCGCCCCC	GGGGGCGGGG	1.12152	0.314938	1.07144	0.813774	0.190275	1.02035	2.27962	2.45335	1.27136	2.0025	3.50281	2.84504
kB	GTGTTCCCCC	GGGGGAACAC	1.79961	0.224962	1.1474	1.68258	1.46543	1.9491	4.0826	2.10105	1.72339	2.79307	3.57506	3.55169
kB	CCCGCCCCCC	GGGGGGCGGG	0.652743	0.875975	0.189127	0.183733	-0.315363	1.34984	2.25971	1.56059	0.742908	1.8933	3.53213	2.83006
kB	GGGGATCCCC	GGGGATCCCC	8.72547	7.10745	5.37251	7.16553	17.9723	18.2585	12.8356	14.1437	12.5856	10.0326	7.49753	5.99039
kB	GGGAACCCCC	GGGGGTTCCC	6.09078	5.49706	2.05558	3.84804	13.3886	9.79089	13.2327	10.0241	12.5081	7.49682	6.803	5.05462
kB	TATCCCCCCC	GGGGGGGATA	0.555738	0.731326	1.09426	0.920132	0.465353	1.00876	3.88394	1.4521	1.89484	2.76406	4.911	4.20774
kB	GGATCCCCCC	GGGGGGATCC	1.31062	0.137877	-0.209407	0.941231	1.81388	3.03404	6.5308	3.06205	2.45626	4.33078	5.11669	2.95874
kB	GGGGACTACC	GGTAGTCCCC	1.36925	0.720898	-0.144036	0.882895	0.759782	0.722705	5.56094	1.51439	1.95902	1.60528	2.99714	2.95144
kB	GGGGAAGTTA	TAACTTCCCC	2.39933	2.25203	2.81168	3.09157	2.4836	1.92224	5.21724	2.42547	2.69078	3.04593	4.80116	3.53448
kB	GGATACCCCC	GGGGGTATCC	1.66494	0.838103	0.1903	0.884878	1.30811	1.04329	5.94988	1.7149	0.861123	3.3584	3.87585	3.02488
kB	CTTTACCCCC	GGGGGTAAAG	1.7237	2.37602	2.31802	1.94608	1.42099	1.37661	3.53287	1.33669	2.40117	2.89616	3.50054	2.85996
kB	GAAATCCCCC	GGGGGATTTC	6.63414	6.15381	4.4398	5.37647	12.25	10.3403	11.5707	7.82375	7.61643	7.37885	6.3249	4.88341
kB	AATTTCCCCC	GGGGGAAATT	7.72627	8.45406	7.67481	6.89493	5.80876	6.85523	8.5439	5.94634	5.28435	6.07188	6.52775	5.3532
kB	AATAAGCCCC	GGGGCTTATT	-0.051789	0.406289	1.80846	0.294368	1.00681	0.419072	3.45775	0.953916	0.943744	1.13801	3.10671	2.57659
kB	AATTCCCCCC	GGGGGGAATT	6.35634	5.89432	5.38493	5.82558	5.86056	5.72686	9.2725	5.1844	4.88133	5.91904	6.5734	6.14558
kB	CAATATCCCC	GGGGATATTG	0.860626	1.25912	2.10758	1.17314	1.62298	1.50887	4.16988	1.45916	1.87504	2.52857	4.18853	3.41718
kB	GGATCTCCCC	GGGGAGATCC	1.91409	0.567177	0.40213	1.57055	1.25361	1.36225	5.05396	0.607792	1.33924	2.69573	3.28457	2.1752
kB	GATTTCCCCC	GGGGGAAATC	5.04999	4.72891	4.59063	5.82066	4.08049	6.33551	7.47082	4.88732	4.65943	5.05368	5.90505	5.28434
kB	GACCCCCCCC	GGGGGGGGTC	-0.5831	1.14019	-0.744955	-0.33391	-0.205801	1.13306	2.44925	1.23221	0.327933	1.67151	3.35563	3.16228
kB	GGGTGCCCCC	GGGGGCACCC	1.38772	0.51594	-0.0144194	1.4333	0.323912	1.63915	2.15157	1.02526	0.490913	2.99204	2.72224	1.79495
kB	GGACTACCCC	GGGGTAGTCC	2.5559	1.88709	0.535174	1.80713	0.87151	0.929644	2.27238	0.686522	-0.548886	2.13115	2.52537	1.77924
kB	GGACACCCCC	GGGGGTGTCC	2.02089	1.31387	0.61358	0.999297	2.81261	1.82749	4.97758	0.480092	0.478861	3.46443	4.13998	2.91286
kB	AGTTTTCCCC	GGGGAAAACT	3.41096	4.55668	2.72339	5.44709	2.37559	2.98342	5.5603	2.58669	2.80281	4.38556	4.30672	3.80082
kB	GGGGAATTAC	GTAATTCCCC	nan	9.46857	nan	7.47019	7.95514	8.20085	9.12335	6.59221	5.285	6.21021	5.68853	5.30077
kB	CAAAACCCCC	GGGGGTTTTG	2.99183	2.70246	1.15572	2.92666	4.48957	3.76763	9.27339	2.92199	3.57331	4.83742	6.36043	4.19189
kB	AAATTCCCCC	GGGGGAATTT	10.2066	9.89151	6.76631	7.60518	10.4412	8.44124	10.0977	5.93236	4.73856	6.95156	6.69379	5.69458
kB	GGGGAGGTTA	TAACCTCCCC	0.678997	0.338463	1.8546	1.33693	0.990246	0.819408	1.75892	2.24725	1.47411	1.48244	2.99532	2.5323
kB	AACTCTCCCC	GGGGAGAGTT	2.15367	1.22174	2.03097	1.25098	1.16943	0.797485	3.21361	1.47948	1.41505	2.18771	3.33176	2.66476
kB	CGGGCACCCC	GGGGTGCCCG	2.72999	1.28868	-0.252108	0.574706	-1.21169	0.18979	-0.184771	0.459782	-0.113034	0.694398	0.0220772	-0.0629369
kB	AATCTCCCCC	GGGGGAGATT	2.72487	1.21056	1.91289	2.48372	3.08638	2.82037	6.25847	3.12903	2.40507	3.64042	5.52232	3.44923
kB	ACAACCCCCC	GGGGGGTTGT	0.291214	0.0485501	-0.239903	0.116902	0.305765	1.12166	3.33864	0.602567	-0.387773	2.23316	4.0428	2.30136
kB	CGGACACCCC	GGGGTGTCCG	2.15439	1.41496	0.77217	0.403651	-0.421845	0.254173	0.272539	-0.121216	-0.479139	-0.0050517	0.373705	-0.0943677
kB	AAGTCTCCCC	GGGGAGACTT	0.054555	0.389864	0.767983	0.534602	0.541836	0.245779	2.18442	-0.0174205	0.109335	1.48134	2.34992	2.12371
kB	ATCTCCCCCC	GGGGGGAGAT	0.948385	0.530967	0.651954	0.999013	0.800388	2.42675	4.80831	2.43881	2.71088	3.28361	5.77615	4.02243
kB	GGGGAAAGCA	TGCTTTCCCC	1.5286	2.2005	1.5295	2.58793	1.59812	1.77497	3.09662	1.64559	0.945252	2.33976	3.26912	3.31116
kB	AAACACCCCC	GGGGGTGTTT	2.26084	1.32703	0.929479	1.53068	1.22136	1.81871	5.15147	2.21534	2.05867	3.46556	5.17393	3.16858
kB	ATCACCCCCC	GGGGGGTGAT	-0.228998	-0.834968	0.480571	0.38154	0.380859	0.152656	2.80097	-0.068351	-0.119985	2.1097	3.99605	2.8641
kB	GGGGTATTAC	GTAATACCCC	1.70766	1.64867	1.27593	1.22091	1.22141	1.73176	3.24512	0.462923	1.60739	1.67339	2.69147	2.3362
kB	AAAAAGCCCC	GGGGCTTTTT	4.22276	3.81463	nan	3.59381	5.48461	4.09861	8.70554	3.91481	2.67996	5.10085	6.2187	5.0343
kB	GTCTCCCCCC	GGGGGGAGAC	0.439543	1.34483	1.06965	0.275104	1.21656	1.39464	4.04141	3.40272	2.33894	3.07436	5.2174	4.28337
kB	AACTACCCCC	GGGGGTAGTT	2.33698	0.980689	1.5345	1.7505	1.47082	1.73176	3.71297	1.32015	2.45446	2.82618	4.34438	3.72512
kB	GGGGAGATAA	TTATCTCCCC	0.236462	0.964792	1.84772	0.616954	1.30429	1.31507	2.63372	1.03021	1.26638	1.24204	2.47263	2.11814
kB	TTATTCCCCC	GGGGGAATAA	2.1993	2.90171	3.00572	3.73236	2.47742	3.79524	5.72445	3.39884	3.66888	4.54266	5.5917	4.06097
kB	GAGCTTCCCC	GGGGAAGCTC	0.767355	0.317786	0.218059	1.20616	0.0394478	0.756625	2.33029	0.56029	0.927132	1.53257	3.39638	2.64197
kB	AGTTTACCCC	GGGGTAAACT	0.997763	1.01476	0.81186	1.56405	0.143508	0.719398	2.04805	0.280102	0.864495	1.00947	2.02186	2.48623
kB	GGACTTCCCC	GGGGAAGTCC	8.4105	6.12372	5.93196	5.52199	11.1274	8.42846	8.95981	5.28061	3.67076	5.75525	5.98552	5.60543
kB	TCTACCCCCC	GGGGGGTAGA	0.473145	0.317092	0.889219	0.236242	0.298314	0.108717	2.64612	1.23173	1.01383	1.67963	3.17319	2.06698
kB	TTAGTCCCCC	GGGGGACTAA	0.225801	-0.384898	0.78141	0.355494	1.18189	0.214436	2.85759	1.23355	0.957419	1.60215	3.25719	3.17319
kB	GGGGAGCCCC	GGGGCTCCCC	3.54132	1.68465	0.928654	2.53577	3.02159	2.63886	5.86848	2.3964	2.61627	3.76604	3.61267	3.77456
kB	ACGATTCCCC	GGGGAATCGT	1.09703	1.62952	1.39826	1.98665	0.394597	1.38417	3.32916	1.78809	2.35275	1.85025	3.06851	3.24251
kB	GGGGACGCAC	GTGCGTCCCC	0.366143	-0.0907803	0.233874	0.440555	0.316546	0.581864	2.17634	0.606336	0.283935	1.18788	2.93493	2.22898
kB	CACAATCCCC	GGGGATTGTG	0.868749	0.939246	2.15995	1.01986	1.24043	1.88066	4.28853	1.00747	2.23835	2.00315	4.07754	2.79749
kB	GGGGATGTTA	TAACATCCCC	0.26339	0.562097	1.25789	0.577082	1.10606	1.8805	4.12213	1.11339	1.00345	1.75763	4.31298	2.88095
kB	CCAAATCCCC	GGGGATTTGG	2.99233	2.02085	1.55977	2.00624	1.01097	1.6808	4.14946	1.25714	1.90737	2.33457	3.97639	3.20061
kB	GATAATCCCC	GGGGATTATC	1.64043	1.05393	1.10378	2.04189	1.52432	2.06083	5.5926	2.99202	3.37323	2.71773	4.44134	4.19976
kB	GGCGTCCCCC	GGGGGACGCC	0.592015	0.847658	0.366951	0.499807	1.11765	1.80071	2.70876	0.89323	0.494434	2.34697	3.7346	2.51733
kB	CCATTTCCCC	GGGGAAATGG	1.58356	3.08703	3.09456	3.63258	0.81937	1.44383	3.57119	1.80852	2.01798	3.02709	3.79288	3.32222
kB	GAAAACCCCC	GGGGGTTTTC	6.27231	7.03574	3.68275	4.24628	6.02108	7.36402	10.4297	6.62633	5.41353	5.68476	6.79242	4.29048
kB	TCAAACCCCC	GGGGGTTTGA	0.0111447	0.988893	0.522547	0.755006	0.0284144	0.976966	3.59388	0.645041	0.568609	2.12196	3.98204	2.5208
kB	AAAACCCCCC	GGGGGGTTTT	7.40966	5.75281	3.49282	4.91819	10.1119	7.32953	11.3101	6.03495	5.45692	6.95869	6.85442	5.6958
kB	AAGTGTCCCC	GGGGACACTT	0.908441	1.28835	1.43857	1.39014	0.392442	0.350136	2.82736	1.83548	0.661661	1.47446	2.80643	2.85096
kB	CCCTTTCCCC	GGGGAAAGGG	1.74843	2.67304	2.57465	2.4715	1.58328	2.80417	3.02881	1.74588	2.05554	2.30785	3.47806	2.57077
kB	ACCCTCCCCC	GGGGGAGGGT	0.0975212	1.77014	0.407162	0.103221	0.0647137	0.407416	2.00275	0.270271	1.26358	1.94169	3.35119	2.37847
kB	GTGCGCCCCC	GGGGGCGCAC	0.403504	0.0689816	0.540987	-0.0455633	0.159225	1.46922	2.03084	0.774192	0.714841	1.2557	2.8975	2.46822
kB	CGTTTCCCCC	GGGGGAAACG	2.83449	2.93875	3.53014	4.12333	2.62232	3.40758	5.37351	3.81055	3.6176	4.29199	4.9435	3.58106
kB	GGGGTACCCC	GGGGTACCCC	4.02924	2.38116	2.098	4.80431	1.77491	3.58283	4.64647	2.81866	2.12737	5.21357	3.36135	3.32207
kB	ATTATTCCCC	GGGGAATAAT	2.55221	2.50951	3.04737	3.87974	2.29308	2.7426	5.16736	2.21945	2.62788	3.85627	4.53654	3.8675
kB	GGGCATCCCC	GGGGATGCCC	4.54941	2.58888	1.07683	2.11071	5.38114	4.92422	5.45326	1.83635	1.83716	4.19711	3.92971	3.00964
kB	GGGGTTTCAC	GTGAAACCCC	2.39622	2.22461	0.423481	1.69548	1.07442	1.12478	4.4019	1.47534	0.593679	2.01804	2.55968	2.68935
kB	CGGAATCCCC	GGGGATTCCG	11.2214	8.93182	5.42594	4.61022	3.13889	3.84069	6.55892	1.87785	3.68861	3.47624	4.38053	4.12241
kB	AATAGTCCCC	GGGGACTATT	1.8657	1.23978	1.87299	1.79034	2.1825	1.6715	4.95842	2.04672	1.94389	2.77934	4.19231	4.15939
kB	CCCAACCCCC	GGGGGTTGGG	0.272585	0.362609	0.112629	0.202649	-0.221049	0.709941	2.2348	1.76635	1.43166	2.3075	3.92195	1.89778
kB	AAACCTCCCC	GGGGAGGTTT	1.55065	0.338106	1.71423	1.86407	0.786575	1.45165	3.07506	2.00504	1.67296	2.85798	3.53532	3.25005
kB	CGGATTCCCC	GGGGAATCCG	5.39867	3.88696	2.41811	3.96073	1.58363	2.53136	5.80042	2.54127	2.20427	2.70712	3.83075	4.24236
kB	AGTATTCCCC	GGGGAATACT	2.59683	2.50605	2.69572	3.3857	1.88992	1.93081	5.31298	1.83343	1.93506	2.78263	4.0059	3.65832
kB	ACTACCCCCC	GGGGGGTAGT	0.725104	0.198689	1.42758	0.520632	1.23517	1.1653	3.20803	0.869584	1.4902	2.63023	3.25098	2.43628
kB	GGGGAACGGA	TCCGTTCCCC	0.764833	1.01035	1.14422	0.728181	0.433955	0.36149	2.28114	1.3989	1.23009	0.836778	2.12821	2.29781
kB	GGAATCCCCC	GGGGGATTCC	10.9944	9.47653	6.4015	6.91293	15.1036	9.6337	12.4596	8.03504	6.90231	8.58138	6.57172	4.99367
kB	GGGGCGCCCC	GGGGCGCCCC	4.17548	3.41982	1.98894	7.13555	2.7003	4.91346	5.44027	3.54515	3.32725	7.2818	4.65875	3.08867
kB	TGCATCCCCC	GGGGGATGCA	0.159199	0.307054	1.02933	-0.218805	0.505156	0.660844	2.48232	1.42046	0.193375	1.31502	3.62681	2.52288
kB	AATACTCCCC	GGGGAGTATT	1.56336	0.831055	2.3033	1.58837	1.19469	1.00667	4.35301	1.85009	0.903453	1.92112	3.374	2.70168
kB	ACGTCCCCCC	GGGGGGACGT	0.745343	1.0736	1.09125	0.749659	0.417561	1.21297	3.10287	1.7676	0.93555	2.25262	3.86691	3.43994
kB	CTATTCCCCC	GGGGGAATAG	1.48095	2.05527	2.6821	2.93117	1.73545	3.35854	4.38813	2.65347	3.85726	3.80304	5.15305	3.37654
kB	GATAAACCCC	GGGGTTTATC	1.21158	0.676261	0.451894	1.04996	0.343139	0.881164	3.86896	1.20394	1.45291	1.43967	3.35154	2.33946
kB	GGGGACAACC	GGTTGTCCCC	1.35043	1.19189	0.795136	1.70472	0.71124	1.03345	3.48405	1.15892	1.57071	2.22559	2.83553	2.65621
kB	TCCCGCCCCC	GGGGGCGGGA	2.99188	-0.155293	0.850129	0.836787	0.998436	1.58808	1.96454	0.899089	0.612406	1.43632	2.78412	2.86383
kB	AAATGTCCCC	GGGGACATTT	3.99344	3.07754	3.66808	3.11073	2.36404	1.87179	5.03659	1.8568	2.51065	2.32916	4.15705	3.53476
kB	TCCCCCCTGA	TCAGGGGGGA	0.481142	1.2474	0.481937	0.8326	0.666463	1.99145	3.40613	1.31764	0.730875	3.34448	3.97455	3.24181
kB	GGGGTTCACC	GGTGAACCCC	1.51262	-0.0256318	0.236442	0.568312	1.59393	1.06337	3.91741	2.52596	0.607476	2.32016	3.30118	2.43672
kB	TCCCTCCCCC	GGGGGAGGGA	1.18505	0.511977	1.18957	0.219613	0.258504	1.07622	2.41588	1.09282	0.527757	2.00572	3.85327	2.58283
kB	CCGCCCCCCC	GGGGGGGCGG	0.846739	0.628257	0.549178	-0.0741418	0.0323185	1.1852	2.61287	1.55748	1.94043	2.16263	3.67059	3.1757
kB	GTATTCCCCC	GGGGGAATAC	3.47503	2.8292	3.48305	3.87609	3.78387	4.11095	7.04718	3.86342	5.03374	4.82802	5.95178	3.9469
kB	GAATGCCCCC	GGGGGCATTC	3.97499	2.01153	2.12774	3.12034	2.7326	1.94459	5.89131	1.41807	2.01665	3.19286	3.93207	2.78434
kB	ATACACCCCC	GGGGGTGTAT	0.316921	1.62486	1.42654	0.770812	0.205198	1.32781	2.86946	1.22675	0.923568	1.75424	3.91633	2.33693
kB	CACCCCCCCC	GGGGGGGGTG	0.395395	-0.0141562	-0.185703	0.0652065	-0.651763	0.683109	2.47898	1.22818	0.426367	2.35327	4.01454	2.51001
kB	AAATACCCCC	GGGGGTATTT	4.91597	2.84852	2.34167	3.64353	3.29376	2.527	6.779	3.12798	2.95662	4.75219	5.27391	3.87573
kB	GGGGATCCAC	GTGGATCCCC	3.88097	3.6779	3.27452	2.94484	nan	6.64373	nan	5.02539	3.56585	4.68277	4.38613	3.60949
kB	TAGATCCCCC	GGGGGATCTA	-0.064042	1.03269	0.129201	0.349654	0.903393	0.479016	4.55289	2.15641	1.90062	2.64353	4.31574	3.75407
kB	GGGGTTTCCA	TGGAAACCCC	10.796	10.8084	5.66348	4.63667	3.82703	1.59866	6.48026	1.34449	1.29777	3.2254	3.27308	2.8635
kB	TCTTCCCCCC	GGGGGGAAGA	1.30649	0.639168	1.83458	2.52616	0.334424	2.18303	3.90974	2.10981	2.29533	3.44376	4.22315	3.37582
kB	GGGCACCCCC	GGGGGTGCCC	2.27601	0.672529	-0.0858613	0.547882	2.30548	1.16503	3.33659	0.512409	1.15219	3.15344	3.32968	2.73051
kB	GGAAAACCCC	GGGGTTTTCC	10.9434	10.7281	7.23641	7.07363	14.6113	10.9576	12.0598	7.0986	4.32072	8.3936	5.96368	5.23757
kB	AAGAAGCCCC	GGGGCTTCTT	0.0315834	0.971792	1.38837	0.275058	1.69372	0.769865	4.05452	1.19045	2.17315	1.24932	3.62684	2.33552
kB	TTCCTCCCCC	GGGGGAGGAA	1.48285	1.49416	2.01335	1.45722	1.70192	1.27019	3.25315	2.66156	1.71384	2.9759	4.56339	2.89489
kB	AATAGCCCCC	GGGGGCTATT	0.562861	0.232701	0.112817	0.79072	0.465018	0.534952	3.21878	1.11315	0.0075303	2.32125	3.96559	2.46132
kB	GAGTTCCCCC	GGGGGAACTC	3.35133	2.58217	1.72202	2.85091	4.2138	3.96967	5.93197	1.8646	3.4251	4.18798	4.61824	3.77464
kB	AGGGATCCCC	GGGGATCCCT	4.87243	nan	nan	3.76579	nan	4.86461	nan	2.91455	2.73216	4.18914	4.21602	3.12626
kB	GGTTTCCCCC	GGGGGAAACC	5.17501	5.18706	3.58357	5.41818	3.95294	4.54137	7.3552	5.06234	6.2145	5.24891	5.63268	4.66183
kB	GGGGACGTAC	GTACGTCCCC	1.37523	1.50243	2.16999	2.01931	1.08731	1.38666	2.45346	1.43626	2.10538	2.56182	2.97147	2.76693
kB	GGGGATTTAC	GTAAATCCCC	4.12776	3.7744	3.20195	3.41121	6.08367	5.36308	7.2486	4.20496	3.33654	4.64689	5.09394	4.36656
kB	GGGGAATCAA	TTGATTCCCC	0.853713	1.35105	1.67707	1.6481	0.322302	0.762168	3.54029	1.53973	2.25908	1.36825	2.94711	4.15454
kB	ACAAACCCCC	GGGGGTTTGT	0.673981	1.09245	0.718752	1.27109	0.646455	1.26722	4.82345	1.93438	1.34212	2.82432	4.85896	3.09607
kB	AAGATTCCCC	GGGGAATCTT	5.40406	4.08566	3.2445	4.20551	3.1192	3.72702	6.19292	3.48924	2.52679	3.38742	4.52805	4.4206
kB	ATAAACCCCC	GGGGGTTTAT	1.4123	1.07757	0.523799	1.42276	1.8232	2.38773	6.08787	2.25016	1.50222	3.48709	5.13852	4.03073
kB	CCAAAACCCC	GGGGTTTTGG	3.5919	3.30926	2.13438	1.924	1.60452	1.01012	3.58809	1.55847	1.09807	2.62856	3.42426	2.70601
kB	AAGGACCCCC	GGGGGTCCTT	-0.510621	-0.601926	-1.7193	-0.875621	-0.876845	-0.0180675	1.37261	-1.71839	-0.959113	0.749788	2.31273	2.16646
kB	GGGGAAATAC	GTATTTCCCC	5.12347	4.88837	3.95652	5.00283	3.89339	4.86943	6.07703	3.80073	3.71626	4.88007	4.79994	4.56598
kB	GAAAGCCCCC	GGGGGCTTTC	3.49381	1.80538	1.36951	2.22094	4.15858	3.73417	8.82667	3.0461	2.39889	4.29066	4.45539	3.22881
kB	GGCACCCCCC	GGGGGGTGCC	1.17572	0.0467022	-0.209381	-0.425672	0.735438	1.05617	2.56475	0.320727	0.0480623	2.72076	3.59813	2.91713
kB	AGTTCCCCCC	GGGGGGAACT	2.27504	1.44613	1.4684	2.1006	2.07846	2.98192	6.25815	2.43231	3.06121	4.05498	4.70727	4.39257
kB	TAAACCCCCC	GGGGGGTTTA	2.09926	1.06109	0.732879	1.68159	1.78092	1.47507	6.30194	2.4752	1.68839	3.43711	5.18656	4.42855
kB	GGGGATTAAA	TTTAATCCCC	0.515992	1.55259	1.76818	1.05859	1.16963	1.9057	3.7282	1.28639	1.4903	1.71378	3.67442	3.02274
kB	CACTTTCCCC	GGGGAAAGTG	2.39289	2.95455	3.18616	3.37146	1.77615	1.83377	3.93165	2.88035	2.80723	3.14763	4.1463	3.38424
kB	AGAAAACCCC	GGGGTTTTCT	5.07018	4.62399	nan	3.60867	5.24778	3.5206	7.31114	3.37487	1.9242	4.16985	4.72878	4.05061
kB	GGGGAAATAA	TTATTTCCCC	2.97066	3.27156	3.49348	4.56446	2.42418	3.62219	4.90419	3.27742	3.2756	3.57057	4.82869	3.49918
kB	CTTATCCCCC	GGGGGATAAG	0.822916	0.490409	2.24823	0.915634	1.26281	1.06939	3.38181	2.12969	2.96369	2.56027	3.5579	3.5228
kB	AAAATTCCCC	GGGGAATTTT	12.7718	11.4723	8.84617	8.73195	10.3905	8.29195	9.95677	7.19125	5.01499	7.06157	7.31942	6.35185
kB	GGGGAGACCC	GGGTCTCCCC	1.46395	0.484796	-0.0660684	0.87911	0.492109	0.557819	2.75057	0.625499	-0.0364558	2.34485	2.32111	2.01605
kB	GGGGAGTTAA	TTAACTCCCC	0.722472	0.721107	1.79908	0.696319	0.760624	1.00731	2.34883	3.70677	4.1965	0.808686	2.61142	2.07186
kB	AGTAATCCCC	GGGGATTACT	2.85009	2.40254	nan	3.02909	2.18424	2.65095	5.46347	2.21994	2.33463	2.69643	4.17551	3.31052
kB	TCTTTCCCCC	GGGGGAAAGA	3.20881	2.60509	3.27424	4.44994	2.09922	3.21632	4.99585	3.80487	4.93067	4.1624	5.1845	4.3064
kB	GGGGTACACA	TGTGTACCCC	0.185706	0.745891	0.945541	1.17406	0.358067	0.439472	0.805987	1.10986	0.552044	0.827647	1.05689	1.37269
kB	GGATGCCCCC	GGGGGCATCC	1.27107	1.02443	0.43152	1.66689	1.84625	2.36476	4.14859	1.41737	0.31623	2.94329	3.73849	2.18297
kB	AGGAAACCCC	GGGGTTTCCT	8.9853	7.10281	3.81669	3.44872	2.18491	1.12112	5.93928	1.78367	0.829183	2.6109	3.32591	3.10744
kB	GAAAGTCCCC	GGGGACTTTC	5.93893	4.98611	3.93454	4.40493	6.69442	5.26258	10.3151	5.17788	4.62288	4.73121	5.46563	3.82471
kB	GGGGAGAACC	GGTTCTCCCC	1.5956	0.203397	0.183389	1.60369	0.615479	0.780177	3.48171	1.19942	1.33347	2.4171	3.04648	2.70793
kB	CAAACTCCCC	GGGGAGTTTG	2.1795	2.19238	2.21748	1.70792	1.5245	1.94871	5.13411	2.4384	2.15108	2.60755	3.86046	2.96888
kB	AATCACCCCC	GGGGGTGATT	0.711117	1.10078	0.604434	0.353546	0.22653	0.402174	3.18373	0.999896	1.43136	2.27181	3.9075	2.80081
kB	GGGGCATACC	GGTATGCCCC	1.32541	1.38033	-0.0815356	0.953009	0.22993	0.384541	4.56255	1.5249	0.516777	1.59031	2.08292	2.32341
kB	CGAATTCCCC	GGGGAATTCG	5.60206	6.33677	5.7879	5.25102	5.79986	5.09818	7.09886	3.87704	3.47874	3.74021	4.46981	3.95276
kB	CGGAACCCCC	GGGGGTTCCG	2.13116	1.20879	0.138879	1.22972	1.11559	1.94	5.68159	1.2326	0.78341	3.0863	4.07719	3.27125
kB	CGCCCCCCCC	GGGGGGGGCG	0.912975	0.101257	0.468472	0.371983	0.859804	0.999962	2.92726	0.450961	1.69678	2.40785	4.35576	3.57786
kB	AATATCCCCC	GGGGGATATT	2.54993	2.24449	1.64366	2.51977	2.78184	3.69581	6.53861	3.08357	2.79135	3.94646	5.41554	3.6415
kB	TTCCACCCCC	GGGGGTGGAA	1.7108	2.54446	2.05064	1.89009	1.30462	1.15492	3.54119	2.01527	2.70264	2.36025	4.16496	2.64015
kB	AAATATCCCC	GGGGATATTT	3.39725	2.95055	3.09311	3.12363	3.97586	3.72304	6.49898	2.74431	3.60599	3.82435	5.42378	3.98359
kB	GAGTATCCCC	GGGGATACTC	0.703411	0.502454	0.0366312	0.983908	-0.0539775	0.824901	2.09416	1.10777	-0.0518136	1.2409	2.58566	2.69212
kB	TGTCCCCCCC	GGGGGGGACA	0.100751	0.408849	0.236748	0.441169	0.282452	0.998237	2.7032	-0.013802	0.630309	2.29444	3.39992	2.94573
kB	GAGAACCCCC	GGGGGTTCTC	0.269654	0.122749	-0.295703	0.37623	0.849416	1.25587	5.33722	1.21662	0.785605	2.55493	4.30458	3.04184
kB	GTAATCCCCC	GGGGGATTAC	2.60144	1.87403	2.08609	2.1234	3.65747	3.43041	7.24795	2.33903	2.53763	4.82866	5.76382	3.99898
kB	AAGATCCCCC	GGGGGATCTT	1.40423	0.977948	0.05662	1.64312	2.30545	2.25189	6.56886	3.03865	1.83619	3.81628	4.78786	3.19095
kB	AATATTCCCC	GGGGAATATT	7.28538	4.83201	4.97738	4.96676	4.2158	3.73985	6.59999	4.71554	3.47032	4.99332	5.62397	4.73055
kB	AATTGTCCCC	GGGGACAATT	2.20796	2.76164	2.92719	2.62611	1.49723	2.41884	4.17083	1.68215	2.46619	2.60492	3.56722	3.43903
kB	AACTTTCCCC	GGGGAAAGTT	7.83426	7.13259	6.26563	5.62256	4.64819	3.96022	6.83158	4.39836	3.54606	3.21716	4.83506	4.11764
kB	AACAGCCCCC	GGGGGCTGTT	1.24777	-0.428252	-0.170318	0.172289	0.498165	0.858788	2.43029	0.792194	1.73431	1.66705	3.40834	2.07006
kB	CAGTCCCCCC	GGGGGGACTG	0.627635	1.39388	0.608968	0.298087	0.267236	1.12487	3.13329	1.55839	1.63109	2.20462	3.93118	3.62617
kB	CTGTTTCCCC	GGGGAAACAG	2.66033	1.89489	2.63763	2.95072	1.99316	2.28347	3.70878	2.54635	2.86022	2.59487	3.4674	4.23271
kB	TAAATCCCCC	GGGGGATTTA	2.92678	2.97278	1.45816	3.29839	3.5004	4.07847	7.24949	4.45726	4.70923	4.9654	6.05689	4.56524
kB	GAATATCCCC	GGGGATATTC	2.56112	2.01815	1.85436	2.35766	1.653	2.61534	5.04903	2.09426	1.9092	3.08237	4.58589	3.40707
kB	GGGGCAACCC	GGGTTGCCCC	3.24335	1.55817	0.669887	2.50296	0.687566	1.06256	2.19544	0.186558	0.132229	2.23101	1.94434	1.90281
kB	TGAAACCCCC	GGGGGTTTCA	2.18624	1.46731	0.131182	1.06083	4.35994	3.54231	8.34402	1.98419	1.68898	4.10625	4.92752	2.82319
kB	GGATAGCCCC	GGGGCTATCC	1.29362	0.681699	-0.206157	0.41012	0.897145	0.264476	4.42936	0.789851	0.535671	2.04443	2.44409	2.32703
kB	GGGGCCCCCC	GGGGGGCCCC	1.19154	0.511644	-0.589333	1.20022	0.329544	1.97287	3.36312	1.00608	1.54191	2.87952	2.91694	3.08465
kB	GGGGAATGAC	GTCATTCCCC	1.47567	1.25086	1.26384	2.07294	1.79557	0.958824	3.41668	1.5518	1.46245	1.93148	3.51236	3.3693
kB	CGTATTCCCC	GGGGAATACG	2.62736	2.80654	2.3117	2.45763	1.00215	2.30709	4.45644	1.75328	2.25649	2.6115	3.69167	3.36017
kB	GGGGAAGTAC	GTACTTCCCC	5.82606	5.50795	4.96637	3.63133	6.98145	4.44122	5.31824	2.71178	2.63531	4.44165	4.61913	4.38519
kB	GCCCCCCCCC	GGGGGGGGGC	0.487536	0.216929	0.0344016	0.305569	-0.154951	0.71902	2.69392	2.28841	0.506803	2.66696	4.07945	3.69369
kB	CCTATTCCCC	GGGGAATAGG	0.706444	1.5592	2.2904	1.49189	1.35876	1.11184	3.03372	0.982532	2.16035	2.03591	nan	3.28122
kB	ATGCACCCCC	GGGGGTGCAT	-0.139107	0.00154947	0.509767	-0.295593	-0.55496	0.307438	1.90519	1.42092	1.19845	0.889963	3.31582	1.98413
kB	GGGAAGCCCC	GGGGCTTCCC	5.35621	2.7405	1.93546	3.1647	6.29144	4.87239	10.7542	5.16455	5.63001	4.47839	5.19658	4.64128
kB	GAACACCCCC	GGGGGTGTTC	1.16919	0.614511	0.35908	0.931485	1.41947	1.50854	3.42118	0.523152	0.826889	2.62272	4.41759	2.40781
kB	TCCCACCCCC	GGGGGTGGGA	1.23583	0.648267	1.43609	0.524736	0.559581	0.493384	2.40445	1.76421	1.55166	1.45221	3.60081	2.22764
kB	TTTCACCCCC	GGGGGTGAAA	1.06271	0.0881218	2.03102	1.03384	1.00034	0.786076	3.24949	1.91812	2.10349	2.10466	3.92425	2.53556
kB	GGAAAGCCCC	GGGGCTTTCC	8.29739	6.22111	5.06835	5.03783	12.5394	10.1877	13.5787	9.29877	5.2421	7.33646	5.56641	4.37225
kB	GGGGATAAAA	TTTTATCCCC	1.06334	1.05122	2.2231	1.63381	1.12685	1.61528	3.21506	1.04034	1.35661	2.43568	2.99016	2.72686
kB	GGGGTTACAC	GTGTAACCCC	1.73199	1.90673	nan	0.614457	0.982948	0.843768	2.05415	1.22406	1.45697	1.52781	1.54438	1.50447
kB	GATACCCCCC	GGGGGGTATC	0.163481	0.240076	0.453786	0.50854	0.103396	0.881995	3.79835	1.7521	1.36821	2.49731	3.76181	3.08998
kB	CCTCCCCCCC	GGGGGGGAGG	1.06869	0.926943	0.550348	0.270927	0.78343	1.22229	3.67182	1.63231	0.429686	2.93193	4.21893	3.13052
kB	GGGGTAGAAC	GTTCTACCCC	-0.0497402	0.38006	0.548113	-0.0585234	-0.105555	0.00984308	0.908602	0.355393	-0.0638046	0.557478	1.4108	1.84133
kB	GGGGAGGAAA	TTTCCTCCCC	1.71878	1.50979	2.5604	2.716	1.53853	2.30183	2.44462	2.32455	2.18341	2.76452	3.04699	2.81821
kB	GGGGACTCAC	GTGAGTCCCC	1.79296	nan	nan	2.49882	2.10087	2.39478	nan	2.18415	2.40053	3.06894	3.30192	2.13195
kB	CGGGTTCCCC	GGGGAACCCG	4.05071	2.46118	0.0535196	1.89007	0.024324	1.45327	3.07253	0.092698	1.18788	1.47339	2.03564	3.09556
kB	GGGGAAGAAC	GTTCTTCCCC	1.88549	1.48675	2.07887	2.94114	1.28594	2.1523	2.95266	1.71282	1.04551	2.94102	3.29824	3.31217
kB	GGGGAACTCA	TGAGTTCCCC	1.09907	1.17864	0.84073	1.24037	2.32302	1.71811	4.1411	1.39326	0.792299	2.17608	3.51256	3.2421
kB	AAAGATCCCC	GGGGATCTTT	1.75169	1.30557	nan	1.98679	2.77672	2.9516	5.63192	2.717	3.13004	2.83197	4.71332	4.24138
kB	ATGTTCCCCC	GGGGGAACAT	1.32371	1.04012	1.4795	1.86474	1.27783	2.09027	5.1748	3.12959	2.55229	3.195	4.40645	3.33516
kB	GGGCGTCCCC	GGGGACGCCC	1.18282	0.592891	0.301529	1.54931	1.7178	2.13192	3.26991	1.32296	1.44732	2.59604	3.52438	2.91582
kB	GGGGAATATA	TATATTCCCC	2.47859	2.18518	3.0107	3.18993	2.44329	2.51178	5.43064	3.76531	2.69868	3.18944	5.17265	4.00242
kB	TACATCCCCC	GGGGGATGTA	0.846969	0.598028	1.59154	0.425667	1.14751	1.56596	3.65548	1.17669	1.36308	2.41998	4.51861	2.5536
kB	GGGGATGCAC	GTGCATCCCC	1.11067	0.499691	0.155317	0.525329	1.98868	1.13786	3.28863	1.68543	1.17079	2.20053	3.08955	2.69413
kB	GAATCTCCCC	GGGGAGATTC	3.77735	2.25352	2.06472	2.49696	2.7265	2.36669	6.31978	1.66385	1.50232	3.15569	3.7244	2.95901
kB	GATTTACCCC	GGGGTAAATC	0.845805	1.49281	0.951404	1.92892	0.863726	0.954624	2.55857	1.67924	0.83486	1.84481	2.42091	2.23017
kB	AGTATCCCCC	GGGGGATACT	-0.378774	0.535725	0.345698	0.417441	0.694136	1.78032	3.50487	1.68722	1.11192	2.02204	4.11488	3.32883
kB	ATTATCCCCC	GGGGGATAAT	1.58483	0.911649	2.14657	1.73021	2.18444	1.78891	5.25689	2.62134	2.55452	3.3027	4.82987	3.02896
kB	CCCCAGCCCC	GGGGCTGGGG	2.54021	2.29946	2.838	3.41556	0.920049	1.15891	2.08107	2.12166	2.86117	3.48854	3.1466	1.7405
kB	TAACCCCCCC	GGGGGGGTTA	1.07469	-0.218705	0.342636	0.589121	-0.0318766	1.42892	3.94921	1.7149	2.13844	2.90809	4.79175	2.78427
kB	CCCCCGCCCC	GGGGCGGGGG	0.689436	1.3629	1.37363	0.773524	0.216962	0.826855	3.08869	1.81306	2.65625	2.31395	3.72383	2.2239
kB	CGCATCCCCC	GGGGGATGCG	0.361457	-0.0358856	0.852377	-0.110753	0.171337	0.917257	2.64393	0.181403	1.24591	1.08252	4.1349	2.20466
kB	CCCATTCCCC	GGGGAATGGG	0.843265	1.48982	1.82746	1.53308	0.479919	1.09683	2.88071	1.12702	1.47846	2.21886	3.54707	2.47925
kB	GGGAGTCCCC	GGGGACTCCC	5.08414	2.87833	1.46893	2.6061	4.65229	4.76932	7.96576	4.41963	3.21604	4.05373	4.72377	4.25021
kB	CAGAACCCCC	GGGGGTTCTG	0.264802	0.504135	-0.30373	0.0103787	-0.0754293	0.141055	4.41542	1.41127	1.66623	2.88342	3.8971	3.18459
kB	GGTGTCCCCC	GGGGGACACC	0.565594	-0.275988	-0.0339451	0.869874	0.458642	0.618303	3.24891	1.35679	0.063123	2.54623	3.0599	2.94541
kB	GGCTATCCCC	GGGGATAGCC	0.253572	0.614736	-0.419444	0.185438	0.84543	0.0194702	2.81051	0.266066	0.657316	1.09576	2.1587	2.05007
kB	ACATTTCCCC	GGGGAAATGT	3.24833	3.77796	3.6344	4.48668	1.6764	3.25159	5.04279	3.16148	2.4707	4.08824	4.62312	3.85553
kB	GGGGAACAAA	TTTGTTCCCC	1.45007	1.10987	2.3365	2.06705	0.50704	1.39935	2.83471	1.47396	0.825141	1.46979	2.6155	2.90293
kB	CAATCCCCCC	GGGGGGATTG	1.17153	0.400366	1.33815	1.54979	0.672363	1.28719	4.88892	2.24412	2.57771	3.6962	5.05406	4.03009
kB	GCAAATCCCC	GGGGATTTGC	3.00776	1.88603	1.37775	2.15033	1.58533	1.61761	4.7039	1.58374	1.93419	2.75472	4.54012	4.03652
kB	CTATTTCCCC	GGGGAAATAG	2.7953	3.07132	3.69707	3.80777	3.02717	3.31589	4.5272	2.72183	2.6686	4.10065	4.4515	3.60953
kB	ATACCCCCCC	GGGGGGGTAT	0.68416	0.745902	0.398065	0.562461	0.274559	1.46693	3.78696	2.05184	1.62801	2.64867	4.2795	3.53279
kB	GGCAAGCCCC	GGGGCTTGCC	1.8284	0.203409	-0.243603	-0.213078	1.99982	0.806169	3.51209	-0.568041	-0.344957	1.53814	1.94379	1.23671
kB	GGGGAAAATA	TATTTTCCCC	4.21117	4.66022	4.35096	5.47897	3.08324	3.98283	5.43899	4.18325	2.79977	4.16453	4.95766	4.91473
kB	TAGCCCCCCC	GGGGGGGCTA	-0.221787	0.487499	-0.2528	-0.203595	-0.760634	-0.0536963	1.89053	1.00527	0.223082	1.45375	3.25546	2.66563
kB	ACACCCCCCC	GGGGGGGTGT	0.267022	-0.881746	0.330385	0.10759	-0.470925	0.798045	2.85543	0.955063	0.815739	2.56541	3.78344	2.40308
kB	GGGGATAACC	GGTTATCCCC	1.5447	0.65262	0.359717	1.88877	2.29896	2.84362	6.23497	3.84587	3.77641	3.25543	3.63216	2.99587
kB	CTTCCCCCCC	GGGGGGGAAG	1.47295	0.989663	1.91538	1.81594	0.547611	2.55474	3.46403	2.58868	1.42158	3.47951	4.35132	3.11608
kB	GAAAATCCCC	GGGGATTTTC	6.77285	7.46128	5.49377	5.70473	8.63806	7.85176	9.79739	6.46616	5.44832	5.62377	7.05255	5.36102
kB	GCATTCCCCC	GGGGGAATGC	2.71931	2.82661	3.32999	3.43671	2.38316	3.35124	5.28037	2.76783	3.98442	4.45238	5.1701	4.05195
kB	AGCAACCCCC	GGGGGTTGCT	-0.274088	-0.344774	-0.107665	-0.468119	-0.348958	-0.665814	2.51486	-0.28959	0.130807	1.97514	3.6127	2.16028
kB	GGGGAGTAAA	TTTACTCCCC	0.503175	1.50294	2.07631	1.25437	1.15778	1.66549	2.34971	2.9569	4.62744	1.28755	2.05965	2.19513
kB	CAGTACCCCC	GGGGGTACTG	0.630517	0.560914	0.635399	0.65738	-0.0965986	0.521448	2.46352	0.896037	0.824158	1.46681	3.23335	2.08043
kB	CGGCAACCCC	GGGGTTGCCG	3.12137	0.732522	0.0853775	-0.00112752	-0.428799	0.397523	0.278828	-0.692956	-0.0611385	-0.179074	0.298954	0.515684
kB	TTACTCCCCC	GGGGGAGTAA	1.16966	0.219042	2.10169	0.830558	1.5193	1.86186	3.35991	1.46308	3.12353	2.41257	5.11628	3.5195
kB	TATAACCCCC	GGGGGTTATA	0.554825	0.55642	1.34651	0.767189	1.59638	0.942282	4.84983	1.10544	1.4338	2.45755	4.77688	3.01683
kB	GGGGTTACCC	GGGTAACCCC	2.66921	1.84987	1.01004	2.49615	2.18582	1.76068	4.64123	0.949164	1.03592	3.06577	3.02812	2.68212
kB	GGGGTTCCAC	GTGGAACCCC	1.66021	0.821941	-0.196665	1.00761	0.142554	0.586008	2.16941	-0.641402	0.127252	1.47602	1.76813	1.79902
kB	GGGGTTTAAC	GTTAAACCCC	0.40476	0.611934	0.344258	0.266756	0.777765	0.00827216	2.81373	0.904037	-0.30946	1.3835	1.93234	2.07326
kB	ACAAATCCCC	GGGGATTTGT	2.7246	2.45938	nan	2.53259	2.03964	2.06986	5.0312	2.26962	3.20487	2.51679	4.77831	3.18911
kB	CATACTCCCC	GGGGAGTATG	0.595199	0.985688	2.17635	0.668183	0.767624	1.29284	2.15272	2.15585	2.05876	0.836745	2.31167	1.8785
kB	GGGCCTCCCC	GGGGAGGCCC	2.06899	1.37408	0.175604	1.03413	0.495388	0.495825	2.40921	0.381533	0.576712	2.28764	2.54764	2.14174
kB	GAGACCCCCC	GGGGGGTCTC	-0.465934	0.290779	-1.15216	-0.698561	-0.484235	0.781863	3.05685	0.507292	0.453453	1.70842	2.51388	2.10415
kB	TTACCCCCCC	GGGGGGGTAA	0.833842	1.2198	1.06567	1.11819	-0.0171355	1.54813	3.25221	1.91725	2.69429	2.57712	4.25977	2.87979
kB	ATTTTCCCCC	GGGGGAAAAT	5.53326	5.75384	5.68748	6.3206	3.91602	5.36071	7.35389	6.13591	5.01875	5.76237	6.21823	5.30636
kB	GAACTCCCCC	GGGGGAGTTC	2.67307	1.40497	0.887565	2.07158	2.85164	2.25219	6.15127	1.32647	2.57628	4.02637	5.09821	4.35675
kB	AACTTCCCCC	GGGGGAAGTT	5.29517	4.25586	4.60477	4.86011	4.69911	3.31927	7.20915	2.61096	1.85055	5.05217	5.74066	3.83933
kB	ATACTCCCCC	GGGGGAGTAT	1.07402	1.15918	1.0572	0.448344	1.27978	1.10166	3.765	1.45625	1.02739	2.56556	5.15914	3.12262
kB	GGGGAAGGGA	TCCCTTCCCC	1.32383	1.45364	2.08557	1.97329	0.726908	1.28388	1.76539	1.2247	2.26961	2.5718	3.11669	2.38581
kB	GGCCACCCCC	GGGGGTGGCC	0.739397	-0.460956	-0.0967567	-0.900596	1.15933	1.03075	1.53664	0.127117	1.16375	2.18939	2.89826	1.84143
kB	AGTCCCCCCC	GGGGGGGACT	0.399278	0.716958	0.361843	1.01161	0.431986	0.869708	3.61609	1.07034	1.95079	2.52347	3.90814	2.86651
kB	ATCCACCCCC	GGGGGTGGAT	-0.150434	1.35509	0.809708	0.405427	0.735067	-0.445695	2.84834	1.47695	1.46428	1.79798	3.92897	1.79589
kB	GTGTACCCCC	GGGGGTACAC	0.35415	-0.0525156	0.478693	0.397569	0.620086	1.15439	1.9067	0.633783	-0.397975	1.5047	2.80081	2.51956
kB	GGATGTCCCC	GGGGACATCC	1.11043	0.927406	-0.0622024	1.45347	1.01623	1.36638	4.17117	0.878026	1.46205	2.95605	3.09778	3.07857
kB	GAGTTTCCCC	GGGGAAACTC	5.46937	4.40281	3.35965	4.84109	3.06582	3.06419	5.22458	1.91855	2.1986	3.51746	3.84196	4.0347
kB	GGGCAACCCC	GGGGTTGCCC	4.58825	2.94024	0.683521	2.20871	1.58979	1.38889	3.03009	0.271433	-0.335694	3.26272	2.08684	1.4786
kB	GGGACTCCCC	GGGGAGTCCC	5.3243	3.27301	1.96949	3.09956	5.53748	4.2191	8.21883	3.77524	3.61507	4.45035	4.83054	4.70693
kB	GGTTACCCCC	GGGGGTAACC	0.806441	0.52163	0.363731	1.25092	0.399187	0.388012	4.96071	2.27722	1.03688	2.72366	3.1872	2.83469
kB	CCGTTCCCCC	GGGGGAACGG	1.55342	1.28758	1.96324	1.25562	0.650765	0.968858	4.80094	3.15679	2.46547	3.26146	4.67248	3.3778
kB	GGGGAATCCA	TGGATTCCCC	5.09825	4.16684	2.18852	3.33549	2.79085	2.6167	6.0971	1.82992	1.79248	3.07486	3.78208	4.09281
kB	TCCCCCCCCC	GGGGGGGGGA	0.855659	0.380226	0.254383	1.151	0.241637	1.33861	3.7703	2.80989	2.1002	4.12169	5.13402	3.89945
kB	TACCACCCCC	GGGGGTGGTA	0.147161	0.210351	1.20629	-0.294107	0.181821	0.762168	2.12306	0.866851	-0.479521	1.31538	3.09948	1.45387
kB	GGACGTCCCC	GGGGACGTCC	1.74168	1.47484	1.29066	1.90301	2.19135	2.47053	4.19465	1.16346	1.41393	2.71845	3.94235	3.27202
kB	GGAAGGCCCC	GGGGCCTTCC	1.96129	0.890703	0.358107	1.25129	1.27788	0.8485	3.96035	0.52194	0.0251817	2.35523	1.85561	1.00028
kB	GTAGACCCCC	GGGGGTCTAC	0.985798	0.537794	0.158374	-0.562678	1.14712	0.831692	2.71165	-0.677383	0.147143	1.4815	2.45683	1.55032
kB	ATCTTTCCCC	GGGGAAAGAT	2.34424	2.48231	2.86062	3.64717	1.66039	2.32322	4.13214	2.30247	1.51917	3.88633	4.47341	3.40823
kB	GGGGATGGGA	TCCCATCCCC	0.509375	0.945527	1.44253	0.569472	0.289289	0.011623	1.44318	0.711406	-0.0979312	0.827519	2.27156	1.36676
kB	GGGGTGGGAA	TTCCCACCCC	4.24945	4.30015	nan	5.65313	2.44517	4.36908	3.15159	nan	4.22359	6.91397	3.90018	3.00399
kB	GAAGTCCCCC	GGGGGACTTC	2.0021	0.897801	0.96302	2.63719	3.97801	3.22291	6.96052	1.84227	1.3719	3.95816	4.77026	3.20152
kB	ACTTTTCCCC	GGGGAAAAGT	3.03471	4.23127	4.02961	5.45773	1.90885	3.28982	4.59435	2.96563	2.86892	3.74482	4.44519	4.33421
kB	TTGTACCCCC	GGGGGTACAA	0.213114	0.133689	1.42245	0.352683	1.00967	0.753617	2.22595	1.61736	1.81383	1.37621	3.33385	1.91538
kB	ATCTACCCCC	GGGGGTAGAT	0.797317	0.77875	1.10963	0.772057	0.361036	1.12246	2.9184	1.77483	2.5947	2.0806	3.75431	2.99365
kB	GGGGATTATA	TATAATCCCC	1.47151	1.32311	2.55651	1.94112	1.86366	2.37086	6.04876	2.79846	3.62784	2.88942	5.44803	4.09378
kB	GAAGACCCCC	GGGGGTCTTC	-0.252004	0.0575517	-0.858044	-0.75299	-0.0295916	-0.27065	2.95344	0.422773	-0.891165	1.97936	2.97625	1.72622
kB	GGTGACCCCC	GGGGGTCACC	0.0485366	-0.587124	-0.998275	-0.221788	0.336031	0.752394	2.10597	-0.402468	-0.62645	1.41796	1.93579	1.37863
kB	AAACATCCCC	GGGGATGTTT	2.06556	1.53584	2.05822	1.61211	3.046	2.02494	4.73414	1.52368	1.47887	2.77252	4.51076	4.02216
kB	CCCCGTCCCC	GGGGACGGGG	2.00198	3.09684	2.978	3.84873	1.02602	1.42004	3.08999	3.59803	2.19841	4.71244	5.03353	4.07358
kB	AGGGACCCCC	GGGGGTCCCT	-0.277833	-0.0411431	-1.24462	0.0434569	-0.421845	-0.645291	1.48743	-0.30951	-1.80388	1.12214	2.30661	1.86998
kB	CCCGTTCCCC	GGGGAACGGG	0.966656	1.4591	2.04879	1.56727	0.623119	1.11372	2.59693	1.62322	2.63735	2.39183	3.39093	2.89987
kB	AGCACCCCCC	GGGGGGTGCT	0.112767	-0.387683	-0.213916	-0.620997	0.0553147	0.660082	2.55079	0.44965	0.586717	1.51766	3.55891	2.96126
kB	ACAATCCCCC	GGGGGATTGT	1.05238	0.961759	1.31839	1.3864	1.68769	2.13769	5.54345	2.06875	4.0158	3.06125	5.30107	3.67624
kB	TTTGTCCCCC	GGGGGACAAA	1.64821	1.7151	2.81494	2.72797	1.34983	1.98571	3.72255	2.61856	3.15806	2.91764	4.158	3.30585
kB	GGGGATTTAA	TTAAATCCCC	1.28653	1.80409	2.56743	1.85587	2.49239	2.32562	5.67933	2.5368	3.41792	3.00814	4.44334	3.81817
kB	GTGCACCCCC	GGGGGTGCAC	-0.272526	0.318456	0.632985	-0.230292	0.829873	0.360694	1.84053	0.0966315	0.62483	1.56096	3.32963	2.14417
kB	GAGAAGCCCC	GGGGCTTCTC	0.121655	0.0811637	-0.103855	0.149641	0.603588	-0.355134	3.7431	0.424176	0.145605	1.2788	3.33616	2.3969
kB	CGTTCCCCCC	GGGGGGAACG	1.29438	1.44724	1.43271	1.4372	0.324774	0.644814	4.66382	1.41174	2.97365	2.97629	4.41953	3.41751
kB	GAACTTCCCC	GGGGAAGTTC	4.70215	4.63727	3.18747	3.66805	3.07723	3.44189	5.75759	1.75202	2.67133	3.1151	4.35426	4.06123
kB	ACGAATCCCC	GGGGATTCGT	1.67615	1.38616	1.88224	1.43542	0.731254	1.81855	3.67908	0.819576	1.30418	2.15714	3.66845	3.58533
kB	GGGGAGTGGA	TCCACTCCCC	0.154353	0.373206	0.882679	-0.281695	0.476742	0.264677	1.26721	2.49229	3.48604	0.367182	2.00723	1.74513
kB	CGGGATCCCC	GGGGATCCCG	5.98386	4.59562	2.4805	3.59936	2.00478	3.03498	5.15334	2.47439	1.97031	3.83679	3.41246	2.90918
kB	GGGGATACAC	GTGTATCCCC	1.28829	0.425782	0.179706	0.612055	0.685695	0.135607	3.14636	1.94838	0.43266	2.10412	2.39332	2.57249
kB	GGAGGTCCCC	GGGGACCTCC	0.325258	0.551157	-0.259658	0.872395	1.20222	1.44383	3.06426	0.540361	-0.288282	2.25862	2.16318	1.9688
kB	TATTCCCCCC	GGGGGGAATA	2.7105	2.47831	2.6393	3.59718	2.84385	3.23749	6.22205	3.90949	2.37959	4.48001	6.11146	5.10742
kB	TGGATCCCCC	GGGGGATCCA	0.849327	0.856028	-0.137588	0.202947	0.192874	1.76051	5.02214	1.28757	1.51151	3.06448	4.02873	2.74188
kB	TTCTACCCCC	GGGGGTAGAA	1.16237	0.418395	2.50125	1.19735	2.19416	1.53504	3.30765	2.68881	2.63248	2.45317	3.95997	3.69644
kB	ATGTCCCCCC	GGGGGGACAT	0.960234	0.092362	0.786685	0.339837	0.35401	1.63344	3.06441	1.66751	0.25292	2.65584	3.0408	2.22616
kB	AATTGCCCCC	GGGGGCAATT	3.57267	1.96067	2.60697	3.13886	1.11745	1.92819	3.72731	2.17869	1.74079	2.95007	3.73264	2.54314
kB	AAGTTCCCCC	GGGGGAACTT	3.71316	4.283	2.46476	3.36608	2.8928	3.71257	6.56554	3.58969	4.364	4.37613	5.08826	4.10022
kB	GATCCCCCCC	GGGGGGGATC	0.221449	0.0969743	0.135881	0.804736	0.667751	2.08011	5.11887	2.89326	2.35796	3.71903	4.55002	3.44158
kB	ACAATTCCCC	GGGGAATTGT	3.2338	3.49068	3.22445	4.01041	2.10035	3.41725	5.25903	3.04948	3.07812	2.77477	4.37463	4.25289
kB	TAAAGCCCCC	GGGGGCTTTA	0.601595	0.963391	-0.143344	0.324449	1.15243	-0.0790006	3.95576	1.1887	0.969676	2.49219	4.01401	3.28447
kB	GGAAATCCCC	GGGGATTTCC	11.4242	12.7485	7.76043	9.19535	19.6704	19.5998	14.6955	13.7112	12.8624	9.99388	7.38616	7.11854
kB	TGCCCCCCCC	GGGGGGGGCA	0.278648	0.23169	-0.0427977	-0.043033	0.301261	0.242236	2.01085	1.38977	2.30011	1.78297	3.31552	2.62353
kB	AGGGAACCCC	GGGGTTCCCT	4.20925	3.73383	0.62623	1.79328	-0.0205239	0.565843	3.88404	-0.00388281	0.725128	1.58329	1.74528	1.86217
kB	CAACTTCCCC	GGGGAAGTTG	2.2946	1.90872	2.94159	2.65494	2.33067	2.55633	4.79604	1.96781	2.89162	3.30249	4.68614	3.77065
kB	GCTCCCCCCC	GGGGGGGAGC	-0.0916657	-1.32866	0.0392906	-0.219888	-0.00274495	0.939079	3.13085	0.600253	0.517569	2.66973	3.80409	3.08022
kB	GATTTTCCCC	GGGGAAAATC	6.06666	5.54103	4.89477	5.95854	3.24325	4.42907	6.25673	4.29882	2.55434	4.71916	4.92788	4.73122
kB	CATGTTCCCC	GGGGAACATG	0.886379	1.56576	1.70773	1.12321	1.42025	1.48574	3.17786	1.60079	1.9092	1.42343	2.5782	2.92665
kB	GCAACCCCCC	GGGGGGTTGC	0.574501	0.410762	0.444641	0.127202	-0.105744	0.191728	3.51227	1.47917	0.166869	2.22502	4.06612	2.14469
kB	CCCATCCCCC	GGGGGATGGG	0.0417159	-0.917487	0.870714	0.260119	0.469543	0.644241	2.29057	1.45978	-0.0178697	2.12666	3.96456	2.18492
kB	GAACCCCCCC	GGGGGGGTTC	0.58386	1.22336	-0.319012	0.839983	0.899963	1.88753	5.30955	1.56612	1.30439	3.08168	4.64983	3.0732
kB	GATATTCCCC	GGGGAATATC	3.19559	2.65573	2.17372	3.9889	2.13327	2.26483	5.65418	2.78378	2.58385	3.05395	3.94131	4.59387
kB	TAATTCCCCC	GGGGGAATTA	4.45571	3.72755	3.31363	5.36407	3.76324	3.7087	7.23314	4.53115	4.76213	4.84341	6.20315	4.93121
kB	GGGGATATAC	GTATATCCCC	1.47941	1.02522	1.40356	1.41722	1.84904	1.58992	3.55929	1.80741	0.821316	2.22066	3.24812	2.80616
kB	CAGAAACCCC	GGGGTTTCTG	3.49641	1.80919	2.26778	1.71191	1.44537	1.02858	4.26535	1.27453	1.1135	2.29957	3.59511	3.06579
kB	AATGCCCCCC	GGGGGGCATT	1.9926	2.36813	1.71218	1.97295	1.09544	0.679879	4.17594	0.865609	1.42963	3.32122	3.90434	2.21658
kB	GCTTCCCCCC	GGGGGGAAGC	0.813118	2.09011	1.69652	1.18686	0.979421	2.03659	4.18998	2.29593	2.43954	3.50491	4.48068	3.47778
kB	AGGAGTCCCC	GGGGACTCCT	2.6757	1.27704	0.547308	0.917307	0.708793	1.01736	3.60224	0.477219	0.8282	1.37712	3.67582	2.71732
kB	TATCTCCCCC	GGGGGAGATA	1.38942	0.70109	1.86104	0.547455	1.2718	1.21922	4.01672	1.54762	2.63753	2.82327	4.60055	2.57637
kB	AAATTTCCCC	GGGGAAATTT	10.5748	9.98218	8.01788	7.39151	8.18992	7.31506	9.33958	7.34523	6.34954	5.8698	6.44618	5.6248
kB	ATAAAACCCC	GGGGTTTTAT	3.32891	2.36398	nan	2.98104	2.69948	2.38194	4.8401	1.99172	2.19208	3.20781	4.94942	3.35606
kB	AGCATCCCCC	GGGGGATGCT	0.0274239	0.325509	0.493382	-0.0761657	0.239649	0.200189	3.09007	0.327743	1.58172	1.85714	3.60404	2.50166
kB	AACACTCCCC	GGGGAGTGTT	2.24823	1.86253	1.9595	0.596893	0.904007	1.50154	2.74911	1.27398	0.806546	1.67867	2.96309	1.96995
kB	AACAAACCCC	GGGGTTTGTT	0.946722	1.44968	nan	0.665714	1.4512	1.35234	2.90688	1.19585	2.55881	1.31903	2.86552	2.30573
kB	GGGGAACTAA	TTAGTTCCCC	0.453869	0.622152	1.30179	1.64346	0.628855	1.28484	2.68556	1.31123	1.33667	1.01912	2.84707	3.09947
kB	GGCGTTCCCC	GGGGAACGCC	1.90549	1.31233	0.988422	1.99502	2.31254	1.92637	3.67551	0.872648	1.61895	3.40258	2.68538	3.29653
kB	GACATCCCCC	GGGGGATGTC	1.33224	0.229705	0.855591	0.550929	1.41716	2.07895	3.47877	0.791692	0.582109	3.00505	4.14988	2.46323
kB	CATTGTCCCC	GGGGACAATG	0.902027	1.39607	2.60493	1.49267	0.85164	1.82033	2.2473	1.24587	1.55537	1.61113	2.55592	2.90063
kB	GGGGAGGTAC	GTACCTCCCC	0.737043	0.871862	1.4258	1.2849	1.17641	1.11238	1.69709	2.25383	2.88603	2.11297	2.94351	2.03002
kB	AAGTTTCCCC	GGGGAAACTT	6.18169	4.06939	4.50905	5.67546	3.07307	2.92823	6.08256	3.84909	2.93256	4.05675	4.76718	4.62614
kB	GGGGCTTTTA	TAAAAGCCCC	1.80778	1.41121	nan	1.88029	5.13711	3.3334	7.54553	2.65919	2.2172	3.4821	5.76961	4.28378
kB	GGGGAGTCCA	TGGACTCCCC	5.16733	3.56425	2.26265	1.83795	0.370558	-0.0303798	2.96219	0.854914	1.80214	1.32458	2.11059	1.60976
kB	GGGGAAGTAA	TTACTTCCCC	0.794398	1.50872	1.79878	1.49491	1.08223	1.67265	2.44637	2.00046	2.17492	2.34175	3.63914	3.42851
kB	CAAATACCCC	GGGGTATTTG	2.02394	2.42769	3.22528	1.93114	1.46813	1.68836	4.25975	1.73211	2.18919	2.04535	3.67159	2.95482
kB	AAGTACCCCC	GGGGGTACTT	1.18482	0.217479	0.132175	0.947424	0.0714337	0.615042	2.92244	1.31444	1.11372	2.18301	3.60893	2.68941
kB	GGGGCTTACC	GGTAAGCCCC	1.28125	0.554917	0.0316127	0.663486	1.71454	1.18432	7.45185	3.53175	2.74571	1.89244	2.93383	2.29783
kB	GTGATCCCCC	GGGGGATCAC	0.618927	0.402917	0.229769	0.362204	1.23009	0.714293	3.97748	1.27956	0.945899	2.58093	3.81032	2.58053
kB	GGGGAACAAC	GTTGTTCCCC	1.05796	1.14761	1.00109	1.53709	0.80728	1.4468	3.22091	1.52863	1.331	2.37794	3.01952	2.75765
kB	GGCATACCCC	GGGGTATGCC	1.19665	-0.0727063	-0.211347	0.0819643	0.547831	0.00324284	0.92908	0.141861	-0.288905	1.00728	1.24305	0.755512
kB	GGCTTCCCCC	GGGGGAAGCC	2.27292	1.70555	1.78201	2.68021	1.88895	2.35455	3.92561	2.50129	1.723	3.77218	4.11416	3.93446
kB	TGCGCCCCCC	GGGGGGCGCA	0.271683	0.261647	-0.0780983	-0.833983	-0.0989771	0.154297	2.25979	1.37566	0.702104	1.20625	3.16851	2.18072
kB	CTCTTTCCCC	GGGGAAAGAG	2.16531	2.19495	3.13745	2.95014	1.30174	2.0571	3.01824	2.46509	2.17567	2.70485	3.32098	3.21715
kB	CATATCCCCC	GGGGGATATG	1.5264	0.53179	2.16886	1.39759	0.923618	2.42497	4.02626	1.95198	1.73037	2.71249	4.47001	3.78048
kB	GGGGAAACGA	TCGTTTCCCC	1.94118	2.50258	2.37932	2.98411	1.11387	1.61121	3.45531	1.84425	2.12051	2.36237	2.96279	3.04798
kB	GTAGTCCCCC	GGGGGACTAC	1.26508	1.0788	0.908074	0.28342	0.795212	0.746184	3.18048	0.817409	1.02878	2.62976	3.30171	3.53735
kB	GGGGCACCCC	GGGGTGCCCC	2.2325	1.98676	0.482644	2.49248	1.06611	1.87619	3.06599	0.204707	0.110166	2.94365	2.00926	2.3335
kB	CATTTCCCCC	GGGGGAAATG	3.3707	2.63612	3.84386	4.85459	2.84302	4.10823	5.79452	4.60896	4.75515	4.71016	5.64045	3.92661
kB	TCTCCCCCCC	GGGGGGGAGA	0.439218	0.743647	1.13201	0.452967	0.820775	0.0665749	3.37515	2.00991	1.17163	2.49886	4.48672	2.82657
kB	CGGGACCCCC	GGGGGTCCCG	-0.206729	1.07046	-1.6089	-0.228146	-0.437169	-0.0457746	1.56945	-0.0597617	0.470097	0.904876	1.82081	1.58459
kB	GGATAACCCC	GGGGTTATCC	1.80242	1.17174	0.280459	1.17539	1.21776	0.955172	4.41566	1.36332	0.786264	2.3421	2.11186	1.94367
kB	TTTCCCCCCC	GGGGGGGAAA	3.6203	3.13062	3.55081	4.66913	2.76508	2.79844	6.10203	5.12004	4.05045	4.84918	6.16055	4.26808
kB	ACTCCCCCCC	GGGGGGGAGT	2.04391	1.11978	0.94562	1.06848	1.47935	1.63741	3.95058	0.696603	2.27588	3.09661	4.3779	3.81624
kB	GAAGTTCCCC	GGGGAACTTC	5.04549	3.81652	2.81675	3.94789	3.19478	3.16696	5.79325	2.21332	1.34613	3.22377	4.53491	3.4828
kB	GAGATTCCCC	GGGGAATCTC	4.19743	4.20651	1.4317	3.63339	1.47037	2.22169	5.57202	2.16686	2.07464	2.96383	4.43721	4.26507
kB	GGACAGCCCC	GGGGCTGTCC	2.07528	1.17152	0.15867	1.10915	1.61123	1.03228	3.89085	0.646831	0.860579	2.27002	3.24502	2.87073
kB	AACATTCCCC	GGGGAATGTT	6.65699	4.93549	4.59808	4.32277	3.19052	2.7519	5.67472	2.88208	3.01885	3.4447	4.67521	3.63702
kB	GGCGAACCCC	GGGGTTCGCC	0.414432	-0.158384	-0.867082	-0.597185	0.30963	-1.05459	1.08187	-0.890191	-0.17494	0.994535	0.892625	0.983743
kB	GGCACTCCCC	GGGGAGTGCC	1.05035	0.42425	0.566552	0.259023	1.66083	1.21086	2.13199	0.512756	0.362254	1.76756	1.88079	1.56285
kB	ACTTTCCCCC	GGGGGAAAGT	4.26795	5.39943	5.67705	5.36805	3.28419	4.65145	6.88413	4.46358	4.86688	5.06046	5.99844	3.84032
kB	AAAGCCCCCC	GGGGGGCTTT	2.61998	1.45008	0.479906	1.75351	2.62547	2.39174	7.10345	1.67252	0.607027	3.17111	4.22597	3.65491
kB	GTTCCCCCCC	GGGGGGGAAC	1.18603	0.953697	1.08914	1.73551	0.343998	1.15217	5.24804	2.96323	3.02993	3.75066	4.56077	4.3236
kB	GAATTTCCCC	GGGGAAATTC	10.1491	10.9149	7.21046	7.35972	6.27392	6.28124	8.40331	4.94598	4.94866	5.39849	5.91264	4.65375
kB	CCCACCCCCC	GGGGGGTGGG	0.681366	0.679791	0.599656	0.565708	-0.322234	0.236968	2.33898	0.832733	-0.243731	2.40298	3.89284	2.27156
kB	CTATACCCCC	GGGGGTATAG	1.46862	0.0941924	2.32098	0.751721	0.535337	2.79032	2.33023	1.46883	2.20139	1.88458	3.19883	2.82833
kB	GTATACCCCC	GGGGGTATAC	1.05297	0.272818	1.09961	0.155195	0.949849	1.73209	3.12214	1.40362	3.05785	2.63535	3.552	2.36631
kB	GGGGTAATTA	TAATTACCCC	1.87891	1.07633	2.45094	1.778	1.18469	1.31056	3.15046	1.76495	1.91844	1.81786	3.29552	2.70412
kB	GGGCGCCCCC	GGGGGCGCCC	1.1922	0.128901	0.175131	1.28512	1.00872	1.13092	3.66807	0.765301	1.22748	3.73833	3.73352	2.7703
kB	TATACCCCCC	GGGGGGTATA	0.869141	-0.364967	1.02579	0.457274	-0.370335	1.01012	3.13619	1.82355	1.54432	1.6831	3.66018	2.75881
kB	ATGCCCCCCC	GGGGGGGCAT	0.925825	0.636157	-0.0521437	0.538093	0.100088	0.60352	2.13358	0.426193	1.2329	2.07655	3.15032	3.1598
kB	GGGGAAACTA	TAGTTTCCCC	2.09465	2.15322	1.94762	3.78437	1.7457	1.94372	4.60928	2.32166	2.37056	2.86671	3.90001	3.8749
kB	GATTATCCCC	GGGGATAATC	0.867902	0.958233	0.606033	1.35502	0.867542	1.74081	3.27103	0.0392617	0.961291	1.51858	3.085	2.95505
kB	AGTTTCCCCC	GGGGGAAACT	4.2171	4.12285	3.52581	4.49109	2.88847	3.79821	6.53313	4.87382	4.03851	4.25112	5.84028	4.17693
kB	CTATATCCCC	GGGGATATAG	0.860381	0.934555	2.16142	0.661734	0.935124	1.26845	2.55436	1.66101	1.01201	1.49399	2.96368	2.62702
kB	AAGAACCCCC	GGGGGTTCTT	0.91868	0.582973	-0.478929	1.10185	0.881492	0.876824	5.03191	0.997778	1.47765	2.74513	4.73665	3.30556
kB	GGGGCGGGAA	TTCCCGCCCC	3.99703	3.81948	5.41238	5.77948	2.049	3.34284	3.23021	3.94358	2.37303	nan	4.86042	3.96394
kB	ATTTACCCCC	GGGGGTAAAT	1.48736	1.81997	1.93574	2.69756	1.60154	2.00967	4.02319	3.08786	2.85246	3.66148	4.8634	2.60738
kB	GATCTCCCCC	GGGGGAGATC	0.488553	-0.298626	0.533926	0.877599	1.3385	1.20558	4.34919	1.69683	1.17121	3.44372	4.49676	4.077
kB	GATACTCCCC	GGGGAGTATC	0.851995	0.923147	0.901453	0.929836	0.741522	0.547461	3.19979	3.5086	1.19604	1.74624	2.51346	2.38338
kB	GGGGATGACC	GGTCATCCCC	0.567836	0.18786	0.0104151	0.0417491	1.53862	1.73135	3.14716	-0.146651	0.517343	2.03792	2.95457	2.20752
kB	AGCCCCCCCC	GGGGGGGGCT	-0.508313	0.180245	-0.677408	-0.325279	-0.454422	-0.284623	2.47065	0.748583	0.575587	1.90753	3.81835	3.35908
kB	GAAATTCCCC	GGGGAATTTC	11.0989	11.5238	7.6911	7.11445	8.49748	8.10604	9.64927	5.94992	6.33008	6.48974	6.7499	5.6002
kB	GATATCCCCC	GGGGGATATC	1.72457	1.06966	1.33403	1.45917	1.98436	2.63127	5.10246	2.63475	2.56514	3.55395	4.70476	2.95442
kB	GTGCCCCCCC	GGGGGGGCAC	0.0991266	0.507046	-0.632078	0.00645784	-0.00139413	0.255992	2.08094	0.454193	0.548207	1.53137	3.03762	3.00419
kB	GGGGAAGATA	TATCTTCCCC	1.59851	0.72523	2.1893	1.83241	1.54555	2.19205	3.04247	0.464493	3.28372	2.25869	3.77798	3.89514
kB	CATACCCCCC	GGGGGGTATG	0.519341	0.331907	1.18111	0.829738	0.962559	1.79886	2.85631	1.54109	2.17651	2.16716	3.68739	2.13535
kB	GGCAATCCCC	GGGGATTGCC	3.82641	2.12039	1.6226	2.59533	6.4429	4.12141	6.51323	1.71468	2.09756	4.64694	3.77755	3.1474
kB	ATTTCCCCCC	GGGGGGAAAT	4.41069	4.11142	4.12939	5.25968	3.29657	4.69672	7.15421	4.60788	3.12779	5.14843	6.10693	5.73967
kB	GGGGACTTTA	TAAAGTCCCC	2.18317	1.71835	2.41715	2.32613	2.32398	2.94798	6.05398	2.8503	2.44279	2.96718	4.50526	3.91391
kB	GGGGAAGGAA	TTCCTTCCCC	1.35335	1.45019	2.15182	2.06807	0.938682	0.99978	2.3003	0.534831	1.48403	2.06829	2.67361	2.99782
kB	TAACACCCCC	GGGGGTGTTA	-0.279246	1.20751	0.496789	0.460353	0.678418	0.695069	3.13629	0.554687	1.34921	2.12467	4.18804	2.24042
kB	GGGGATTGCA	TGCAATCCCC	0.300068	0.352607	0.854408	-0.136524	1.01232	1.27072	3.24531	1.10456	1.72664	1.7664	3.47631	3.07161
kB	GGGGATTGTA	TACAATCCCC	0.566961	1.35605	1.89569	1.10968	1.44	1.69583	4.25137	1.86824	2.33701	2.1121	4.7349	3.6185
kB	AAATAACCCC	GGGGTTATTT	2.78302	3.03813	nan	2.4218	2.29683	2.22504	4.95925	1.58661	1.75854	3.15072	4.17478	3.01493
kB	GGGGAAGGAC	GTCCTTCCCC	1.32835	0.729888	0.891659	1.17376	0.658458	0.979242	1.72861	0.434166	0.779785	1.95881	2.80067	2.44672
kB	CATTATCCCC	GGGGATAATG	1.23306	1.26655	2.23467	0.942761	1.12676	1.86306	3.62314	2.01841	1.69797	1.50694	3.22084	3.21477
kB	AGGGGTCCCC	GGGGACCCCT	1.81506	0.200945	0.110069	1.3475	0.366113	1.93073	2.13739	-0.127332	0.484321	2.13356	2.41551	2.04892
kB	AAAACACCCC	GGGGTGTTTT	2.84002	2.41436	2.85999	2.10123	3.48693	1.30536	5.24946	2.11609	2.5555	2.96953	3.74826	2.72071
kB	AAAAGTCCCC	GGGGACTTTT	7.79478	5.70529	5.49062	4.94247	7.90264	6.17493	9.64767	5.33714	5.47745	5.24824	6.13979	5.1461
kB	TCAGGGGAAA	TTTCCCCTGA	2.34222	2.25607	2.77747	4.05834	1.86851	2.39552	3.66893	1.97888	3.12637	3.50446	3.71982	3.53113
kB	GGGGATTAAC	GTTAATCCCC	1.22728	1.19935	0.932377	1.57696	1.64388	1.99153	5.09971	3.43465	2.49196	2.92233	3.5479	2.94723
kB	CCCACTCCCC	GGGGAGTGGG	2.13873	0.992273	1.83388	1.89188	0.975085	1.06634	1.69395	2.59233	2.23084	3.03427	3.31864	2.25691
kB	GGGGATTTCA	TGAAATCCCC	4.58635	3.15454	3.25038	3.0703	6.84185	5.35617	8.46008	4.36419	3.95762	4.00699	5.15795	4.50231
kB	ACCACCCCCC	GGGGGGTGGT	0.657698	0.0412555	0.845531	0.17144	0.320863	0.969587	2.55334	1.36246	1.89735	2.02486	3.90006	2.24432
kB	GGGGACTCCA	TGGAGTCCCC	4.42705	2.13869	0.84905	1.14061	0.303052	0.414827	3.14254	0.524537	-0.188212	1.45693	2.70672	2.61929
kB	GACTTTCCCC	GGGGAAAGTC	5.39162	4.50129	3.77127	5.13565	2.85665	2.77335	4.88059	2.59817	1.9364	3.73656	4.22098	4.16534
kB	TCTATCCCCC	GGGGGATAGA	0.770726	0.945223	1.7669	1.05669	0.753193	0.79898	3.28591	1.47588	1.03304	2.01589	3.78551	2.79085
kB	ATATCCCCCC	GGGGGGATAT	1.57904	0.816941	1.45532	1.34186	0.594611	1.52126	5.22786	1.98527	2.63567	3.47788	4.96413	3.65452
kB	GTGGACCCCC	GGGGGTCCAC	0.404305	0.239054	-0.597401	-0.0715427	0.545027	0.0346162	1.67713	0.312281	-0.543116	1.72055	1.90463	1.74862
kB	AAAGACCCCC	GGGGGTCTTT	1.66169	1.90475	0.433465	1.47137	0.938885	0.454217	4.26977	0.998512	-1.16997	2.7034	3.69699	2.20538
kB	GGGGAGAAAA	TTTTCTCCCC	1.61101	0.78838	2.40738	1.61799	0.544532	2.00386	3.8013	2.12469	1.7558	2.34927	3.56626	2.99725
kB	TTAAACCCCC	GGGGGTTTAA	0.238375	-0.226525	0.728871	0.697122	0.689009	1.3669	4.99483	1.61006	2.05706	2.78264	4.8874	3.26321
kB	AGAGTCCCCC	GGGGGACTCT	0.663555	0.122238	-0.332206	0.514145	0.592269	1.03445	3.73099	0.693131	0.433575	2.09868	3.42343	2.43112
kB	GGGATTCCCC	GGGGAATCCC	9.39331	10.333	6.84855	6.17783	14.8044	11.3923	12.1465	11.5456	8.09088	7.05037	7.63855	7.14829
kB	GGGGACTTAC	GTAAGTCCCC	1.41003	1.27827	0.970777	1.59155	1.31966	1.19835	4.88682	2.53472	1.82045	2.41228	3.45059	2.96781
kB	GGTCCCCCCC	GGGGGGGACC	0.500543	0.0781713	-0.794166	0.0255529	-0.505796	-0.0279577	3.24927	0.400202	1.15135	2.70128	3.40906	2.56929
kB	ATAACCCCCC	GGGGGGTTAT	2.11292	1.00313	0.737439	1.19443	2.24525	0.557432	5.06183	3.06823	2.14584	3.42378	4.75025	3.04478
kB	AGCAATCCCC	GGGGATTGCT	0.508399	0.536571	1.14177	0.212869	0.749816	1.59666	3.39782	0.96603	2.08606	1.46611	3.40974	2.99529
kB	CATAATCCCC	GGGGATTATG	1.47062	1.17748	2.27617	1.47166	1.65185	1.77399	5.30931	2.54868	3.80123	2.72484	4.48779	4.01417
kB	TCACTCCCCC	GGGGGAGTGA	0.147509	0.904688	1.64366	0.0134708	0.462614	1.61661	2.26356	1.16936	1.78418	1.54947	3.62084	2.09815
kB	ATAATCCCCC	GGGGGATTAT	2.02564	2.34738	1.55108	2.52485	2.23171	3.31719	6.89924	3.14827	4.4889	4.51044	6.01728	4.42949
kB	GTTCTCCCCC	GGGGGAGAAC	1.46589	1.356	1.64761	1.44618	1.17307	1.61611	4.01213	3.03012	3.43711	3.59875	4.80943	3.39175
kB	GTAACCCCCC	GGGGGGTTAC	0.581226	1.24856	0.62168	0.21795	1.21338	1.02388	5.06051	1.20037	1.55196	2.67936	3.90366	2.27879
kB	AAGCCCCCCC	GGGGGGGCTT	1.26179	0.146093	-1.01256	0.226211	0.00682565	0.877563	3.12958	1.13463	0.236318	1.90624	4.0435	2.55372
kB	TATAGCCCCC	GGGGGCTATA	-0.186106	-0.085403	0.647171	-0.503569	0.369248	-0.594821	1.50565	0.619772	0.767144	1.1369	2.17537	1.70016
kB	CGTAAACCCC	GGGGTTTACG	3.42669	2.50902	2.27647	1.67088	0.796363	0.462166	2.92141	0.46772	1.99485	0.998957	2.71541	2.18233
kB	GGGGAAACCC	GGGTTTCCCC	8.87217	7.30106	5.06787	5.83298	9.34056	7.16189	8.72144	6.74543	4.75985	5.19587	5.29354	5.31447
kB	GGGGAATTCA	TGAATTCCCC	6.25888	5.95635	6.00102	5.47959	nan	7.61306	8.81516	5.55747	4.98727	5.56303	5.72729	4.56683
kB	AGATTCCCCC	GGGGGAATCT	3.54767	3.64215	2.34203	3.817	2.82348	3.26128	6.91311	5.01165	3.459	3.76406	5.55309	4.00545
kB	GGGACCCCCC	GGGGGGTCCC	1.02756	0.787827	-0.895169	0.0487869	1.22736	0.922214	4.44076	1.51484	0.952684	2.79755	3.37553	2.50412
kB	GGGGATTCGA	TCGAATCCCC	1.25702	0.863263	1.98875	0.771737	0.39057	1.20461	3.23363	1.28152	1.26649	1.2119	3.16237	2.7574
kB	GGCATCCCCC	GGGGGATGCC	2.41804	0.49109	0.863484	0.585863	3.25475	1.57156	3.99157	0.315305	1.38818	3.7344	3.91059	2.92737
kB	GGAAGCCCCC	GGGGGCTTCC	2.41063	1.56364	0.543723	1.94637	3.89585	3.23014	7.34063	1.49485	1.43817	4.37013	4.45961	3.30554
kB	AGCATTCCCC	GGGGAATGCT	1.84018	1.21576	1.60303	1.90299	1.5419	1.40962	3.8381	1.58903	1.83328	2.56518	3.38623	3.00052
kB	GGCAAACCCC	GGGGTTTGCC	3.41933	1.44012	0.495942	1.47286	2.53403	1.55224	3.78843	0.880259	0.1199	2.81566	2.2661	1.98075
kB	GGGGAGTACA	TGTACTCCCC	6.10219	4.75908	3.53643	2.31928	1.51876	1.85529	2.19647	3.11223	0.795808	1.72839	2.06058	1.93711
kB	GTTATCCCCC	GGGGGATAAC	1.38162	1.05016	1.89726	1.31418	1.76717	2.03213	4.93801	1.66505	2.22713	3.42895	4.44746	2.78456
kB	GGAGTGCCCC	GGGGCACTCC	3.94861	2.16199	0.867921	2.31011	0.912954	1.49292	2.9	-0.171886	0.740922	2.34283	1.69559	1.50829
kB	CACATTCCCC	GGGGAATGTG	1.27532	2.33754	1.77455	2.67679	1.8215	2.42069	3.90637	2.55102	2.75147	2.83441	4.18691	3.61345
kB	AGTCTCCCCC	GGGGGAGACT	0.12473	1.17224	0.714448	0.369954	0.977707	0.809994	3.41587	1.63103	0.416861	1.48787	3.93623	2.74547
kB	CAGTTCCCCC	GGGGGAACTG	1.00772	1.0121	1.2231	1.68254	0.884421	2.82532	4.78376	1.24311	2.4048	3.43921	4.42598	3.25763
kB	AACAGTCCCC	GGGGACTGTT	1.3251	1.14785	1.85539	0.668777	1.35376	1.71411	3.37627	1.03678	0.418236	1.91788	3.37691	2.7496
kB	TAGAACCCCC	GGGGGTTCTA	0.41009	-0.0801487	-0.33733	0.187845	0.816819	0.610819	4.69531	1.23031	1.06987	2.0899	4.61827	3.50542
kB	TATCACCCCC	GGGGGTGATA	0.837867	0.424156	1.57882	0.554006	1.2079	1.97374	2.71955	1.9452	1.80789	1.2369	3.66863	2.25385
kB	AGATTTCCCC	GGGGAAATCT	3.98598	4.18581	3.59212	5.0706	3.67657	4.07202	6.39346	4.14155	3.47922	4.20022	4.6674	4.63086
kB	AAAAGACCCC	GGGGTCTTTT	2.7813	1.22077	nan	1.78855	2.66649	1.58925	4.53625	1.63839	1.1626	2.50557	3.42464	2.46681
kB	GGGGAATCAC	GTGATTCCCC	nan	nan	nan	5.94638	nan	6.75836	nan	nan	5.81312	4.15797	5.00559	4.53655
kB	GGAAGTCCCC	GGGGACTTCC	6.44382	4.32524	3.04397	4.53975	12.0953	9.77277	10.4731	6.057	4.36349	6.15679	4.77306	4.10228
kB	GGGGAATACA	TGTATTCCCC	2.94954	2.16121	2.34668	2.7108	1.20771	2.01625	4.89423	2.14334	1.33646	2.7339	3.781	4.22669
kB	GGGGTATACC	GGTATACCCC	1.39194	0.750966	0.624971	1.02069	0.0595616	0.578682	3.45566	1.53319	1.16176	1.8231	2.1993	2.05566
kB	GGGGCGTTTA	TAAACGCCCC	0.493759	0.986365	2.08535	0.994976	1.03819	1.07038	2.1689	0.530334	0.844132	1.84735	2.58198	2.32009
kB	GGAACTCCCC	GGGGAGTTCC	6.01439	5.77602	3.09903	3.64063	6.82006	5.04071	9.05036	3.40852	4.14829	4.43043	4.0349	3.56243
kB	CCTTTTCCCC	GGGGAAAAGG	2.47331	3.10548	2.05208	3.49896	1.21612	2.962	3.5245	1.95515	1.28421	3.43686	nan	3.5205
kB	TTCTCCCCCC	GGGGGGAGAA	1.10856	0.916911	2.4216	1.43917	1.5222	1.8601	5.14134	2.93458	3.7754	3.41521	5.53376	3.56963
kB	TGAATCCCCC	GGGGGATTCA	1.46592	1.99891	0.716815	1.41019	1.92696	1.9092	5.95986	2.60049	3.23594	3.1848	4.38779	3.12614
kB	AAACAGCCCC	GGGGCTGTTT	1.60525	0.539816	1.03185	0.301186	0.683502	0.904297	2.64187	1.11724	0.273804	1.54322	3.1876	2.15747
kB	GGAGACCCCC	GGGGGTCTCC	2.10233	1.55328	-0.236839	0.769041	3.10466	2.70937	5.95346	0.0315189	1.12237	3.56343	2.84904	2.11229
kB	AAACTCCCCC	GGGGGAGTTT	5.63894	3.48666	3.29544	3.64186	3.99703	3.37316	7.97158	3.14067	2.2828	5.04836	6.13708	3.307
kB	AAATGCCCCC	GGGGGCATTT	4.55249	4.03654	2.37784	3.45385	1.79852	2.29273	5.35392	1.91377	1.05807	3.55281	4.30662	2.97801
kB	CAACTCCCCC	GGGGGAGTTG	1.05094	1.40447	1.42249	1.12332	1.14926	1.20082	4.04782	0.953015	2.50652	3.36182	5.36078	2.20212
kB	CCGAACCCCC	GGGGGTTCGG	0.807102	0.501453	0.303476	-0.169673	-0.431007	0.426273	2.79673	1.01576	0.441006	2.47917	3.99322	2.89014
kB	GGGGCAGTAC	GTACTGCCCC	2.49687	1.8323	nan	2.69662	2.46106	1.72784	2.12141	1.90392	1.89696	2.69887	2.503	2.19405
kB	AGGAATCCCC	GGGGATTCCT	8.69146	7.08439	3.60133	3.84865	4.37514	4.72039	7.65571	3.59179	3.42849	3.382	4.59153	4.46991
kB	GACAATCCCC	GGGGATTGTC	0.878273	1.3955	0.768918	1.31423	1.629	1.80136	4.36558	1.01681	2.16175	2.10021	3.96953	3.58349
kB	AACCCCCCCC	GGGGGGGGTT	0.848983	0.116652	-0.0849512	0.854339	1.15933	1.15679	4.4193	2.54401	1.77186	3.19107	4.8098	3.19745
kB	TTCTTCCCCC	GGGGGAAGAA	1.79491	1.7604	2.98621	3.21865	1.24521	2.47991	4.48296	3.28974	3.02181	4.04983	5.23652	3.36525
kB	AGACTTCCCC	GGGGAAGTCT	1.89146	2.10492	1.79027	2.26083	2.35847	2.07227	4.33875	1.40432	1.50878	2.33276	3.31203	3.5605
kB	GGGGAATGCA	TGCATTCCCC	0.786096	1.69826	1.27975	1.40254	1.28224	1.53815	3.54137	0.691861	1.07273	2.19775	3.54775	3.42068
kB	GGGGAAATTA	TAATTTCCCC	4.59395	4.94044	4.66364	4.9183	4.1609	4.68758	7.17422	4.46843	4.38299	4.21189	5.77784	5.13694
kB	GGACAACCCC	GGGGTTGTCC	2.76911	1.38862	0.887975	1.25125	1.45953	0.672937	3.24546	0.194328	-0.0243823	2.34729	2.4999	1.88132
kB	TCTTGCCCCC	GGGGGCAAGA	1.84898	0.966695	2.00314	1.50987	0.83221	0.0746712	2.12293	0.441518	1.26358	1.89468	2.21039	1.42642
kB	CGTCCCCCCC	GGGGGGGACG	0.468792	-0.0738486	0.501811	0.330448	-0.210345	-0.0313278	2.6821	1.55286	0.665335	2.47934	4.01139	3.30096
kB	CCCCCCCTGA	TCAGGGGGGG	-0.121886	0.380863	-0.0285571	0.417986	0.163088	1.0649	3.17511	1.83804	0.250701	2.79986	3.90511	2.94433
kB	AAAACTCCCC	GGGGAGTTTT	7.37931	5.94857	5.4417	4.49917	6.34967	4.46671	8.94442	3.26227	3.3416	4.74951	5.4943	3.68945
kB	GGAACACCCC	GGGGTGTTCC	2.74463	2.20316	0.705712	1.52853	0.83911	0.72261	3.46618	0.64291	0.0230222	2.07804	1.53571	1.32975
kB	TACACCCCCC	GGGGGGTGTA	-0.171508	0.708837	0.786764	0.242954	0.64958	0.333768	2.54936	1.25044	1.0307	1.44828	3.92436	2.23635
kB	CCCCACCCCC	GGGGGTGGGG	1.2957	1.61513	0.770611	1.15207	-0.0465996	0.79038	2.16722	2.12518	3.39754	2.31862	3.77203	2.28997
kB	TTTACCCCCC	GGGGGGTAAA	1.34881	0.971834	2.31818	2.09233	1.34431	2.38038	4.30427	1.67207	1.9388	2.8769	4.11369	3.038
kB	GGAAACCCCC	GGGGGTTTCC	11.2328	8.50041	6.58145	8.15174	18.8988	13.7481	15.124	11.1479	8.94076	10.6428	6.75889	4.81115
kB	GAAACACCCC	GGGGTGTTTC	1.93763	0.810769	1.0919	0.933888	0.883136	1.42517	4.14681	1.08227	0.317969	2.40684	2.54565	2.37277
[truncated: 1,781 more rows]

## Sheet: Probe_sequences
Probe ID	60bp Probe Sequence
kb_n2444_o1_r4	CCTAACATCAGGGGAAGCTATGATGTTAGGTTCGATGTCTTGATTCGCTTGACGCTGCTG
kb_n391_o1_r3	CCTAACATCAAAATTCCCCTTGATGTTAGGTTCGATGTCTTGATTCGCTTGACGCTGCTG
kb_n2733_o2_r1	CCTAACATCATGGATTTTACTGATGTTAGGTTCGATGTCTTGATTCGCTTGACGCTGCTG
kb_n2338_o1_r4	CCTAACATCACCAAAATCCCTGATGTTAGGTTCGATGTCTTGATTCGCTTGACGCTGCTG
kb_n2034_o1_r2	CCTAACATCAGGGATTCCACTGATGTTAGGTTCGATGTCTTGATTCGCTTGACGCTGCTG
kb_n3030_o1_r2	CCTAACATCACGTTTCCCCCTGATGTTAGGTTCGATGTCTTGATTCGCTTGACGCTGCTG
kb_n2303_o2_r2	CCTAACATCACCCCCCCCTGTGATGTTAGGTTCGATGTCTTGATTCGCTTGACGCTGCTG
kb_n410_o2_r4	CCTAACATCATTTCCCCACCTGATGTTAGGTTCGATGTCTTGATTCGCTTGACGCTGCTG
kb_n1456_o1_r2	CCTAACATCACCCCAGGGGATGATGTTAGGTTCGATGTCTTGATTCGCTTGACGCTGCTG
kb_n863_o2_r3	CCTAACATCATGGCAATTCCTGATGTTAGGTTCGATGTCTTGATTCGCTTGACGCTGCTG
kb_n2271_o2_r4	CCTAACATCAGGTATGTCCCTGATGTTAGGTTCGATGTCTTGATTCGCTTGACGCTGCTG
kb_n1705_o1_r2	CCTAACATCATATTGGGAAATGATGTTAGGTTCGATGTCTTGATTCGCTTGACGCTGCTG
kb_n1143_o2_r4	CCTAACATCAGGAAATTTGCTGATGTTAGGTTCGATGTCTTGATTCGCTTGACGCTGCTG
kb_n832_o1_r1	CCTAACATCAACAAAATCCCTGATGTTAGGTTCGATGTCTTGATTCGCTTGACGCTGCTG
kb_n1096_o2_r2	CCTAACATCACCCCCTGCCTTGATGTTAGGTTCGATGTCTTGATTCGCTTGACGCTGCTG
kb_n586_o2_r4	CCTAACATCAGGGGTTCGCCTGATGTTAGGTTCGATGTCTTGATTCGCTTGACGCTGCTG
kb_n3161_o1_r1	CCTAACATCAAAATTTCCCCTGATGTTAGGTTCGATGTCTTGATTCGCTTGACGCTGCTG
kb_n628_o2_r3	CCTAACATCATAACTTCCCCTGATGTTAGGTTCGATGTCTTGATTCGCTTGACGCTGCTG
kb_n14_o1_r3	CCTAACATCACCCACTCCCCTGATGTTAGGTTCGATGTCTTGATTCGCTTGACGCTGCTG
kb_n688_o2_r2	CCTAACATCAGGGAACATCCTGATGTTAGGTTCGATGTCTTGATTCGCTTGACGCTGCTG
kb_n2078_o2_r3	CCTAACATCACCCTAGGGGGTGATGTTAGGTTCGATGTCTTGATTCGCTTGACGCTGCTG
kb_n2264_o1_r3	CCTAACATCAGAAAACCCCCTGATGTTAGGTTCGATGTCTTGATTCGCTTGACGCTGCTG
kb_n2636_o2_r4	CCTAACATCACTCGGGGGGGTGATGTTAGGTTCGATGTCTTGATTCGCTTGACGCTGCTG
kb_n2602_o1_r4	CCTAACATCAGACCCCCCCCTGATGTTAGGTTCGATGTCTTGATTCGCTTGACGCTGCTG
kb_n860_o2_r1	CCTAACATCAGGGACGGGGGTGATGTTAGGTTCGATGTCTTGATTCGCTTGACGCTGCTG
kb_n2626_o1_r2	CCTAACATCAGACTTCCCCCTGATGTTAGGTTCGATGTCTTGATTCGCTTGACGCTGCTG
kb_n499_o1_r3	CCTAACATCAGGGGAAACACTGATGTTAGGTTCGATGTCTTGATTCGCTTGACGCTGCTG
kb_n3027_o2_r1	CCTAACATCAGGCAATCCCGTGATGTTAGGTTCGATGTCTTGATTCGCTTGACGCTGCTG
kb_n2105_o2_r2	CCTAACATCATATGTTCCCCTGATGTTAGGTTCGATGTCTTGATTCGCTTGACGCTGCTG
kb_n1789_o2_r2	CCTAACATCAGGTACTTCCCTGATGTTAGGTTCGATGTCTTGATTCGCTTGACGCTGCTG
kb_n226_o2_r1	CCTAACATCATAGGTGGGGGTGATGTTAGGTTCGATGTCTTGATTCGCTTGACGCTGCTG
kb_n2684_o2_r2	CCTAACATCATGAAATCCCCTGATGTTAGGTTCGATGTCTTGATTCGCTTGACGCTGCTG
kb_n1025_o1_r4	CCTAACATCAGGGGACGCACTGATGTTAGGTTCGATGTCTTGATTCGCTTGACGCTGCTG
kb_n1611_o1_r3	CCTAACATCACATTGGGAAATGATGTTAGGTTCGATGTCTTGATTCGCTTGACGCTGCTG
kb_n2110_o1_r2	CCTAACATCACCGGATTTCCTGATGTTAGGTTCGATGTCTTGATTCGCTTGACGCTGCTG
kb_n2670_o2_r1	CCTAACATCACTGGAAATTTTGATGTTAGGTTCGATGTCTTGATTCGCTTGACGCTGCTG
kb_n1743_o2_r2	CCTAACATCAGGGGTATTCCTGATGTTAGGTTCGATGTCTTGATTCGCTTGACGCTGCTG
kb_n2057_o2_r1	CCTAACATCAGGGGGAGGGGTGATGTTAGGTTCGATGTCTTGATTCGCTTGACGCTGCTG
kb_n2412_o2_r2	CCTAACATCAGGGGAAGGTTTGATGTTAGGTTCGATGTCTTGATTCGCTTGACGCTGCTG
kb_n1044_o2_r2	CCTAACATCATCCCTTCCCCTGATGTTAGGTTCGATGTCTTGATTCGCTTGACGCTGCTG
kb_n1004_o2_r4	CCTAACATCATTTGGGGGATTGATGTTAGGTTCGATGTCTTGATTCGCTTGACGCTGCTG
kb_n266_o1_r3	CCTAACATCAAATTTCCAATTGATGTTAGGTTCGATGTCTTGATTCGCTTGACGCTGCTG
kb_n50_o1_r3	CCTAACATCACGCCCCCCCCTGATGTTAGGTTCGATGTCTTGATTCGCTTGACGCTGCTG
kb_n725_o1_r4	CCTAACATCAGGGGGTAAAATGATGTTAGGTTCGATGTCTTGATTCGCTTGACGCTGCTG
kb_n855_o1_r2	CCTAACATCAATTGCCCCCCTGATGTTAGGTTCGATGTCTTGATTCGCTTGACGCTGCTG
kb_n2341_o2_r1	CCTAACATCAGGGGGTCCCTTGATGTTAGGTTCGATGTCTTGATTCGCTTGACGCTGCTG
kb_n1940_o1_r2	CCTAACATCACCCCTCGTTATGATGTTAGGTTCGATGTCTTGATTCGCTTGACGCTGCTG
kb_n1703_o1_r3	CCTAACATCACCCCCCCTACTGATGTTAGGTTCGATGTCTTGATTCGCTTGACGCTGCTG
kb_n2521_o1_r2	CCTAACATCAAAAGACCCCCTGATGTTAGGTTCGATGTCTTGATTCGCTTGACGCTGCTG
kb_n2957_o1_r4	CCTAACATCAGGGGGATGGATGATGTTAGGTTCGATGTCTTGATTCGCTTGACGCTGCTG
kb_n1813_o2_r2	CCTAACATCAGGGGGGAAGTTGATGTTAGGTTCGATGTCTTGATTCGCTTGACGCTGCTG
kb_n1602_o1_r1	CCTAACATCAAAACCCCCTTTGATGTTAGGTTCGATGTCTTGATTCGCTTGACGCTGCTG
kb_n3155_o2_r1	CCTAACATCAGGGGATGTTTTGATGTTAGGTTCGATGTCTTGATTCGCTTGACGCTGCTG
kb_n1925_o1_r3	CCTAACATCAGGGACTCCCCTGATGTTAGGTTCGATGTCTTGATTCGCTTGACGCTGCTG
kb_n3064_o1_r2	CCTAACATCAACACTCCCCCTGATGTTAGGTTCGATGTCTTGATTCGCTTGACGCTGCTG
kb_n1987_o1_r4	CCTAACATCAATTCCCATGATGATGTTAGGTTCGATGTCTTGATTCGCTTGACGCTGCTG
kb_n862_o1_r4	CCTAACATCACGGCAATCCCTGATGTTAGGTTCGATGTCTTGATTCGCTTGACGCTGCTG
kb_n246_o2_r1	CCTAACATCATAAACTTCCCTGATGTTAGGTTCGATGTCTTGATTCGCTTGACGCTGCTG
kb_n2685_o2_r1	CCTAACATCAGGATATTCCGTGATGTTAGGTTCGATGTCTTGATTCGCTTGACGCTGCTG
kb_n313_o1_r3	CCTAACATCAGGGGGAAGAATGATGTTAGGTTCGATGTCTTGATTCGCTTGACGCTGCTG
kb_n1243_o2_r2	CCTAACATCAGGGGGGTTGCTGATGTTAGGTTCGATGTCTTGATTCGCTTGACGCTGCTG
kb_n1994_o2_r4	CCTAACATCAGGGAAAAAAGTGATGTTAGGTTCGATGTCTTGATTCGCTTGACGCTGCTG
kb_n2237_o1_r1	CCTAACATCAAAAAGACCCCTGATGTTAGGTTCGATGTCTTGATTCGCTTGACGCTGCTG
kb_n1802_o1_r2	CCTAACATCAGGGAGATACCTGATGTTAGGTTCGATGTCTTGATTCGCTTGACGCTGCTG
kb_n1129_o2_r1	CCTAACATCAGGTAATTTTTTGATGTTAGGTTCGATGTCTTGATTCGCTTGACGCTGCTG
kb_n2807_o1_r3	CCTAACATCAGGGTAATACCTGATGTTAGGTTCGATGTCTTGATTCGCTTGACGCTGCTG
kb_n2404_o1_r1	CCTAACATCAAAAATCCCGATGATGTTAGGTTCGATGTCTTGATTCGCTTGACGCTGCTG
kb_n259_o1_r1	CCTAACATCAAATTCCCACGTGATGTTAGGTTCGATGTCTTGATTCGCTTGACGCTGCTG
kb_n679_o2_r4	CCTAACATCATGGAAATTACTGATGTTAGGTTCGATGTCTTGATTCGCTTGACGCTGCTG
kb_n2496_o2_r2	CCTAACATCAGGGGCTTTTCTGATGTTAGGTTCGATGTCTTGATTCGCTTGACGCTGCTG
kb_n422_o2_r1	CCTAACATCACGGGACTTTTTGATGTTAGGTTCGATGTCTTGATTCGCTTGACGCTGCTG
kb_n2614_o2_r1	CCTAACATCAGGGAATTACGTGATGTTAGGTTCGATGTCTTGATTCGCTTGACGCTGCTG
kb_n707_o1_r1	CCTAACATCAGAACTTCCCATGATGTTAGGTTCGATGTCTTGATTCGCTTGACGCTGCTG
kb_n2026_o1_r1	CCTAACATCACGGCGTTTCCTGATGTTAGGTTCGATGTCTTGATTCGCTTGACGCTGCTG
kb_n364_o2_r1	CCTAACATCATGGTTATTCCTGATGTTAGGTTCGATGTCTTGATTCGCTTGACGCTGCTG
kb_n574_o1_r1	CCTAACATCAGATTATCCCCTGATGTTAGGTTCGATGTCTTGATTCGCTTGACGCTGCTG
kb_n1558_o1_r1	CCTAACATCAAGTCGGGGAATGATGTTAGGTTCGATGTCTTGATTCGCTTGACGCTGCTG
kb_n1763_o1_r4	CCTAACATCAGGGAAACCCATGATGTTAGGTTCGATGTCTTGATTCGCTTGACGCTGCTG
kb_n524_o1_r3	CCTAACATCAGTACATTCCATGATGTTAGGTTCGATGTCTTGATTCGCTTGACGCTGCTG
kb_n852_o2_r4	CCTAACATCATTCTACCCCCTGATGTTAGGTTCGATGTCTTGATTCGCTTGACGCTGCTG
kb_n1368_o1_r1	CCTAACATCAAAATCCCCAATGATGTTAGGTTCGATGTCTTGATTCGCTTGACGCTGCTG
kb_n3239_o1_r3	CCTAACATCAGGAATTCCCCTGATGTTAGGTTCGATGTCTTGATTCGCTTGACGCTGCTG
kb_n1818_o2_r1	CCTAACATCATGGGGGATATTGATGTTAGGTTCGATGTCTTGATTCGCTTGACGCTGCTG
kb_n3002_o2_r2	CCTAACATCAGGGGGTAGATTGATGTTAGGTTCGATGTCTTGATTCGCTTGACGCTGCTG
kb_n3178_o2_r2	CCTAACATCAAGGGGGAATTTGATGTTAGGTTCGATGTCTTGATTCGCTTGACGCTGCTG
kb_n3258_o1_r2	CCTAACATCACAGAATCCCCTGATGTTAGGTTCGATGTCTTGATTCGCTTGACGCTGCTG
kb_n221_o2_r1	CCTAACATCATGGGAAAAATTGATGTTAGGTTCGATGTCTTGATTCGCTTGACGCTGCTG
kb_n2099_o2_r3	CCTAACATCATGGAATAACCTGATGTTAGGTTCGATGTCTTGATTCGCTTGACGCTGCTG
kb_n1394_o1_r4	CCTAACATCACGGGGGGGAATGATGTTAGGTTCGATGTCTTGATTCGCTTGACGCTGCTG
kb_n788_o2_r1	CCTAACATCAGGGGACGTCCTGATGTTAGGTTCGATGTCTTGATTCGCTTGACGCTGCTG
kb_n1648_o2_r1	CCTAACATCAGGGGTTGCCGTGATGTTAGGTTCGATGTCTTGATTCGCTTGACGCTGCTG
kb_n2226_o1_r4	CCTAACATCACCCCCCAACATGATGTTAGGTTCGATGTCTTGATTCGCTTGACGCTGCTG
kb_n1114_o2_r2	CCTAACATCATTGTCTCCCCTGATGTTAGGTTCGATGTCTTGATTCGCTTGACGCTGCTG
kb_n2078_o1_r1	CCTAACATCACCCCCTAGGGTGATGTTAGGTTCGATGTCTTGATTCGCTTGACGCTGCTG
kb_n3102_o2_r3	CCTAACATCAGGGGAAAACTTGATGTTAGGTTCGATGTCTTGATTCGCTTGACGCTGCTG
kb_n464_o1_r4	CCTAACATCACTATTCCCCCTGATGTTAGGTTCGATGTCTTGATTCGCTTGACGCTGCTG
kb_n3265_o2_r4	CCTAACATCATTCCCCCAGTTGATGTTAGGTTCGATGTCTTGATTCGCTTGACGCTGCTG
kb_n2220_o2_r3	CCTAACATCAAATTCCCATTTGATGTTAGGTTCGATGTCTTGATTCGCTTGACGCTGCTG
kb_n1650_o2_r4	CCTAACATCAGGAAACTTTCTGATGTTAGGTTCGATGTCTTGATTCGCTTGACGCTGCTG
kb_n3069_o1_r4	CCTAACATCAAAAAACCCCCTGATGTTAGGTTCGATGTCTTGATTCGCTTGACGCTGCTG
kb_n3294_o2_r3	CCTAACATCACCCCCCAGTTTGATGTTAGGTTCGATGTCTTGATTCGCTTGACGCTGCTG
kb_n3196_o2_r1	CCTAACATCAGGGGGCTTTTTGATGTTAGGTTCGATGTCTTGATTCGCTTGACGCTGCTG
kb_n1296_o1_r1	CCTAACATCAATGGGAAAATTGATGTTAGGTTCGATGTCTTGATTCGCTTGACGCTGCTG
kb_n1224_o2_r2	CCTAACATCATTCCCCCGCATGATGTTAGGTTCGATGTCTTGATTCGCTTGACGCTGCTG
kb_n3058_o2_r4	CCTAACATCACCCCCCTTCTTGATGTTAGGTTCGATGTCTTGATTCGCTTGACGCTGCTG
kb_n3193_o2_r3	CCTAACATCAGGGGATTTATTGATGTTAGGTTCGATGTCTTGATTCGCTTGACGCTGCTG
kb_n2062_o2_r4	CCTAACATCAGGGAATTCTGTGATGTTAGGTTCGATGTCTTGATTCGCTTGACGCTGCTG
kb_n560_o2_r3	CCTAACATCAGGGCATTCCCTGATGTTAGGTTCGATGTCTTGATTCGCTTGACGCTGCTG
kb_n769_o1_r3	CCTAACATCACCCAGTTCCCTGATGTTAGGTTCGATGTCTTGATTCGCTTGACGCTGCTG
kb_n718_o1_r2	CCTAACATCATTAGGGGAAATGATGTTAGGTTCGATGTCTTGATTCGCTTGACGCTGCTG
kb_n2273_o2_r2	CCTAACATCAGGGGGGGGTTTGATGTTAGGTTCGATGTCTTGATTCGCTTGACGCTGCTG
kb_n1258_o2_r2	CCTAACATCATAACGGGGGGTGATGTTAGGTTCGATGTCTTGATTCGCTTGACGCTGCTG
kb_n2228_o1_r1	CCTAACATCAAATAAGGGGGTGATGTTAGGTTCGATGTCTTGATTCGCTTGACGCTGCTG
kb_n1571_o1_r3	CCTAACATCAAGTAGGGGAATGATGTTAGGTTCGATGTCTTGATTCGCTTGACGCTGCTG
kb_n2631_o1_r4	CCTAACATCAAGAGTTCCCCTGATGTTAGGTTCGATGTCTTGATTCGCTTGACGCTGCTG
kb_n2082_o2_r1	CCTAACATCAGGACTTCCCTTGATGTTAGGTTCGATGTCTTGATTCGCTTGACGCTGCTG
kb_n3058_o2_r3	CCTAACATCACCCCCCTTCTTGATGTTAGGTTCGATGTCTTGATTCGCTTGACGCTGCTG
kb_n2728_o2_r2	CCTAACATCAGGGGGAATCCTGATGTTAGGTTCGATGTCTTGATTCGCTTGACGCTGCTG
kb_n1382_o2_r4	CCTAACATCATCTCCCCCCCTGATGTTAGGTTCGATGTCTTGATTCGCTTGACGCTGCTG
kb_n855_o2_r4	CCTAACATCAGGGGGGCAATTGATGTTAGGTTCGATGTCTTGATTCGCTTGACGCTGCTG
kb_n91_o2_r4	CCTAACATCAGTTTTCCCCTTGATGTTAGGTTCGATGTCTTGATTCGCTTGACGCTGCTG
kb_n1988_o1_r3	CCTAACATCACCCCCACCGATGATGTTAGGTTCGATGTCTTGATTCGCTTGACGCTGCTG
kb_n2906_o1_r3	CCTAACATCAAAAAGTCCCCTGATGTTAGGTTCGATGTCTTGATTCGCTTGACGCTGCTG
kb_n2094_o1_r2	CCTAACATCAGGACTTCCCCTGATGTTAGGTTCGATGTCTTGATTCGCTTGACGCTGCTG
kb_n1412_o1_r2	CCTAACATCAAGACTTCCCCTGATGTTAGGTTCGATGTCTTGATTCGCTTGACGCTGCTG
kb_n418_o1_r3	CCTAACATCAGGGGGTTTCATGATGTTAGGTTCGATGTCTTGATTCGCTTGACGCTGCTG
kb_n1525_o2_r4	CCTAACATCATATTTTTCCCTGATGTTAGGTTCGATGTCTTGATTCGCTTGACGCTGCTG
kb_n2318_o2_r3	CCTAACATCATGGAAAGCCCTGATGTTAGGTTCGATGTCTTGATTCGCTTGACGCTGCTG
kb_n979_o2_r1	CCTAACATCAGGGGAATGCCTGATGTTAGGTTCGATGTCTTGATTCGCTTGACGCTGCTG
kb_n2655_o2_r3	CCTAACATCAGGGGGAGGCCTGATGTTAGGTTCGATGTCTTGATTCGCTTGACGCTGCTG
kb_n826_o2_r4	CCTAACATCATTGGGATTTCTGATGTTAGGTTCGATGTCTTGATTCGCTTGACGCTGCTG
kb_n1500_o2_r1	CCTAACATCATGTATTCCCCTGATGTTAGGTTCGATGTCTTGATTCGCTTGACGCTGCTG
kb_n3183_o2_r4	CCTAACATCATTTCCCCTATTGATGTTAGGTTCGATGTCTTGATTCGCTTGACGCTGCTG
kb_n1823_o1_r4	CCTAACATCAGGGGGTTTAATGATGTTAGGTTCGATGTCTTGATTCGCTTGACGCTGCTG
kb_n2350_o2_r4	CCTAACATCATTTCCCCAGGTGATGTTAGGTTCGATGTCTTGATTCGCTTGACGCTGCTG
kb_n2644_o1_r1	CCTAACATCAGAATATCCCATGATGTTAGGTTCGATGTCTTGATTCGCTTGACGCTGCTG
kb_n619_o1_r3	CCTAACATCAAGGGGGGGCGTGATGTTAGGTTCGATGTCTTGATTCGCTTGACGCTGCTG
kb_n1421_o2_r1	CCTAACATCACGTGGGGGGGTGATGTTAGGTTCGATGTCTTGATTCGCTTGACGCTGCTG
kb_n972_o2_r1	CCTAACATCATGAAATTTTCTGATGTTAGGTTCGATGTCTTGATTCGCTTGACGCTGCTG
kb_n1222_o1_r4	CCTAACATCACATATTCCCCTGATGTTAGGTTCGATGTCTTGATTCGCTTGACGCTGCTG
kb_n868_o2_r2	CCTAACATCAGGGGAAATATTGATGTTAGGTTCGATGTCTTGATTCGCTTGACGCTGCTG
kb_n1071_o2_r3	CCTAACATCATTCCCAAAGTTGATGTTAGGTTCGATGTCTTGATTCGCTTGACGCTGCTG
kb_n1799_o1_r4	CCTAACATCAACCAATTCCCTGATGTTAGGTTCGATGTCTTGATTCGCTTGACGCTGCTG
kb_n2971_o1_r3	CCTAACATCAGAATTCCCCCTGATGTTAGGTTCGATGTCTTGATTCGCTTGACGCTGCTG
kb_n1346_o2_r1	CCTAACATCAGGGGCTTTTGTGATGTTAGGTTCGATGTCTTGATTCGCTTGACGCTGCTG
kb_n2836_o2_r3	CCTAACATCAGGAAATTTTTTGATGTTAGGTTCGATGTCTTGATTCGCTTGACGCTGCTG
kb_n616_o1_r3	CCTAACATCAAAAATCTCCCTGATGTTAGGTTCGATGTCTTGATTCGCTTGACGCTGCTG
kb_n2785_o1_r2	CCTAACATCAAAGATTCCCCTGATGTTAGGTTCGATGTCTTGATTCGCTTGACGCTGCTG
kb_n58_o2_r2	CCTAACATCAGGGGGGGGGCTGATGTTAGGTTCGATGTCTTGATTCGCTTGACGCTGCTG
kb_n2874_o2_r4	CCTAACATCAGGGACTTCCGTGATGTTAGGTTCGATGTCTTGATTCGCTTGACGCTGCTG
kb_n2351_o2_r1	CCTAACATCATCTAACCCCCTGATGTTAGGTTCGATGTCTTGATTCGCTTGACGCTGCTG
kb_n12_o2_r3	CCTAACATCATTCCCCAGTCTGATGTTAGGTTCGATGTCTTGATTCGCTTGACGCTGCTG
kb_n2408_o1_r3	CCTAACATCAGGAAGTGCCCTGATGTTAGGTTCGATGTCTTGATTCGCTTGACGCTGCTG
kb_n1878_o2_r3	CCTAACATCATGTAAAATCCTGATGTTAGGTTCGATGTCTTGATTCGCTTGACGCTGCTG
kb_n363_o1_r3	CCTAACATCAGGGGGGAAAATGATGTTAGGTTCGATGTCTTGATTCGCTTGACGCTGCTG
kb_n151_o1_r4	CCTAACATCAGGAAGGCCCCTGATGTTAGGTTCGATGTCTTGATTCGCTTGACGCTGCTG
kb_n2849_o1_r2	CCTAACATCAGTTTCCCCCATGATGTTAGGTTCGATGTCTTGATTCGCTTGACGCTGCTG
kb_n1123_o1_r4	CCTAACATCAGGGGGGAAACTGATGTTAGGTTCGATGTCTTGATTCGCTTGACGCTGCTG
kb_n2504_o1_r2	CCTAACATCAAGGTATTTCCTGATGTTAGGTTCGATGTCTTGATTCGCTTGACGCTGCTG
kb_n534_o1_r3	CCTAACATCAATAAATACCCTGATGTTAGGTTCGATGTCTTGATTCGCTTGACGCTGCTG
kb_n44_o1_r4	CCTAACATCACGGCAAGTCCTGATGTTAGGTTCGATGTCTTGATTCGCTTGACGCTGCTG
kb_n1897_o1_r2	CCTAACATCAATTCCCCCAATGATGTTAGGTTCGATGTCTTGATTCGCTTGACGCTGCTG
kb_n2936_o2_r2	CCTAACATCAGGGGAAATAGTGATGTTAGGTTCGATGTCTTGATTCGCTTGACGCTGCTG
kb_n1170_o1_r2	CCTAACATCAGGAAACTACCTGATGTTAGGTTCGATGTCTTGATTCGCTTGACGCTGCTG
kb_n3162_o1_r4	CCTAACATCAAAGTTCCCCCTGATGTTAGGTTCGATGTCTTGATTCGCTTGACGCTGCTG
kb_n1639_o1_r2	CCTAACATCAGATCTCCCCCTGATGTTAGGTTCGATGTCTTGATTCGCTTGACGCTGCTG
kb_n2928_o1_r1	CCTAACATCAGGGAGATTTATGATGTTAGGTTCGATGTCTTGATTCGCTTGACGCTGCTG
kb_n153_o2_r3	CCTAACATCATACTCCCCCCTGATGTTAGGTTCGATGTCTTGATTCGCTTGACGCTGCTG
kb_n2571_o2_r1	CCTAACATCAGGATTTTTCCTGATGTTAGGTTCGATGTCTTGATTCGCTTGACGCTGCTG
kb_n2128_o2_r3	CCTAACATCATAACACCCCCTGATGTTAGGTTCGATGTCTTGATTCGCTTGACGCTGCTG
kb_n2028_o1_r1	CCTAACATCAACACGGGGGGTGATGTTAGGTTCGATGTCTTGATTCGCTTGACGCTGCTG
kb_n2748_o2_r3	CCTAACATCATGGAAAAGCCTGATGTTAGGTTCGATGTCTTGATTCGCTTGACGCTGCTG
kb_n230_o1_r4	CCTAACATCAATTCCCAACCTGATGTTAGGTTCGATGTCTTGATTCGCTTGACGCTGCTG
kb_n920_o2_r2	CCTAACATCAGGGGAAACCGTGATGTTAGGTTCGATGTCTTGATTCGCTTGACGCTGCTG
kb_n1192_o1_r4	CCTAACATCAGGGGATTAGATGATGTTAGGTTCGATGTCTTGATTCGCTTGACGCTGCTG
kb_n1978_o1_r4	CCTAACATCAATCTTCCCCCTGATGTTAGGTTCGATGTCTTGATTCGCTTGACGCTGCTG
kb_n3293_o1_r2	CCTAACATCAAAATTCCCGGTGATGTTAGGTTCGATGTCTTGATTCGCTTGACGCTGCTG
kb_n1757_o1_r4	CCTAACATCAGGGGTTTTACTGATGTTAGGTTCGATGTCTTGATTCGCTTGACGCTGCTG
kb_n229_o1_r4	CCTAACATCAGTGTGGGGAATGATGTTAGGTTCGATGTCTTGATTCGCTTGACGCTGCTG
kb_n1069_o2_r2	CCTAACATCAGGGGTATATTTGATGTTAGGTTCGATGTCTTGATTCGCTTGACGCTGCTG
kb_n1100_o1_r4	CCTAACATCAAGGGGGGTGCTGATGTTAGGTTCGATGTCTTGATTCGCTTGACGCTGCTG
kb_n142_o1_r3	CCTAACATCAAACCCCCCTCTGATGTTAGGTTCGATGTCTTGATTCGCTTGACGCTGCTG
kb_n1269_o1_r3	CCTAACATCAGGGAAATTAATGATGTTAGGTTCGATGTCTTGATTCGCTTGACGCTGCTG
kb_n911_o2_r3	CCTAACATCAGGAATATTTCTGATGTTAGGTTCGATGTCTTGATTCGCTTGACGCTGCTG
kb_n2516_o1_r2	CCTAACATCAAATAAATTCCTGATGTTAGGTTCGATGTCTTGATTCGCTTGACGCTGCTG
kb_n3256_o1_r2	CCTAACATCAGGGAATTATATGATGTTAGGTTCGATGTCTTGATTCGCTTGACGCTGCTG
kb_n277_o1_r3	CCTAACATCACGGATTTCCCTGATGTTAGGTTCGATGTCTTGATTCGCTTGACGCTGCTG
kb_n686_o1_r3	CCTAACATCAGGAAATGCCCTGATGTTAGGTTCGATGTCTTGATTCGCTTGACGCTGCTG
kb_n2115_o2_r2	CCTAACATCATTGGGATTCCTGATGTTAGGTTCGATGTCTTGATTCGCTTGACGCTGCTG
kb_n2324_o1_r3	CCTAACATCAAAGAAGCCCCTGATGTTAGGTTCGATGTCTTGATTCGCTTGACGCTGCTG
kb_n2544_o2_r1	CCTAACATCAGGAATGTTTCTGATGTTAGGTTCGATGTCTTGATTCGCTTGACGCTGCTG
kb_n621_o1_r2	CCTAACATCATGTGGGGGAATGATGTTAGGTTCGATGTCTTGATTCGCTTGACGCTGCTG
kb_n597_o1_r2	CCTAACATCAGGACTCCCCATGATGTTAGGTTCGATGTCTTGATTCGCTTGACGCTGCTG
kb_n3012_o2_r2	CCTAACATCAGGGGAAACTGTGATGTTAGGTTCGATGTCTTGATTCGCTTGACGCTGCTG
kb_n1197_o1_r4	CCTAACATCAGGAACCTCCCTGATGTTAGGTTCGATGTCTTGATTCGCTTGACGCTGCTG
kb_n1941_o2_r2	CCTAACATCAGTATTCCCCTTGATGTTAGGTTCGATGTCTTGATTCGCTTGACGCTGCTG
kb_n1862_o2_r1	CCTAACATCAGGGAATTCTCTGATGTTAGGTTCGATGTCTTGATTCGCTTGACGCTGCTG
kb_n2753_o2_r4	CCTAACATCATTTCCCCTGTTGATGTTAGGTTCGATGTCTTGATTCGCTTGACGCTGCTG
kb_n1905_o1_r4	CCTAACATCACCCCCTCGACTGATGTTAGGTTCGATGTCTTGATTCGCTTGACGCTGCTG
kb_n3251_o1_r1	CCTAACATCACATGTTCCCCTGATGTTAGGTTCGATGTCTTGATTCGCTTGACGCTGCTG
kb_n2468_o1_r1	CCTAACATCAAACGGGGGGGTGATGTTAGGTTCGATGTCTTGATTCGCTTGACGCTGCTG
kb_n2083_o2_r2	CCTAACATCAGGGGACTATTTGATGTTAGGTTCGATGTCTTGATTCGCTTGACGCTGCTG
kb_n3115_o1_r2	CCTAACATCATTCGGGAAAATGATGTTAGGTTCGATGTCTTGATTCGCTTGACGCTGCTG
kb_n304_o1_r2	CCTAACATCAGGGAGACCCCTGATGTTAGGTTCGATGTCTTGATTCGCTTGACGCTGCTG
kb_n3180_o1_r2	CCTAACATCATCCCCCGGGATGATGTTAGGTTCGATGTCTTGATTCGCTTGACGCTGCTG
kb_n2726_o2_r4	CCTAACATCATATTGGGGGGTGATGTTAGGTTCGATGTCTTGATTCGCTTGACGCTGCTG
kb_n2319_o2_r3	CCTAACATCACCTGGGAATTTGATGTTAGGTTCGATGTCTTGATTCGCTTGACGCTGCTG
kb_n486_o1_r4	CCTAACATCAAAACTTCCCCTGATGTTAGGTTCGATGTCTTGATTCGCTTGACGCTGCTG
kb_n2238_o2_r4	CCTAACATCATTTTTTGCCCTGATGTTAGGTTCGATGTCTTGATTCGCTTGACGCTGCTG
kb_n1469_o2_r4	CCTAACATCAGGGGAATTTCTGATGTTAGGTTCGATGTCTTGATTCGCTTGACGCTGCTG
kb_n458_o2_r4	CCTAACATCAGGAAATTCTTTGATGTTAGGTTCGATGTCTTGATTCGCTTGACGCTGCTG
kb_n2618_o1_r2	CCTAACATCAAAGAAGTCCCTGATGTTAGGTTCGATGTCTTGATTCGCTTGACGCTGCTG
kb_n751_o1_r4	CCTAACATCAGGGGGTAACATGATGTTAGGTTCGATGTCTTGATTCGCTTGACGCTGCTG
kb_n754_o2_r4	CCTAACATCAGGGCAACTCCTGATGTTAGGTTCGATGTCTTGATTCGCTTGACGCTGCTG
kb_n3231_o2_r4	CCTAACATCAGTTTAGGGGGTGATGTTAGGTTCGATGTCTTGATTCGCTTGACGCTGCTG
kb_n2148_o1_r3	CCTAACATCACTGAAATCCCTGATGTTAGGTTCGATGTCTTGATTCGCTTGACGCTGCTG
kb_n1494_o1_r1	CCTAACATCACGAAAATTCCTGATGTTAGGTTCGATGTCTTGATTCGCTTGACGCTGCTG
kb_n1960_o1_r1	CCTAACATCAGGGATATCCCTGATGTTAGGTTCGATGTCTTGATTCGCTTGACGCTGCTG
kb_n2755_o1_r2	CCTAACATCAGATACCCCCCTGATGTTAGGTTCGATGTCTTGATTCGCTTGACGCTGCTG
kb_n72_o2_r3	CCTAACATCAGGAAATTCTCTGATGTTAGGTTCGATGTCTTGATTCGCTTGACGCTGCTG
kb_n1155_o2_r4	CCTAACATCATTTCCCCTTGTGATGTTAGGTTCGATGTCTTGATTCGCTTGACGCTGCTG
kb_n1298_o2_r4	CCTAACATCAGCGGGAAATTTGATGTTAGGTTCGATGTCTTGATTCGCTTGACGCTGCTG
kb_n1226_o2_r4	CCTAACATCATGGGGATTACTGATGTTAGGTTCGATGTCTTGATTCGCTTGACGCTGCTG
kb_n1844_o2_r4	CCTAACATCAGGAAACTCCGTGATGTTAGGTTCGATGTCTTGATTCGCTTGACGCTGCTG
kb_n309_o1_r1	CCTAACATCAAAATGGGGGGTGATGTTAGGTTCGATGTCTTGATTCGCTTGACGCTGCTG
kb_n2535_o2_r3	CCTAACATCATATTCGGGGGTGATGTTAGGTTCGATGTCTTGATTCGCTTGACGCTGCTG
kb_n1087_o1_r4	CCTAACATCAGGAAAAATCATGATGTTAGGTTCGATGTCTTGATTCGCTTGACGCTGCTG
kb_n2516_o1_r4	CCTAACATCAAATAAATTCCTGATGTTAGGTTCGATGTCTTGATTCGCTTGACGCTGCTG
kb_n21_o1_r4	CCTAACATCACTTTTTCCCATGATGTTAGGTTCGATGTCTTGATTCGCTTGACGCTGCTG
kb_n2528_o1_r3	CCTAACATCAGTTGGGAAAATGATGTTAGGTTCGATGTCTTGATTCGCTTGACGCTGCTG
kb_n598_o1_r3	CCTAACATCACGGGAACACCTGATGTTAGGTTCGATGTCTTGATTCGCTTGACGCTGCTG
kb_n3168_o2_r4	CCTAACATCAGGGGGAGGATTGATGTTAGGTTCGATGTCTTGATTCGCTTGACGCTGCTG
kb_n2936_o1_r1	CCTAACATCACTATTTCCCCTGATGTTAGGTTCGATGTCTTGATTCGCTTGACGCTGCTG
kb_n1388_o1_r1	CCTAACATCACCCCCCCATCTGATGTTAGGTTCGATGTCTTGATTCGCTTGACGCTGCTG
kb_n1006_o2_r4	CCTAACATCAGGGCGTTCCCTGATGTTAGGTTCGATGTCTTGATTCGCTTGACGCTGCTG
kb_n802_o2_r2	CCTAACATCAGGGGTGTCCGTGATGTTAGGTTCGATGTCTTGATTCGCTTGACGCTGCTG
kb_n2372_o1_r2	CCTAACATCAAGAATGGGGGTGATGTTAGGTTCGATGTCTTGATTCGCTTGACGCTGCTG
kb_n902_o2_r3	CCTAACATCAGGGGATCTCTTGATGTTAGGTTCGATGTCTTGATTCGCTTGACGCTGCTG
kb_n372_o1_r4	CCTAACATCAGTATTTTCCATGATGTTAGGTTCGATGTCTTGATTCGCTTGACGCTGCTG
kb_n7_o1_r1	CCTAACATCACGTAAACTCCTGATGTTAGGTTCGATGTCTTGATTCGCTTGACGCTGCTG
kb_n16_o2_r4	CCTAACATCAGGGGGATAATTGATGTTAGGTTCGATGTCTTGATTCGCTTGACGCTGCTG
kb_n2181_o1_r4	CCTAACATCACCCCCCTGAATGATGTTAGGTTCGATGTCTTGATTCGCTTGACGCTGCTG
kb_n684_o2_r1	CCTAACATCAAGGGGTTTTTTGATGTTAGGTTCGATGTCTTGATTCGCTTGACGCTGCTG
kb_n1804_o1_r2	CCTAACATCAGGGGACCACCTGATGTTAGGTTCGATGTCTTGATTCGCTTGACGCTGCTG
kb_n2264_o2_r4	CCTAACATCAGGGGGTTTTCTGATGTTAGGTTCGATGTCTTGATTCGCTTGACGCTGCTG
kb_n2788_o2_r2	CCTAACATCAGGAATTTAGTTGATGTTAGGTTCGATGTCTTGATTCGCTTGACGCTGCTG
kb_n2027_o1_r1	CCTAACATCAAGTAATTTCCTGATGTTAGGTTCGATGTCTTGATTCGCTTGACGCTGCTG
kb_n2483_o1_r4	CCTAACATCAGGGGGATAGATGATGTTAGGTTCGATGTCTTGATTCGCTTGACGCTGCTG
kb_n1041_o1_r2	CCTAACATCACGTTCCCCCCTGATGTTAGGTTCGATGTCTTGATTCGCTTGACGCTGCTG
kb_n2678_o1_r3	CCTAACATCACCCCCCAAGCTGATGTTAGGTTCGATGTCTTGATTCGCTTGACGCTGCTG
kb_n1877_o2_r1	CCTAACATCAGGGGAATTCTTGATGTTAGGTTCGATGTCTTGATTCGCTTGACGCTGCTG
kb_n50_o2_r3	CCTAACATCAGGGGGGGGCGTGATGTTAGGTTCGATGTCTTGATTCGCTTGACGCTGCTG
kb_n888_o1_r4	CCTAACATCAAGGAATGCCCTGATGTTAGGTTCGATGTCTTGATTCGCTTGACGCTGCTG
kb_n2159_o2_r1	CCTAACATCAGGGCTTTCCTTGATGTTAGGTTCGATGTCTTGATTCGCTTGACGCTGCTG
kb_n2377_o2_r1	CCTAACATCAAGTGGGAATTTGATGTTAGGTTCGATGTCTTGATTCGCTTGACGCTGCTG
kb_n1680_o2_r4	CCTAACATCAGGAAACCACGTGATGTTAGGTTCGATGTCTTGATTCGCTTGACGCTGCTG
kb_n432_o1_r3	CCTAACATCAATAAGGGGGGTGATGTTAGGTTCGATGTCTTGATTCGCTTGACGCTGCTG
kb_n3153_o2_r2	CCTAACATCAGGAAATGCCGTGATGTTAGGTTCGATGTCTTGATTCGCTTGACGCTGCTG
kb_n662_o2_r1	CCTAACATCATGGGAAACTCTGATGTTAGGTTCGATGTCTTGATTCGCTTGACGCTGCTG
kb_n3234_o2_r1	CCTAACATCATGGGGGGAGATGATGTTAGGTTCGATGTCTTGATTCGCTTGACGCTGCTG
kb_n1337_o2_r3	CCTAACATCAGGGGGTTCCTTGATGTTAGGTTCGATGTCTTGATTCGCTTGACGCTGCTG
kb_n1628_o2_r2	CCTAACATCATTCCCCTGGTTGATGTTAGGTTCGATGTCTTGATTCGCTTGACGCTGCTG
kb_n1018_o1_r3	CCTAACATCAAGGGATTTTCTGATGTTAGGTTCGATGTCTTGATTCGCTTGACGCTGCTG
kb_n3006_o2_r4	CCTAACATCAGGGGGGTGTTTGATGTTAGGTTCGATGTCTTGATTCGCTTGACGCTGCTG
kb_n2414_o1_r3	CCTAACATCAACCATTCCCCTGATGTTAGGTTCGATGTCTTGATTCGCTTGACGCTGCTG
kb_n862_o2_r3	CCTAACATCAGGGATTGCCGTGATGTTAGGTTCGATGTCTTGATTCGCTTGACGCTGCTG
kb_n597_o1_r4	CCTAACATCAGGACTCCCCATGATGTTAGGTTCGATGTCTTGATTCGCTTGACGCTGCTG
kb_n3252_o1_r3	CCTAACATCAAGTGAATTCCTGATGTTAGGTTCGATGTCTTGATTCGCTTGACGCTGCTG
kb_n3248_o2_r1	CCTAACATCAAGGAATTTTTTGATGTTAGGTTCGATGTCTTGATTCGCTTGACGCTGCTG
kb_n1128_o1_r4	CCTAACATCAGGAATTCCACTGATGTTAGGTTCGATGTCTTGATTCGCTTGACGCTGCTG
kb_n232_o2_r4	CCTAACATCAGAGGGGGATTTGATGTTAGGTTCGATGTCTTGATTCGCTTGACGCTGCTG
kb_n1033_o2_r4	CCTAACATCATTTCCCATGGTGATGTTAGGTTCGATGTCTTGATTCGCTTGACGCTGCTG
kb_n2493_o2_r2	CCTAACATCAGGAATATCCTTGATGTTAGGTTCGATGTCTTGATTCGCTTGACGCTGCTG
kb_n2907_o1_r2	CCTAACATCAAGGGGTTTCCTGATGTTAGGTTCGATGTCTTGATTCGCTTGACGCTGCTG
kb_n146_o1_r4	CCTAACATCACAGGTGGGGGTGATGTTAGGTTCGATGTCTTGATTCGCTTGACGCTGCTG
kb_n1830_o2_r2	CCTAACATCATGGGTATTTTTGATGTTAGGTTCGATGTCTTGATTCGCTTGACGCTGCTG
kb_n474_o1_r2	CCTAACATCAAATCGGGAAATGATGTTAGGTTCGATGTCTTGATTCGCTTGACGCTGCTG
kb_n1957_o2_r2	CCTAACATCAGGGGGAAGCCTGATGTTAGGTTCGATGTCTTGATTCGCTTGACGCTGCTG
kb_n2380_o1_r2	CCTAACATCACCCCCCTCCCTGATGTTAGGTTCGATGTCTTGATTCGCTTGACGCTGCTG
kb_n2796_o1_r1	CCTAACATCAGAAAGGGGAATGATGTTAGGTTCGATGTCTTGATTCGCTTGACGCTGCTG
kb_n1123_o1_r1	CCTAACATCAGGGGGGAAACTGATGTTAGGTTCGATGTCTTGATTCGCTTGACGCTGCTG
kb_n3099_o1_r1	CCTAACATCAGGATAATCCCTGATGTTAGGTTCGATGTCTTGATTCGCTTGACGCTGCTG
kb_n559_o2_r4	CCTAACATCACCCCTCCCCTTGATGTTAGGTTCGATGTCTTGATTCGCTTGACGCTGCTG
kb_n904_o2_r2	CCTAACATCATTTCCCCGGGTGATGTTAGGTTCGATGTCTTGATTCGCTTGACGCTGCTG
kb_n1303_o1_r1	CCTAACATCAGGGGGGTTAATGATGTTAGGTTCGATGTCTTGATTCGCTTGACGCTGCTG
kb_n988_o1_r1	CCTAACATCACGGGAAATTCTGATGTTAGGTTCGATGTCTTGATTCGCTTGACGCTGCTG
kb_n75_o1_r4	CCTAACATCAATAATTTCCCTGATGTTAGGTTCGATGTCTTGATTCGCTTGACGCTGCTG
kb_n703_o2_r4	CCTAACATCAGGGAGTTCCCTGATGTTAGGTTCGATGTCTTGATTCGCTTGACGCTGCTG
kb_n2399_o1_r2	CCTAACATCAAATGGGGGGGTGATGTTAGGTTCGATGTCTTGATTCGCTTGACGCTGCTG
kb_n1949_o1_r3	CCTAACATCAGGAACACCCCTGATGTTAGGTTCGATGTCTTGATTCGCTTGACGCTGCTG
kb_n216_o1_r4	CCTAACATCATTCCGGGAAATGATGTTAGGTTCGATGTCTTGATTCGCTTGACGCTGCTG
kb_n1583_o2_r2	CCTAACATCATGGAGGGGGGTGATGTTAGGTTCGATGTCTTGATTCGCTTGACGCTGCTG
kb_n2979_o1_r2	CCTAACATCACCGTTTCCCCTGATGTTAGGTTCGATGTCTTGATTCGCTTGACGCTGCTG
kb_n2238_o1_r3	CCTAACATCAGGGCAAAAAATGATGTTAGGTTCGATGTCTTGATTCGCTTGACGCTGCTG
kb_n289_o1_r2	CCTAACATCAAATTTCCCCGTGATGTTAGGTTCGATGTCTTGATTCGCTTGACGCTGCTG
kb_n1857_o1_r3	CCTAACATCAAAGTCCCCCTTGATGTTAGGTTCGATGTCTTGATTCGCTTGACGCTGCTG
kb_n355_o2_r3	CCTAACATCATTCCCCTGTTTGATGTTAGGTTCGATGTCTTGATTCGCTTGACGCTGCTG
kb_n792_o1_r3	CCTAACATCAGGGAGTTCCATGATGTTAGGTTCGATGTCTTGATTCGCTTGACGCTGCTG
kb_n2670_o2_r2	CCTAACATCACTGGAAATTTTGATGTTAGGTTCGATGTCTTGATTCGCTTGACGCTGCTG
kb_n93_o2_r2	CCTAACATCAGTGAATTCCCTGATGTTAGGTTCGATGTCTTGATTCGCTTGACGCTGCTG
kb_n1453_o1_r1	CCTAACATCAGATTGGGGGATGATGTTAGGTTCGATGTCTTGATTCGCTTGACGCTGCTG
kb_n2793_o2_r2	CCTAACATCAGGAACTCCCTTGATGTTAGGTTCGATGTCTTGATTCGCTTGACGCTGCTG
kb_n171_o1_r2	CCTAACATCAGGGGAAATGATGATGTTAGGTTCGATGTCTTGATTCGCTTGACGCTGCTG
kb_n1419_o1_r1	CCTAACATCAAACCACCCCCTGATGTTAGGTTCGATGTCTTGATTCGCTTGACGCTGCTG
kb_n2658_o2_r1	CCTAACATCATTTCCCAAAGTGATGTTAGGTTCGATGTCTTGATTCGCTTGACGCTGCTG
kb_n1829_o2_r3	CCTAACATCAATGGGAATTTTGATGTTAGGTTCGATGTCTTGATTCGCTTGACGCTGCTG
kb_n2091_o2_r2	CCTAACATCATGGTATTCCCTGATGTTAGGTTCGATGTCTTGATTCGCTTGACGCTGCTG
kb_n1014_o2_r4	CCTAACATCATAAAAGGGGGTGATGTTAGGTTCGATGTCTTGATTCGCTTGACGCTGCTG
kb_n474_o2_r1	CCTAACATCATTTCCCGATTTGATGTTAGGTTCGATGTCTTGATTCGCTTGACGCTGCTG
kb_n914_o2_r3	CCTAACATCATGGACTGTCCTGATGTTAGGTTCGATGTCTTGATTCGCTTGACGCTGCTG
kb_n2216_o2_r3	CCTAACATCAGGGGGATTAGTGATGTTAGGTTCGATGTCTTGATTCGCTTGACGCTGCTG
kb_n2596_o2_r1	CCTAACATCACCCCCTCATTTGATGTTAGGTTCGATGTCTTGATTCGCTTGACGCTGCTG
kb_n2221_o1_r2	CCTAACATCAATTGGGGGGATGATGTTAGGTTCGATGTCTTGATTCGCTTGACGCTGCTG
kb_n798_o1_r3	CCTAACATCAGTATGGGAAATGATGTTAGGTTCGATGTCTTGATTCGCTTGACGCTGCTG
kb_n3188_o2_r3	CCTAACATCATAATACCCCCTGATGTTAGGTTCGATGTCTTGATTCGCTTGACGCTGCTG
kb_n224_o2_r3	CCTAACATCATCCCCCATCCTGATGTTAGGTTCGATGTCTTGATTCGCTTGACGCTGCTG
kb_n2937_o2_r4	CCTAACATCACCCCCTCTATTGATGTTAGGTTCGATGTCTTGATTCGCTTGACGCTGCTG
kb_n1412_o2_r2	CCTAACATCAGGGGAAGTCTTGATGTTAGGTTCGATGTCTTGATTCGCTTGACGCTGCTG
kb_n2404_o2_r4	CCTAACATCATCGGGATTTTTGATGTTAGGTTCGATGTCTTGATTCGCTTGACGCTGCTG
kb_n2153_o2_r2	CCTAACATCAGTATTTTCCCTGATGTTAGGTTCGATGTCTTGATTCGCTTGACGCTGCTG
kb_n2778_o2_r3	CCTAACATCATCTACCCCCCTGATGTTAGGTTCGATGTCTTGATTCGCTTGACGCTGCTG
kb_n1352_o1_r2	CCTAACATCAGGAATCTCCCTGATGTTAGGTTCGATGTCTTGATTCGCTTGACGCTGCTG
kb_n572_o1_r4	CCTAACATCAGCTTGGGGAATGATGTTAGGTTCGATGTCTTGATTCGCTTGACGCTGCTG
kb_n2932_o1_r4	CCTAACATCAGGAATATACATGATGTTAGGTTCGATGTCTTGATTCGCTTGACGCTGCTG
kb_n508_o1_r1	CCTAACATCAGGGAAAAAAATGATGTTAGGTTCGATGTCTTGATTCGCTTGACGCTGCTG
kb_n1074_o1_r3	CCTAACATCAGGGACCGCCCTGATGTTAGGTTCGATGTCTTGATTCGCTTGACGCTGCTG
kb_n2803_o1_r2	CCTAACATCAGAACATCCCCTGATGTTAGGTTCGATGTCTTGATTCGCTTGACGCTGCTG
kb_n2657_o1_r4	CCTAACATCAGGGGGACCCCTGATGTTAGGTTCGATGTCTTGATTCGCTTGACGCTGCTG
kb_n2770_o2_r3	CCTAACATCAGGAAAAACCTTGATGTTAGGTTCGATGTCTTGATTCGCTTGACGCTGCTG
kb_n1824_o2_r3	CCTAACATCAGTGCATTCCCTGATGTTAGGTTCGATGTCTTGATTCGCTTGACGCTGCTG
kb_n641_o2_r2	CCTAACATCAGGGTGATCCCTGATGTTAGGTTCGATGTCTTGATTCGCTTGACGCTGCTG
kb_n636_o2_r4	CCTAACATCAGAATGGGGGGTGATGTTAGGTTCGATGTCTTGATTCGCTTGACGCTGCTG
kb_n562_o2_r1	CCTAACATCAGTACTTCCCGTGATGTTAGGTTCGATGTCTTGATTCGCTTGACGCTGCTG
kb_n1274_o2_r3	CCTAACATCATTTCCCCCAGTGATGTTAGGTTCGATGTCTTGATTCGCTTGACGCTGCTG
kb_n569_o2_r3	CCTAACATCACCCCGGAGATTGATGTTAGGTTCGATGTCTTGATTCGCTTGACGCTGCTG
kb_n1019_o1_r1	CCTAACATCAGGGGAGGGTATGATGTTAGGTTCGATGTCTTGATTCGCTTGACGCTGCTG
kb_n967_o2_r3	CCTAACATCAGGCATTCCCGTGATGTTAGGTTCGATGTCTTGATTCGCTTGACGCTGCTG
kb_n1296_o1_r2	CCTAACATCAATGGGAAAATTGATGTTAGGTTCGATGTCTTGATTCGCTTGACGCTGCTG
kb_n2396_o1_r4	CCTAACATCAAATTTCCAGGTGATGTTAGGTTCGATGTCTTGATTCGCTTGACGCTGCTG
kb_n39_o1_r4	CCTAACATCAGGGGGATTCATGATGTTAGGTTCGATGTCTTGATTCGCTTGACGCTGCTG
kb_n888_o2_r2	CCTAACATCAGGGCATTCCTTGATGTTAGGTTCGATGTCTTGATTCGCTTGACGCTGCTG
kb_n80_o2_r1	CCTAACATCAGTATTCCCCCTGATGTTAGGTTCGATGTCTTGATTCGCTTGACGCTGCTG
kb_n892_o1_r1	CCTAACATCACAGAAATTCCTGATGTTAGGTTCGATGTCTTGATTCGCTTGACGCTGCTG
kb_n543_o2_r2	CCTAACATCAGGAAACTACTTGATGTTAGGTTCGATGTCTTGATTCGCTTGACGCTGCTG
kb_n930_o2_r1	CCTAACATCAGGGAAATTCGTGATGTTAGGTTCGATGTCTTGATTCGCTTGACGCTGCTG
kb_n2739_o1_r4	CCTAACATCAATTTTTTCCCTGATGTTAGGTTCGATGTCTTGATTCGCTTGACGCTGCTG
kb_n2517_o1_r2	CCTAACATCACCCCCAACGGTGATGTTAGGTTCGATGTCTTGATTCGCTTGACGCTGCTG
kb_n1851_o1_r3	CCTAACATCAAGCAGGGGGGTGATGTTAGGTTCGATGTCTTGATTCGCTTGACGCTGCTG
kb_n2253_o1_r2	CCTAACATCATTCCCGGAAATGATGTTAGGTTCGATGTCTTGATTCGCTTGACGCTGCTG
kb_n1745_o1_r2	CCTAACATCAGGGAGGGGAATGATGTTAGGTTCGATGTCTTGATTCGCTTGACGCTGCTG
kb_n2965_o2_r1	CCTAACATCAGGTGTTTTCCTGATGTTAGGTTCGATGTCTTGATTCGCTTGACGCTGCTG
kb_n1432_o1_r4	CCTAACATCAGGGATGCCCCTGATGTTAGGTTCGATGTCTTGATTCGCTTGACGCTGCTG
kb_n2392_o2_r3	CCTAACATCAGGGGTTTTTCTGATGTTAGGTTCGATGTCTTGATTCGCTTGACGCTGCTG
kb_n2607_o1_r4	CCTAACATCAAATTTTCCCCTGATGTTAGGTTCGATGTCTTGATTCGCTTGACGCTGCTG
kb_n2021_o2_r1	CCTAACATCATTCATAGGGGTGATGTTAGGTTCGATGTCTTGATTCGCTTGACGCTGCTG
kb_n1661_o1_r3	CCTAACATCAGATTCCCCAATGATGTTAGGTTCGATGTCTTGATTCGCTTGACGCTGCTG
kb_n1125_o1_r3	CCTAACATCAGGGGAAGAACTGATGTTAGGTTCGATGTCTTGATTCGCTTGACGCTGCTG
kb_n2134_o2_r3	CCTAACATCAGGGAATCACGTGATGTTAGGTTCGATGTCTTGATTCGCTTGACGCTGCTG
kb_n1859_o2_r2	CCTAACATCATCTGAGGGGGTGATGTTAGGTTCGATGTCTTGATTCGCTTGACGCTGCTG
kb_n2852_o1_r2	CCTAACATCACGGTGGGAAATGATGTTAGGTTCGATGTCTTGATTCGCTTGACGCTGCTG
kb_n1588_o1_r3	CCTAACATCACCCCCAAAAATGATGTTAGGTTCGATGTCTTGATTCGCTTGACGCTGCTG
kb_n2020_o2_r2	CCTAACATCATCTGGAAATTTGATGTTAGGTTCGATGTCTTGATTCGCTTGACGCTGCTG
kb_n2641_o1_r4	CCTAACATCAAAAATACCCTTGATGTTAGGTTCGATGTCTTGATTCGCTTGACGCTGCTG
kb_n1094_o1_r2	CCTAACATCAACAAACCCCCTGATGTTAGGTTCGATGTCTTGATTCGCTTGACGCTGCTG
kb_n967_o2_r1	CCTAACATCAGGCATTCCCGTGATGTTAGGTTCGATGTCTTGATTCGCTTGACGCTGCTG
kb_n2442_o2_r1	CCTAACATCAGGGGAGGTCCTGATGTTAGGTTCGATGTCTTGATTCGCTTGACGCTGCTG
kb_n85_o1_r4	CCTAACATCACCCCCCTCCGTGATGTTAGGTTCGATGTCTTGATTCGCTTGACGCTGCTG
kb_n3217_o1_r1	CCTAACATCACCCCCCACCGTGATGTTAGGTTCGATGTCTTGATTCGCTTGACGCTGCTG
kb_n3291_o1_r4	CCTAACATCAAGATTTCCCCTGATGTTAGGTTCGATGTCTTGATTCGCTTGACGCTGCTG
kb_n2267_o2_r3	CCTAACATCATTACCCCCCATGATGTTAGGTTCGATGTCTTGATTCGCTTGACGCTGCTG
kb_n1937_o2_r4	CCTAACATCATGGAGTTTCCTGATGTTAGGTTCGATGTCTTGATTCGCTTGACGCTGCTG
kb_n2846_o2_r1	CCTAACATCAGGGGGAATCTTGATGTTAGGTTCGATGTCTTGATTCGCTTGACGCTGCTG
kb_n2118_o2_r3	CCTAACATCAGTTCCCCCCTTGATGTTAGGTTCGATGTCTTGATTCGCTTGACGCTGCTG
kb_n2153_o1_r3	CCTAACATCAGGGAAAATACTGATGTTAGGTTCGATGTCTTGATTCGCTTGACGCTGCTG
kb_n2197_o2_r4	CCTAACATCATGGAAATACCTGATGTTAGGTTCGATGTCTTGATTCGCTTGACGCTGCTG
kb_n1115_o1_r4	CCTAACATCAAACAAGGGGGTGATGTTAGGTTCGATGTCTTGATTCGCTTGACGCTGCTG
kb_n3114_o1_r2	CCTAACATCACAGATTTTCCTGATGTTAGGTTCGATGTCTTGATTCGCTTGACGCTGCTG
kb_n1516_o1_r4	CCTAACATCAGGGGGTTAAATGATGTTAGGTTCGATGTCTTGATTCGCTTGACGCTGCTG
kb_n915_o1_r4	CCTAACATCAGACTTCCCCATGATGTTAGGTTCGATGTCTTGATTCGCTTGACGCTGCTG
kb_n1942_o1_r3	CCTAACATCAGGGGCGTTTATGATGTTAGGTTCGATGTCTTGATTCGCTTGACGCTGCTG
kb_n359_o1_r2	CCTAACATCAAACTCCCCCGTGATGTTAGGTTCGATGTCTTGATTCGCTTGACGCTGCTG
kb_n2322_o2_r2	CCTAACATCAGGGAAATATGTGATGTTAGGTTCGATGTCTTGATTCGCTTGACGCTGCTG
kb_n1575_o1_r1	CCTAACATCACATAGGGGGATGATGTTAGGTTCGATGTCTTGATTCGCTTGACGCTGCTG
kb_n3075_o2_r3	CCTAACATCAGGGGGAACGGTGATGTTAGGTTCGATGTCTTGATTCGCTTGACGCTGCTG
kb_n180_o2_r3	CCTAACATCAGGGGAATTGCTGATGTTAGGTTCGATGTCTTGATTCGCTTGACGCTGCTG
kb_n1176_o1_r1	CCTAACATCAAGGTTCCCCCTGATGTTAGGTTCGATGTCTTGATTCGCTTGACGCTGCTG
kb_n801_o1_r4	CCTAACATCACCCCCTATTATGATGTTAGGTTCGATGTCTTGATTCGCTTGACGCTGCTG
kb_n2795_o1_r1	CCTAACATCACCGTTTTCCCTGATGTTAGGTTCGATGTCTTGATTCGCTTGACGCTGCTG
kb_n641_o2_r3	CCTAACATCAGGGTGATCCCTGATGTTAGGTTCGATGTCTTGATTCGCTTGACGCTGCTG
kb_n555_o2_r3	CCTAACATCATGGGAATTTGTGATGTTAGGTTCGATGTCTTGATTCGCTTGACGCTGCTG
kb_n2652_o2_r2	CCTAACATCATCCCCCCAGTTGATGTTAGGTTCGATGTCTTGATTCGCTTGACGCTGCTG
kb_n2519_o2_r2	CCTAACATCAGGGGATTTGCTGATGTTAGGTTCGATGTCTTGATTCGCTTGACGCTGCTG
kb_n1595_o1_r1	CCTAACATCAGGATTGCCCATGATGTTAGGTTCGATGTCTTGATTCGCTTGACGCTGCTG
kb_n1834_o2_r4	CCTAACATCAGGGCAATTTTTGATGTTAGGTTCGATGTCTTGATTCGCTTGACGCTGCTG
kb_n1310_o2_r4	CCTAACATCAATTCCCCCATTGATGTTAGGTTCGATGTCTTGATTCGCTTGACGCTGCTG
kb_n237_o2_r2	CCTAACATCAGGAAGTACCGTGATGTTAGGTTCGATGTCTTGATTCGCTTGACGCTGCTG
kb_n2833_o1_r1	CCTAACATCAGGAAAGGGGATGATGTTAGGTTCGATGTCTTGATTCGCTTGACGCTGCTG
kb_n466_o2_r1	CCTAACATCACTGGAATTTTTGATGTTAGGTTCGATGTCTTGATTCGCTTGACGCTGCTG
kb_n753_o2_r4	CCTAACATCATGGGCATTTCTGATGTTAGGTTCGATGTCTTGATTCGCTTGACGCTGCTG
kb_n523_o1_r1	CCTAACATCAGTTTTCCCCATGATGTTAGGTTCGATGTCTTGATTCGCTTGACGCTGCTG
kb_n1165_o1_r3	CCTAACATCACCCCCCCGCATGATGTTAGGTTCGATGTCTTGATTCGCTTGACGCTGCTG
kb_n1803_o1_r1	CCTAACATCACCCCCAAAACTGATGTTAGGTTCGATGTCTTGATTCGCTTGACGCTGCTG
kb_n2409_o1_r3	CCTAACATCAGGGAATGCCATGATGTTAGGTTCGATGTCTTGATTCGCTTGACGCTGCTG
kb_n2355_o2_r2	CCTAACATCAAGGGGATTTTTGATGTTAGGTTCGATGTCTTGATTCGCTTGACGCTGCTG
kb_n496_o2_r4	CCTAACATCAGGGGGAACTCTGATGTTAGGTTCGATGTCTTGATTCGCTTGACGCTGCTG
kb_n434_o1_r3	CCTAACATCAAAATTTTCCTTGATGTTAGGTTCGATGTCTTGATTCGCTTGACGCTGCTG
kb_n2699_o2_r2	CCTAACATCACGGAAGGGGGTGATGTTAGGTTCGATGTCTTGATTCGCTTGACGCTGCTG
kb_n1824_o2_r2	CCTAACATCAGTGCATTCCCTGATGTTAGGTTCGATGTCTTGATTCGCTTGACGCTGCTG
kb_n2488_o1_r1	CCTAACATCAAAGCTTCCCCTGATGTTAGGTTCGATGTCTTGATTCGCTTGACGCTGCTG
kb_n1225_o2_r2	CCTAACATCAGGGAATTAGCTGATGTTAGGTTCGATGTCTTGATTCGCTTGACGCTGCTG
kb_n591_o1_r1	CCTAACATCAGGAACTCTCCTGATGTTAGGTTCGATGTCTTGATTCGCTTGACGCTGCTG
kb_n1352_o1_r3	CCTAACATCAGGAATCTCCCTGATGTTAGGTTCGATGTCTTGATTCGCTTGACGCTGCTG
kb_n2125_o2_r4	CCTAACATCATATGGGGGGGTGATGTTAGGTTCGATGTCTTGATTCGCTTGACGCTGCTG
kb_n975_o1_r2	CCTAACATCAGGGAAATCACTGATGTTAGGTTCGATGTCTTGATTCGCTTGACGCTGCTG
kb_n2906_o1_r4	CCTAACATCAAAAAGTCCCCTGATGTTAGGTTCGATGTCTTGATTCGCTTGACGCTGCTG
kb_n2927_o2_r2	CCTAACATCAGGGAAATTTTTGATGTTAGGTTCGATGTCTTGATTCGCTTGACGCTGCTG
kb_n1504_o2_r4	CCTAACATCATAAGATCCCCTGATGTTAGGTTCGATGTCTTGATTCGCTTGACGCTGCTG
kb_n58_o2_r3	CCTAACATCAGGGGGGGGGCTGATGTTAGGTTCGATGTCTTGATTCGCTTGACGCTGCTG
kb_n2403_o2_r3	CCTAACATCAGGGGGGGTGGTGATGTTAGGTTCGATGTCTTGATTCGCTTGACGCTGCTG
kb_n683_o2_r3	CCTAACATCATCCCCCCCGCTGATGTTAGGTTCGATGTCTTGATTCGCTTGACGCTGCTG
kb_n2098_o2_r2	CCTAACATCATACAGGGGGGTGATGTTAGGTTCGATGTCTTGATTCGCTTGACGCTGCTG
kb_n1247_o1_r1	CCTAACATCAGGGAAGGCCCTGATGTTAGGTTCGATGTCTTGATTCGCTTGACGCTGCTG
kb_n920_o2_r1	CCTAACATCAGGGGAAACCGTGATGTTAGGTTCGATGTCTTGATTCGCTTGACGCTGCTG
kb_n1713_o1_r4	CCTAACATCAGGGGTATTTATGATGTTAGGTTCGATGTCTTGATTCGCTTGACGCTGCTG
kb_n210_o2_r4	CCTAACATCATGGAATTTCTTGATGTTAGGTTCGATGTCTTGATTCGCTTGACGCTGCTG
kb_n2485_o1_r3	CCTAACATCAGGATTTACCCTGATGTTAGGTTCGATGTCTTGATTCGCTTGACGCTGCTG
kb_n257_o1_r1	CCTAACATCAGGGGGGGACCTGATGTTAGGTTCGATGTCTTGATTCGCTTGACGCTGCTG
kb_n1065_o1_r1	CCTAACATCAGGGCGCCCCCTGATGTTAGGTTCGATGTCTTGATTCGCTTGACGCTGCTG
kb_n2048_o1_r1	CCTAACATCAATACTCCCCCTGATGTTAGGTTCGATGTCTTGATTCGCTTGACGCTGCTG
kb_n525_o1_r4	CCTAACATCAGAGCTCCCCCTGATGTTAGGTTCGATGTCTTGATTCGCTTGACGCTGCTG
kb_n1674_o2_r4	CCTAACATCATCCCCCCTCTTGATGTTAGGTTCGATGTCTTGATTCGCTTGACGCTGCTG
kb_n913_o1_r4	CCTAACATCAGGGGGGGGCATGATGTTAGGTTCGATGTCTTGATTCGCTTGACGCTGCTG
kb_n702_o1_r4	CCTAACATCAGGGCTTCCCATGATGTTAGGTTCGATGTCTTGATTCGCTTGACGCTGCTG
kb_n600_o1_r2	CCTAACATCACAAAAGTCCCTGATGTTAGGTTCGATGTCTTGATTCGCTTGACGCTGCTG
kb_n3263_o2_r1	CCTAACATCATTCTCCCCCCTGATGTTAGGTTCGATGTCTTGATTCGCTTGACGCTGCTG
kb_n2527_o1_r4	CCTAACATCACAGCGGGGGATGATGTTAGGTTCGATGTCTTGATTCGCTTGACGCTGCTG
kb_n1785_o1_r4	CCTAACATCAGGAATTCCGATGATGTTAGGTTCGATGTCTTGATTCGCTTGACGCTGCTG
kb_n1559_o2_r3	CCTAACATCACCCCCCAGTGTGATGTTAGGTTCGATGTCTTGATTCGCTTGACGCTGCTG
kb_n2946_o2_r3	CCTAACATCACTGTGGGGGGTGATGTTAGGTTCGATGTCTTGATTCGCTTGACGCTGCTG
kb_n639_o2_r1	CCTAACATCAGTGGAAATTTTGATGTTAGGTTCGATGTCTTGATTCGCTTGACGCTGCTG
kb_n493_o1_r3	CCTAACATCAAGAAATTCCTTGATGTTAGGTTCGATGTCTTGATTCGCTTGACGCTGCTG
kb_n3201_o1_r4	CCTAACATCAGGGGAGAATATGATGTTAGGTTCGATGTCTTGATTCGCTTGACGCTGCTG
kb_n1443_o2_r3	CCTAACATCACCTGGGGGGGTGATGTTAGGTTCGATGTCTTGATTCGCTTGACGCTGCTG
kb_n1635_o1_r2	CCTAACATCACAGGCGGGGGTGATGTTAGGTTCGATGTCTTGATTCGCTTGACGCTGCTG
kb_n325_o1_r3	CCTAACATCAATTCCCACCCTGATGTTAGGTTCGATGTCTTGATTCGCTTGACGCTGCTG
kb_n1987_o2_r1	CCTAACATCATCATGGGAATTGATGTTAGGTTCGATGTCTTGATTCGCTTGACGCTGCTG
kb_n1878_o2_r1	CCTAACATCATGTAAAATCCTGATGTTAGGTTCGATGTCTTGATTCGCTTGACGCTGCTG
kb_n2331_o1_r2	CCTAACATCACGGATTCTCCTGATGTTAGGTTCGATGTCTTGATTCGCTTGACGCTGCTG
kb_n218_o1_r4	CCTAACATCATGGGGGAAAATGATGTTAGGTTCGATGTCTTGATTCGCTTGACGCTGCTG
kb_n870_o2_r3	CCTAACATCATGACCCCCCCTGATGTTAGGTTCGATGTCTTGATTCGCTTGACGCTGCTG
kb_n1501_o1_r4	CCTAACATCAGTACTCCCCATGATGTTAGGTTCGATGTCTTGATTCGCTTGACGCTGCTG
kb_n1790_o1_r2	CCTAACATCAGATGGGAAAATGATGTTAGGTTCGATGTCTTGATTCGCTTGACGCTGCTG
kb_n1316_o2_r2	CCTAACATCAGGGTATGTCCTGATGTTAGGTTCGATGTCTTGATTCGCTTGACGCTGCTG
kb_n1528_o2_r3	CCTAACATCATTTCCGTCCCTGATGTTAGGTTCGATGTCTTGATTCGCTTGACGCTGCTG
kb_n3186_o2_r2	CCTAACATCAGGGGACGCCCTGATGTTAGGTTCGATGTCTTGATTCGCTTGACGCTGCTG
kb_n684_o2_r4	CCTAACATCAAGGGGTTTTTTGATGTTAGGTTCGATGTCTTGATTCGCTTGACGCTGCTG
kb_n172_o2_r2	CCTAACATCAGGAAGTTCCGTGATGTTAGGTTCGATGTCTTGATTCGCTTGACGCTGCTG
kb_n1850_o1_r1	CCTAACATCAAAAAAACACCTGATGTTAGGTTCGATGTCTTGATTCGCTTGACGCTGCTG
kb_n2427_o1_r2	CCTAACATCAACGTGGGAAATGATGTTAGGTTCGATGTCTTGATTCGCTTGACGCTGCTG
kb_n1769_o2_r2	CCTAACATCAGGGGGGGGCCTGATGTTAGGTTCGATGTCTTGATTCGCTTGACGCTGCTG
kb_n2668_o2_r3	CCTAACATCAGGGTAATTATTGATGTTAGGTTCGATGTCTTGATTCGCTTGACGCTGCTG
kb_n874_o1_r1	CCTAACATCAGCTTGGGAAATGATGTTAGGTTCGATGTCTTGATTCGCTTGACGCTGCTG
kb_n3031_o1_r4	CCTAACATCAAAGGTCCCCCTGATGTTAGGTTCGATGTCTTGATTCGCTTGACGCTGCTG
kb_n2473_o2_r2	CCTAACATCACGGGGGACTTTGATGTTAGGTTCGATGTCTTGATTCGCTTGACGCTGCTG
kb_n1084_o1_r3	CCTAACATCAAATGACCCCCTGATGTTAGGTTCGATGTCTTGATTCGCTTGACGCTGCTG
kb_n640_o2_r2	CCTAACATCAGGAATCCCCTTGATGTTAGGTTCGATGTCTTGATTCGCTTGACGCTGCTG
kb_n2441_o1_r4	CCTAACATCAAGAATTTCCATGATGTTAGGTTCGATGTCTTGATTCGCTTGACGCTGCTG
kb_n293_o1_r1	CCTAACATCAGAATTTTTCCTGATGTTAGGTTCGATGTCTTGATTCGCTTGACGCTGCTG
kb_n2077_o2_r2	CCTAACATCAGTAAATCCCCTGATGTTAGGTTCGATGTCTTGATTCGCTTGACGCTGCTG
kb_n618_o1_r2	CCTAACATCAGGGAAATATATGATGTTAGGTTCGATGTCTTGATTCGCTTGACGCTGCTG
kb_n460_o1_r1	CCTAACATCAAAAATTCACCTGATGTTAGGTTCGATGTCTTGATTCGCTTGACGCTGCTG
kb_n1412_o2_r1	CCTAACATCAGGGGAAGTCTTGATGTTAGGTTCGATGTCTTGATTCGCTTGACGCTGCTG
kb_n978_o1_r1	CCTAACATCAAGGATTGCCCTGATGTTAGGTTCGATGTCTTGATTCGCTTGACGCTGCTG
kb_n1242_o2_r4	CCTAACATCAGGAATTCCTCTGATGTTAGGTTCGATGTCTTGATTCGCTTGACGCTGCTG
kb_n1855_o1_r4	CCTAACATCAGGGATTACCATGATGTTAGGTTCGATGTCTTGATTCGCTTGACGCTGCTG
kb_n47_o2_r1	CCTAACATCAGTACGGGGGGTGATGTTAGGTTCGATGTCTTGATTCGCTTGACGCTGCTG
kb_n3216_o1_r1	CCTAACATCAAAACATTCCCTGATGTTAGGTTCGATGTCTTGATTCGCTTGACGCTGCTG
kb_n3114_o2_r2	CCTAACATCAGGAAAATCTGTGATGTTAGGTTCGATGTCTTGATTCGCTTGACGCTGCTG
kb_n1770_o1_r2	CCTAACATCAGGAATTCACATGATGTTAGGTTCGATGTCTTGATTCGCTTGACGCTGCTG
kb_n1317_o2_r1	CCTAACATCATAGGAATTTTTGATGTTAGGTTCGATGTCTTGATTCGCTTGACGCTGCTG
kb_n695_o2_r3	CCTAACATCACGGAATTTCGTGATGTTAGGTTCGATGTCTTGATTCGCTTGACGCTGCTG
kb_n2534_o2_r3	CCTAACATCACCCCCTTGATTGATGTTAGGTTCGATGTCTTGATTCGCTTGACGCTGCTG
kb_n2954_o2_r3	CCTAACATCAGTGGGGGAATTGATGTTAGGTTCGATGTCTTGATTCGCTTGACGCTGCTG
kb_n2828_o2_r2	CCTAACATCATGTTAATTCCTGATGTTAGGTTCGATGTCTTGATTCGCTTGACGCTGCTG
kb_n1689_o1_r1	CCTAACATCAGGAACTTCCCTGATGTTAGGTTCGATGTCTTGATTCGCTTGACGCTGCTG
kb_n572_o2_r3	CCTAACATCATTCCCCAAGCTGATGTTAGGTTCGATGTCTTGATTCGCTTGACGCTGCTG
kb_n32_o2_r4	CCTAACATCATGGGGGGGGGTGATGTTAGGTTCGATGTCTTGATTCGCTTGACGCTGCTG
kb_n582_o2_r3	CCTAACATCAGGAAATCTTGTGATGTTAGGTTCGATGTCTTGATTCGCTTGACGCTGCTG
kb_n1961_o2_r2	CCTAACATCATTTTCCCAGATGATGTTAGGTTCGATGTCTTGATTCGCTTGACGCTGCTG
kb_n1327_o1_r3	CCTAACATCAATAAGGGGGATGATGTTAGGTTCGATGTCTTGATTCGCTTGACGCTGCTG
kb_n837_o1_r4	CCTAACATCACCCCCCTCTCTGATGTTAGGTTCGATGTCTTGATTCGCTTGACGCTGCTG
kb_n3223_o2_r2	CCTAACATCAGGGAATTCCCTGATGTTAGGTTCGATGTCTTGATTCGCTTGACGCTGCTG
kb_n2925_o1_r3	CCTAACATCAAATAGGGGAATGATGTTAGGTTCGATGTCTTGATTCGCTTGACGCTGCTG
kb_n3114_o1_r3	CCTAACATCACAGATTTTCCTGATGTTAGGTTCGATGTCTTGATTCGCTTGACGCTGCTG
kb_n877_o2_r4	CCTAACATCAGATTGGGGGGTGATGTTAGGTTCGATGTCTTGATTCGCTTGACGCTGCTG
kb_n2252_o1_r1	CCTAACATCAAGCATTCCCCTGATGTTAGGTTCGATGTCTTGATTCGCTTGACGCTGCTG
kb_n2292_o1_r3	CCTAACATCACATACCCCCCTGATGTTAGGTTCGATGTCTTGATTCGCTTGACGCTGCTG
kb_n1463_o1_r1	CCTAACATCACCCCCCCCCGTGATGTTAGGTTCGATGTCTTGATTCGCTTGACGCTGCTG
kb_n1666_o2_r3	CCTAACATCAGGGAAAGCTTTGATGTTAGGTTCGATGTCTTGATTCGCTTGACGCTGCTG
kb_n433_o2_r1	CCTAACATCAGGGGTTTGCCTGATGTTAGGTTCGATGTCTTGATTCGCTTGACGCTGCTG
kb_n2529_o2_r1	CCTAACATCATATCCCCCCTTGATGTTAGGTTCGATGTCTTGATTCGCTTGACGCTGCTG
kb_n3257_o2_r4	CCTAACATCATGGGGTTACCTGATGTTAGGTTCGATGTCTTGATTCGCTTGACGCTGCTG
kb_n2689_o1_r2	CCTAACATCATATGGGGGAATGATGTTAGGTTCGATGTCTTGATTCGCTTGACGCTGCTG
kb_n760_o1_r1	CCTAACATCAAATATTCCCATGATGTTAGGTTCGATGTCTTGATTCGCTTGACGCTGCTG
kb_n3237_o1_r4	CCTAACATCACATCTTTCCCTGATGTTAGGTTCGATGTCTTGATTCGCTTGACGCTGCTG
kb_n1135_o2_r2	CCTAACATCATCCCCCATATTGATGTTAGGTTCGATGTCTTGATTCGCTTGACGCTGCTG
kb_n462_o1_r2	CCTAACATCACCCCCATTGCTGATGTTAGGTTCGATGTCTTGATTCGCTTGACGCTGCTG
kb_n865_o1_r3	CCTAACATCAAGGGGGATTCTGATGTTAGGTTCGATGTCTTGATTCGCTTGACGCTGCTG
kb_n2424_o2_r3	CCTAACATCAGGGGGTACTGTGATGTTAGGTTCGATGTCTTGATTCGCTTGACGCTGCTG
kb_n2317_o1_r2	CCTAACATCATCAGGGGGGATGATGTTAGGTTCGATGTCTTGATTCGCTTGACGCTGCTG
kb_n2770_o2_r2	CCTAACATCAGGAAAAACCTTGATGTTAGGTTCGATGTCTTGATTCGCTTGACGCTGCTG
kb_n530_o2_r3	CCTAACATCATCCTACCCCCTGATGTTAGGTTCGATGTCTTGATTCGCTTGACGCTGCTG
kb_n2582_o1_r4	CCTAACATCAATTGGGAAATTGATGTTAGGTTCGATGTCTTGATTCGCTTGACGCTGCTG
kb_n637_o1_r3	CCTAACATCAAGAAATTCCGTGATGTTAGGTTCGATGTCTTGATTCGCTTGACGCTGCTG
kb_n1572_o2_r2	CCTAACATCAGGGGAAAACGTGATGTTAGGTTCGATGTCTTGATTCGCTTGACGCTGCTG
kb_n1912_o1_r1	CCTAACATCAATCGGGAAATTGATGTTAGGTTCGATGTCTTGATTCGCTTGACGCTGCTG
kb_n2007_o1_r4	CCTAACATCAGGAAAAGCCATGATGTTAGGTTCGATGTCTTGATTCGCTTGACGCTGCTG
kb_n391_o1_r1	CCTAACATCAAAATTCCCCTTGATGTTAGGTTCGATGTCTTGATTCGCTTGACGCTGCTG
kb_n956_o2_r3	CCTAACATCAGTAAATTTCCTGATGTTAGGTTCGATGTCTTGATTCGCTTGACGCTGCTG
kb_n757_o2_r3	CCTAACATCATTTTCCCTGTTGATGTTAGGTTCGATGTCTTGATTCGCTTGACGCTGCTG
kb_n640_o1_r3	CCTAACATCAAGGGGATTCCTGATGTTAGGTTCGATGTCTTGATTCGCTTGACGCTGCTG
kb_n2049_o2_r1	CCTAACATCAGGGGGTTCGGTGATGTTAGGTTCGATGTCTTGATTCGCTTGACGCTGCTG
kb_n320_o1_r2	CCTAACATCAGGGGGTAATATGATGTTAGGTTCGATGTCTTGATTCGCTTGACGCTGCTG
kb_n877_o1_r1	CCTAACATCACCCCCCAATCTGATGTTAGGTTCGATGTCTTGATTCGCTTGACGCTGCTG
kb_n2484_o2_r2	CCTAACATCATAGTTCCCCCTGATGTTAGGTTCGATGTCTTGATTCGCTTGACGCTGCTG
kb_n1485_o2_r1	CCTAACATCATGGACTCTCCTGATGTTAGGTTCGATGTCTTGATTCGCTTGACGCTGCTG
kb_n2360_o1_r3	CCTAACATCAACATTACCCCTGATGTTAGGTTCGATGTCTTGATTCGCTTGACGCTGCTG
kb_n1616_o1_r2	CCTAACATCACGGGGATTTCTGATGTTAGGTTCGATGTCTTGATTCGCTTGACGCTGCTG
kb_n2901_o1_r1	CCTAACATCACCCCCCTATCTGATGTTAGGTTCGATGTCTTGATTCGCTTGACGCTGCTG
kb_n1300_o1_r2	CCTAACATCACGGGATCCCCTGATGTTAGGTTCGATGTCTTGATTCGCTTGACGCTGCTG
kb_n250_o1_r3	CCTAACATCAGGAAAATCACTGATGTTAGGTTCGATGTCTTGATTCGCTTGACGCTGCTG
kb_n1403_o2_r2	CCTAACATCAGTAAAATCCCTGATGTTAGGTTCGATGTCTTGATTCGCTTGACGCTGCTG
kb_n2077_o1_r2	CCTAACATCAGGGGATTTACTGATGTTAGGTTCGATGTCTTGATTCGCTTGACGCTGCTG
kb_n178_o2_r4	CCTAACATCAGGGGAACGCCTGATGTTAGGTTCGATGTCTTGATTCGCTTGACGCTGCTG
kb_n1770_o1_r1	CCTAACATCAGGAATTCACATGATGTTAGGTTCGATGTCTTGATTCGCTTGACGCTGCTG
kb_n741_o2_r2	CCTAACATCATCCCCCACAGTGATGTTAGGTTCGATGTCTTGATTCGCTTGACGCTGCTG
kb_n2095_o1_r3	CCTAACATCAAGGGATTCCCTGATGTTAGGTTCGATGTCTTGATTCGCTTGACGCTGCTG
kb_n1015_o1_r3	CCTAACATCAAAATTTCCGATGATGTTAGGTTCGATGTCTTGATTCGCTTGACGCTGCTG
kb_n1091_o2_r3	CCTAACATCACCCGGGACTTTGATGTTAGGTTCGATGTCTTGATTCGCTTGACGCTGCTG
kb_n3055_o2_r1	CCTAACATCACCCCCCGTATTGATGTTAGGTTCGATGTCTTGATTCGCTTGACGCTGCTG
kb_n1227_o1_r3	CCTAACATCAAACCCCCTTATGATGTTAGGTTCGATGTCTTGATTCGCTTGACGCTGCTG
kb_n687_o1_r2	CCTAACATCAGGGTAAGTACTGATGTTAGGTTCGATGTCTTGATTCGCTTGACGCTGCTG
kb_n2760_o1_r2	CCTAACATCAGAACATTCCCTGATGTTAGGTTCGATGTCTTGATTCGCTTGACGCTGCTG
kb_n3112_o1_r2	CCTAACATCAGGGGGGATAATGATGTTAGGTTCGATGTCTTGATTCGCTTGACGCTGCTG
kb_n933_o1_r3	CCTAACATCACCCCCTGGACTGATGTTAGGTTCGATGTCTTGATTCGCTTGACGCTGCTG
kb_n51_o1_r2	CCTAACATCAGGGGATTTAATGATGTTAGGTTCGATGTCTTGATTCGCTTGACGCTGCTG
kb_n2246_o1_r2	CCTAACATCAACCCTCCCCCTGATGTTAGGTTCGATGTCTTGATTCGCTTGACGCTGCTG
kb_n2881_o1_r2	CCTAACATCAGGGGGTTTACTGATGTTAGGTTCGATGTCTTGATTCGCTTGACGCTGCTG
kb_n1560_o2_r4	CCTAACATCATTCCCCGAATTGATGTTAGGTTCGATGTCTTGATTCGCTTGACGCTGCTG
kb_n2645_o2_r2	CCTAACATCAGGTTACCCCCTGATGTTAGGTTCGATGTCTTGATTCGCTTGACGCTGCTG
kb_n2222_o2_r4	CCTAACATCAGGAATTTTGGTGATGTTAGGTTCGATGTCTTGATTCGCTTGACGCTGCTG
kb_n2441_o2_r4	CCTAACATCATGGAAATTCTTGATGTTAGGTTCGATGTCTTGATTCGCTTGACGCTGCTG
kb_n1814_o1_r2	CCTAACATCAGGGGAGATAATGATGTTAGGTTCGATGTCTTGATTCGCTTGACGCTGCTG
kb_n1895_o2_r1	CCTAACATCAGTTATACCCCTGATGTTAGGTTCGATGTCTTGATTCGCTTGACGCTGCTG
kb_n2519_o1_r4	CCTAACATCAGCAAATCCCCTGATGTTAGGTTCGATGTCTTGATTCGCTTGACGCTGCTG
kb_n2217_o2_r1	CCTAACATCAGTGCTTTCCCTGATGTTAGGTTCGATGTCTTGATTCGCTTGACGCTGCTG
kb_n1634_o1_r1	CCTAACATCAAATTTCCCGTTGATGTTAGGTTCGATGTCTTGATTCGCTTGACGCTGCTG
kb_n756_o1_r4	CCTAACATCAAGGAGTTCCCTGATGTTAGGTTCGATGTCTTGATTCGCTTGACGCTGCTG
kb_n1134_o1_r1	CCTAACATCACGGGGTTGCCTGATGTTAGGTTCGATGTCTTGATTCGCTTGACGCTGCTG
kb_n3214_o1_r4	CCTAACATCAGGGACTTTAATGATGTTAGGTTCGATGTCTTGATTCGCTTGACGCTGCTG
kb_n2764_o1_r2	CCTAACATCAGGGAAAGGAATGATGTTAGGTTCGATGTCTTGATTCGCTTGACGCTGCTG
kb_n2381_o2_r3	CCTAACATCATGGGGGTTTATGATGTTAGGTTCGATGTCTTGATTCGCTTGACGCTGCTG
kb_n2067_o1_r1	CCTAACATCAAAACAGTCCCTGATGTTAGGTTCGATGTCTTGATTCGCTTGACGCTGCTG
kb_n1728_o1_r4	CCTAACATCAAAATTCCCCATGATGTTAGGTTCGATGTCTTGATTCGCTTGACGCTGCTG
kb_n1560_o2_r2	CCTAACATCATTCCCCGAATTGATGTTAGGTTCGATGTCTTGATTCGCTTGACGCTGCTG
kb_n1222_o1_r2	CCTAACATCACATATTCCCCTGATGTTAGGTTCGATGTCTTGATTCGCTTGACGCTGCTG
kb_n2196_o2_r3	CCTAACATCAGGTTTTTTCCTGATGTTAGGTTCGATGTCTTGATTCGCTTGACGCTGCTG
kb_n746_o1_r4	CCTAACATCAAAAATCCCCCTGATGTTAGGTTCGATGTCTTGATTCGCTTGACGCTGCTG
kb_n371_o2_r1	CCTAACATCAAGGGGAAATTTGATGTTAGGTTCGATGTCTTGATTCGCTTGACGCTGCTG
kb_n1854_o2_r4	CCTAACATCATTGGAATTTCTGATGTTAGGTTCGATGTCTTGATTCGCTTGACGCTGCTG
kb_n2398_o2_r1	CCTAACATCATAAATTTTCCTGATGTTAGGTTCGATGTCTTGATTCGCTTGACGCTGCTG
kb_n2317_o2_r1	CCTAACATCATCCCCCCTGATGATGTTAGGTTCGATGTCTTGATTCGCTTGACGCTGCTG
kb_n2731_o1_r4	CCTAACATCACCTTTTCCCCTGATGTTAGGTTCGATGTCTTGATTCGCTTGACGCTGCTG
kb_n1954_o2_r2	CCTAACATCAGGGGTTTTATTGATGTTAGGTTCGATGTCTTGATTCGCTTGACGCTGCTG
kb_n2223_o2_r1	CCTAACATCAGGGGGAAATCTGATGTTAGGTTCGATGTCTTGATTCGCTTGACGCTGCTG
kb_n1185_o1_r3	CCTAACATCAACCCCCCCCATGATGTTAGGTTCGATGTCTTGATTCGCTTGACGCTGCTG
kb_n2820_o2_r4	CCTAACATCAGGATATTCCTTGATGTTAGGTTCGATGTCTTGATTCGCTTGACGCTGCTG
kb_n90_o1_r2	CCTAACATCACCCCCCACCATGATGTTAGGTTCGATGTCTTGATTCGCTTGACGCTGCTG
kb_n2980_o2_r4	CCTAACATCAGGGGGGTTTTTGATGTTAGGTTCGATGTCTTGATTCGCTTGACGCTGCTG
kb_n1380_o1_r1	CCTAACATCAGGGGCTTCCATGATGTTAGGTTCGATGTCTTGATTCGCTTGACGCTGCTG
kb_n560_o2_r4	CCTAACATCAGGGCATTCCCTGATGTTAGGTTCGATGTCTTGATTCGCTTGACGCTGCTG
kb_n794_o2_r1	CCTAACATCATAGCAGGGGGTGATGTTAGGTTCGATGTCTTGATTCGCTTGACGCTGCTG
kb_n2252_o1_r4	CCTAACATCAAGCATTCCCCTGATGTTAGGTTCGATGTCTTGATTCGCTTGACGCTGCTG
kb_n3241_o1_r2	CCTAACATCACCCATTTCCCTGATGTTAGGTTCGATGTCTTGATTCGCTTGACGCTGCTG
kb_n291_o1_r1	CCTAACATCAGGGACGGGGATGATGTTAGGTTCGATGTCTTGATTCGCTTGACGCTGCTG
kb_n1924_o2_r3	CCTAACATCAGGGATTACCGTGATGTTAGGTTCGATGTCTTGATTCGCTTGACGCTGCTG
kb_n225_o2_r3	CCTAACATCAGGGGGGGTTCTGATGTTAGGTTCGATGTCTTGATTCGCTTGACGCTGCTG
kb_n2181_o2_r4	CCTAACATCATTCAGGGGGGTGATGTTAGGTTCGATGTCTTGATTCGCTTGACGCTGCTG
kb_n3090_o1_r1	CCTAACATCAATAAATTTCCTGATGTTAGGTTCGATGTCTTGATTCGCTTGACGCTGCTG
kb_n1121_o1_r2	CCTAACATCAAATCACCCCCTGATGTTAGGTTCGATGTCTTGATTCGCTTGACGCTGCTG
kb_n880_o1_r1	CCTAACATCAGGGGGAATAATGATGTTAGGTTCGATGTCTTGATTCGCTTGACGCTGCTG
kb_n123_o2_r3	CCTAACATCAGGGATGCCCTTGATGTTAGGTTCGATGTCTTGATTCGCTTGACGCTGCTG
kb_n1030_o1_r2	CCTAACATCAGGTACTTCCATGATGTTAGGTTCGATGTCTTGATTCGCTTGACGCTGCTG
kb_n1108_o1_r2	CCTAACATCAGGGACTTTCATGATGTTAGGTTCGATGTCTTGATTCGCTTGACGCTGCTG
kb_n3207_o2_r4	CCTAACATCATTTCCCATAATGATGTTAGGTTCGATGTCTTGATTCGCTTGACGCTGCTG
kb_n2422_o2_r4	CCTAACATCATAAAGTTCCCTGATGTTAGGTTCGATGTCTTGATTCGCTTGACGCTGCTG
kb_n2784_o2_r3	CCTAACATCAGGGGATTTTCTGATGTTAGGTTCGATGTCTTGATTCGCTTGACGCTGCTG
kb_n481_o2_r4	CCTAACATCATGGGGACCCCTGATGTTAGGTTCGATGTCTTGATTCGCTTGACGCTGCTG
kb_n2224_o2_r4	CCTAACATCAGGAAAGAACGTGATGTTAGGTTCGATGTCTTGATTCGCTTGACGCTGCTG
kb_n2347_o1_r1	CCTAACATCAGGATATTCCCTGATGTTAGGTTCGATGTCTTGATTCGCTTGACGCTGCTG
kb_n1285_o2_r4	CCTAACATCATGGGATGTCCTGATGTTAGGTTCGATGTCTTGATTCGCTTGACGCTGCTG
kb_n1679_o1_r4	CCTAACATCAGGGGACAACCTGATGTTAGGTTCGATGTCTTGATTCGCTTGACGCTGCTG
kb_n2217_o1_r3	CCTAACATCAGGGAAAGCACTGATGTTAGGTTCGATGTCTTGATTCGCTTGACGCTGCTG
kb_n1030_o1_r4	CCTAACATCAGGTACTTCCATGATGTTAGGTTCGATGTCTTGATTCGCTTGACGCTGCTG
kb_n465_o1_r4	CCTAACATCAGAATATCCCCTGATGTTAGGTTCGATGTCTTGATTCGCTTGACGCTGCTG
kb_n3089_o2_r1	CCTAACATCATTATATCCCCTGATGTTAGGTTCGATGTCTTGATTCGCTTGACGCTGCTG
kb_n244_o1_r3	CCTAACATCAAGGTGTTCCCTGATGTTAGGTTCGATGTCTTGATTCGCTTGACGCTGCTG
kb_n3284_o2_r3	CCTAACATCACAGGGGGTTTTGATGTTAGGTTCGATGTCTTGATTCGCTTGACGCTGCTG
kb_n2690_o1_r2	CCTAACATCATCCCGGGAAATGATGTTAGGTTCGATGTCTTGATTCGCTTGACGCTGCTG
kb_n828_o1_r2	CCTAACATCAGGGAAAATAATGATGTTAGGTTCGATGTCTTGATTCGCTTGACGCTGCTG
kb_n2106_o2_r1	CCTAACATCAGGGTAGTCCCTGATGTTAGGTTCGATGTCTTGATTCGCTTGACGCTGCTG
kb_n3095_o1_r4	CCTAACATCAGGCAATTCCCTGATGTTAGGTTCGATGTCTTGATTCGCTTGACGCTGCTG
kb_n1617_o2_r3	CCTAACATCAGTTTTCCCCCTGATGTTAGGTTCGATGTCTTGATTCGCTTGACGCTGCTG
kb_n283_o1_r2	CCTAACATCAGGCCTTTCCCTGATGTTAGGTTCGATGTCTTGATTCGCTTGACGCTGCTG
kb_n1009_o2_r4	CCTAACATCAGGGGGGTTTCTGATGTTAGGTTCGATGTCTTGATTCGCTTGACGCTGCTG
kb_n963_o1_r1	CCTAACATCAGACATCCCCCTGATGTTAGGTTCGATGTCTTGATTCGCTTGACGCTGCTG
kb_n160_o1_r3	CCTAACATCAAGAAGTGGGGTGATGTTAGGTTCGATGTCTTGATTCGCTTGACGCTGCTG
kb_n753_o2_r2	CCTAACATCATGGGCATTTCTGATGTTAGGTTCGATGTCTTGATTCGCTTGACGCTGCTG
kb_n2809_o1_r4	CCTAACATCAAGGAATTTCCTGATGTTAGGTTCGATGTCTTGATTCGCTTGACGCTGCTG
kb_n2961_o1_r1	CCTAACATCAACATGGAAAATGATGTTAGGTTCGATGTCTTGATTCGCTTGACGCTGCTG
kb_n1351_o2_r4	CCTAACATCAGGAAACTTTTTGATGTTAGGTTCGATGTCTTGATTCGCTTGACGCTGCTG
kb_n2299_o2_r3	CCTAACATCAGGGTTTTTTCTGATGTTAGGTTCGATGTCTTGATTCGCTTGACGCTGCTG
kb_n2619_o1_r1	CCTAACATCAGAAATTTGCCTGATGTTAGGTTCGATGTCTTGATTCGCTTGACGCTGCTG
kb_n2449_o2_r1	CCTAACATCAGGGGAAAAATTGATGTTAGGTTCGATGTCTTGATTCGCTTGACGCTGCTG
kb_n2622_o1_r2	CCTAACATCAAGCATCCCCCTGATGTTAGGTTCGATGTCTTGATTCGCTTGACGCTGCTG
kb_n1031_o2_r1	CCTAACATCATGAAAATTCCTGATGTTAGGTTCGATGTCTTGATTCGCTTGACGCTGCTG
kb_n1466_o2_r4	CCTAACATCAGGGGCATGCCTGATGTTAGGTTCGATGTCTTGATTCGCTTGACGCTGCTG
kb_n1152_o2_r2	CCTAACATCAGGGGCTGTTTTGATGTTAGGTTCGATGTCTTGATTCGCTTGACGCTGCTG
kb_n1508_o1_r3	CCTAACATCACGGAAAAACCTGATGTTAGGTTCGATGTCTTGATTCGCTTGACGCTGCTG
kb_n2450_o1_r2	CCTAACATCAGAAAAGTCCCTGATGTTAGGTTCGATGTCTTGATTCGCTTGACGCTGCTG
kb_n994_o2_r4	CCTAACATCAGGGGGATGTTTGATGTTAGGTTCGATGTCTTGATTCGCTTGACGCTGCTG
kb_n912_o1_r3	CCTAACATCAGGACACCCCATGATGTTAGGTTCGATGTCTTGATTCGCTTGACGCTGCTG
kb_n3086_o1_r1	CCTAACATCAAATTTTCCCGTGATGTTAGGTTCGATGTCTTGATTCGCTTGACGCTGCTG
kb_n2007_o2_r2	CCTAACATCATGGCTTTTCCTGATGTTAGGTTCGATGTCTTGATTCGCTTGACGCTGCTG
kb_n1921_o1_r4	CCTAACATCAAGGGGGATACTGATGTTAGGTTCGATGTCTTGATTCGCTTGACGCTGCTG
kb_n3007_o1_r3	CCTAACATCAACATTCCCCCTGATGTTAGGTTCGATGTCTTGATTCGCTTGACGCTGCTG
kb_n2548_o2_r3	CCTAACATCAGGGGGAGTTGTGATGTTAGGTTCGATGTCTTGATTCGCTTGACGCTGCTG
kb_n1419_o2_r1	CCTAACATCAGGGGGTGGTTTGATGTTAGGTTCGATGTCTTGATTCGCTTGACGCTGCTG
kb_n858_o2_r2	CCTAACATCAGTGTTACCCCTGATGTTAGGTTCGATGTCTTGATTCGCTTGACGCTGCTG
kb_n777_o1_r2	CCTAACATCAAAATTTCCGCTGATGTTAGGTTCGATGTCTTGATTCGCTTGACGCTGCTG
kb_n1272_o2_r3	CCTAACATCAGGGGGTGGATTGATGTTAGGTTCGATGTCTTGATTCGCTTGACGCTGCTG
kb_n152_o2_r2	CCTAACATCAGGTGAATCCCTGATGTTAGGTTCGATGTCTTGATTCGCTTGACGCTGCTG
kb_n66_o1_r3	CCTAACATCAATGTCCCCCCTGATGTTAGGTTCGATGTCTTGATTCGCTTGACGCTGCTG
kb_n461_o2_r1	CCTAACATCAGGGGGGGGATTGATGTTAGGTTCGATGTCTTGATTCGCTTGACGCTGCTG
kb_n2657_o2_r1	CCTAACATCAGGGGTCCCCCTGATGTTAGGTTCGATGTCTTGATTCGCTTGACGCTGCTG
kb_n860_o2_r4	CCTAACATCAGGGACGGGGGTGATGTTAGGTTCGATGTCTTGATTCGCTTGACGCTGCTG
kb_n3063_o1_r2	CCTAACATCACGGGTTTTCCTGATGTTAGGTTCGATGTCTTGATTCGCTTGACGCTGCTG
kb_n1869_o1_r1	CCTAACATCAGGACTATCCCTGATGTTAGGTTCGATGTCTTGATTCGCTTGACGCTGCTG
kb_n435_o2_r2	CCTAACATCAGGGAAACTCGTGATGTTAGGTTCGATGTCTTGATTCGCTTGACGCTGCTG
kb_n2490_o2_r1	CCTAACATCATTGGGGGGGATGATGTTAGGTTCGATGTCTTGATTCGCTTGACGCTGCTG
kb_n3165_o1_r3	CCTAACATCACCTATTCCCCTGATGTTAGGTTCGATGTCTTGATTCGCTTGACGCTGCTG
kb_n1216_o2_r1	CCTAACATCACATGGAATTTTGATGTTAGGTTCGATGTCTTGATTCGCTTGACGCTGCTG
kb_n3264_o1_r2	CCTAACATCAAAATCCCCTATGATGTTAGGTTCGATGTCTTGATTCGCTTGACGCTGCTG
kb_n2046_o2_r2	CCTAACATCAGGGAGTTCCTTGATGTTAGGTTCGATGTCTTGATTCGCTTGACGCTGCTG
kb_n1597_o1_r4	CCTAACATCAAGGTAATCCCTGATGTTAGGTTCGATGTCTTGATTCGCTTGACGCTGCTG
kb_n2823_o2_r4	CCTAACATCAAGGGAATATTTGATGTTAGGTTCGATGTCTTGATTCGCTTGACGCTGCTG
kb_n2397_o1_r3	CCTAACATCAGGAAACCCCCTGATGTTAGGTTCGATGTCTTGATTCGCTTGACGCTGCTG
kb_n3050_o2_r1	CCTAACATCAGGGAGTTTTTTGATGTTAGGTTCGATGTCTTGATTCGCTTGACGCTGCTG
kb_n2933_o2_r2	CCTAACATCACCCCCCCGATTGATGTTAGGTTCGATGTCTTGATTCGCTTGACGCTGCTG
kb_n1854_o1_r4	CCTAACATCAGAAATTCCAATGATGTTAGGTTCGATGTCTTGATTCGCTTGACGCTGCTG
kb_n2152_o2_r4	CCTAACATCAGATTTTCCCGTGATGTTAGGTTCGATGTCTTGATTCGCTTGACGCTGCTG
kb_n2854_o2_r4	CCTAACATCACTTCCCCCATTGATGTTAGGTTCGATGTCTTGATTCGCTTGACGCTGCTG
kb_n3019_o2_r2	CCTAACATCATGGGGAATCCTGATGTTAGGTTCGATGTCTTGATTCGCTTGACGCTGCTG
kb_n2394_o2_r4	CCTAACATCATTTCCCGGGCTGATGTTAGGTTCGATGTCTTGATTCGCTTGACGCTGCTG
kb_n1606_o1_r1	CCTAACATCACGGAACCCCCTGATGTTAGGTTCGATGTCTTGATTCGCTTGACGCTGCTG
kb_n2942_o1_r1	CCTAACATCAGACTGGGAAATGATGTTAGGTTCGATGTCTTGATTCGCTTGACGCTGCTG
kb_n18_o2_r2	CCTAACATCAGGGAAAAGTTTGATGTTAGGTTCGATGTCTTGATTCGCTTGACGCTGCTG
kb_n2123_o2_r3	CCTAACATCAGAAATTCCTGTGATGTTAGGTTCGATGTCTTGATTCGCTTGACGCTGCTG
kb_n3056_o1_r3	CCTAACATCAGGAAATCCCCTGATGTTAGGTTCGATGTCTTGATTCGCTTGACGCTGCTG
kb_n1551_o2_r3	CCTAACATCATTTCCCACCCTGATGTTAGGTTCGATGTCTTGATTCGCTTGACGCTGCTG
kb_n2137_o2_r4	CCTAACATCATCGGGGAATTTGATGTTAGGTTCGATGTCTTGATTCGCTTGACGCTGCTG
kb_n2172_o2_r4	CCTAACATCATTTTTTCCCCTGATGTTAGGTTCGATGTCTTGATTCGCTTGACGCTGCTG
kb_n1521_o1_r2	CCTAACATCAGGGGGCATTATGATGTTAGGTTCGATGTCTTGATTCGCTTGACGCTGCTG
kb_n1145_o1_r4	CCTAACATCACAAATTCCCCTGATGTTAGGTTCGATGTCTTGATTCGCTTGACGCTGCTG
kb_n2333_o2_r4	CCTAACATCAGTAGGGGGTTTGATGTTAGGTTCGATGTCTTGATTCGCTTGACGCTGCTG
kb_n2692_o2_r2	CCTAACATCAGGTGAAATTTTGATGTTAGGTTCGATGTCTTGATTCGCTTGACGCTGCTG
kb_n3302_o1_r2	CCTAACATCAGGGAGATTTGTGATGTTAGGTTCGATGTCTTGATTCGCTTGACGCTGCTG
kb_n3185_o2_r3	CCTAACATCATAAATTACCCTGATGTTAGGTTCGATGTCTTGATTCGCTTGACGCTGCTG
kb_n260_o2_r4	CCTAACATCAGGGGGGGACTTGATGTTAGGTTCGATGTCTTGATTCGCTTGACGCTGCTG
kb_n2183_o1_r2	CCTAACATCAGGGGGCACCCTGATGTTAGGTTCGATGTCTTGATTCGCTTGACGCTGCTG
kb_n2701_o1_r2	CCTAACATCAGGACTTTCCCTGATGTTAGGTTCGATGTCTTGATTCGCTTGACGCTGCTG
kb_n1177_o2_r4	CCTAACATCAGGAAATGCCTTGATGTTAGGTTCGATGTCTTGATTCGCTTGACGCTGCTG
kb_n2754_o2_r2	CCTAACATCATTATATTCCCTGATGTTAGGTTCGATGTCTTGATTCGCTTGACGCTGCTG
kb_n767_o2_r2	CCTAACATCAGGGGACTTCCTGATGTTAGGTTCGATGTCTTGATTCGCTTGACGCTGCTG
kb_n366_o1_r3	CCTAACATCAAAGTATCCCCTGATGTTAGGTTCGATGTCTTGATTCGCTTGACGCTGCTG
kb_n1983_o2_r3	CCTAACATCAGGAAAGTACTTGATGTTAGGTTCGATGTCTTGATTCGCTTGACGCTGCTG
kb_n2000_o2_r3	CCTAACATCAGGGGGGCTCCTGATGTTAGGTTCGATGTCTTGATTCGCTTGACGCTGCTG
kb_n1356_o2_r3	CCTAACATCATTCGGAATTTTGATGTTAGGTTCGATGTCTTGATTCGCTTGACGCTGCTG
kb_n39_o2_r3	CCTAACATCATGAATCCCCCTGATGTTAGGTTCGATGTCTTGATTCGCTTGACGCTGCTG
kb_n3271_o1_r1	CCTAACATCAGGAATCGCCATGATGTTAGGTTCGATGTCTTGATTCGCTTGACGCTGCTG
kb_n2387_o1_r1	CCTAACATCAGGGGAGGTAATGATGTTAGGTTCGATGTCTTGATTCGCTTGACGCTGCTG
kb_n1193_o2_r2	CCTAACATCATGGACTTTCCTGATGTTAGGTTCGATGTCTTGATTCGCTTGACGCTGCTG
kb_n3073_o1_r1	CCTAACATCAAAGGGGGGGATGATGTTAGGTTCGATGTCTTGATTCGCTTGACGCTGCTG
kb_n438_o1_r3	CCTAACATCATGCGGGAAAATGATGTTAGGTTCGATGTCTTGATTCGCTTGACGCTGCTG
kb_n2377_o2_r4	CCTAACATCAAGTGGGAATTTGATGTTAGGTTCGATGTCTTGATTCGCTTGACGCTGCTG
kb_n454_o1_r4	CCTAACATCAGGAATTACCCTGATGTTAGGTTCGATGTCTTGATTCGCTTGACGCTGCTG
kb_n2507_o2_r2	CCTAACATCAGGGAAAAAGGTGATGTTAGGTTCGATGTCTTGATTCGCTTGACGCTGCTG
kb_n121_o2_r3	CCTAACATCATGGGAATGTCTGATGTTAGGTTCGATGTCTTGATTCGCTTGACGCTGCTG
kb_n1025_o2_r2	CCTAACATCAGTGCGTCCCCTGATGTTAGGTTCGATGTCTTGATTCGCTTGACGCTGCTG
kb_n2660_o2_r3	CCTAACATCATGGATATTCCTGATGTTAGGTTCGATGTCTTGATTCGCTTGACGCTGCTG
kb_n1601_o2_r3	CCTAACATCACCCCCTCGTTTGATGTTAGGTTCGATGTCTTGATTCGCTTGACGCTGCTG
kb_n1867_o2_r1	CCTAACATCACCCCCTTTGTTGATGTTAGGTTCGATGTCTTGATTCGCTTGACGCTGCTG
kb_n1531_o1_r2	CCTAACATCACCCCCGGGGCTGATGTTAGGTTCGATGTCTTGATTCGCTTGACGCTGCTG
kb_n827_o2_r2	CCTAACATCATATCAGGGGGTGATGTTAGGTTCGATGTCTTGATTCGCTTGACGCTGCTG
kb_n910_o1_r1	CCTAACATCAGGGGAAGACCTGATGTTAGGTTCGATGTCTTGATTCGCTTGACGCTGCTG
kb_n1974_o1_r2	CCTAACATCATCCCCCCTCATGATGTTAGGTTCGATGTCTTGATTCGCTTGACGCTGCTG
kb_n3244_o2_r3	CCTAACATCAGGAAATGGGGTGATGTTAGGTTCGATGTCTTGATTCGCTTGACGCTGCTG
kb_n392_o1_r3	CCTAACATCACAACCCCCCCTGATGTTAGGTTCGATGTCTTGATTCGCTTGACGCTGCTG
kb_n548_o1_r4	CCTAACATCAAGGGGGAAACTGATGTTAGGTTCGATGTCTTGATTCGCTTGACGCTGCTG
kb_n1563_o1_r2	CCTAACATCAAGGGAATTACTGATGTTAGGTTCGATGTCTTGATTCGCTTGACGCTGCTG
kb_n229_o2_r3	CCTAACATCATTCCCCACACTGATGTTAGGTTCGATGTCTTGATTCGCTTGACGCTGCTG
kb_n168_o2_r4	CCTAACATCAGGGGGAGTCTTGATGTTAGGTTCGATGTCTTGATTCGCTTGACGCTGCTG
kb_n482_o1_r4	CCTAACATCACCCCCCCTTCTGATGTTAGGTTCGATGTCTTGATTCGCTTGACGCTGCTG
kb_n1178_o1_r2	CCTAACATCAGACGGGGGAATGATGTTAGGTTCGATGTCTTGATTCGCTTGACGCTGCTG
kb_n1683_o2_r1	CCTAACATCATGGGAAACTTTGATGTTAGGTTCGATGTCTTGATTCGCTTGACGCTGCTG
kb_n2672_o1_r4	CCTAACATCAGAAAATCCGCTGATGTTAGGTTCGATGTCTTGATTCGCTTGACGCTGCTG
kb_n301_o2_r2	CCTAACATCATATTTTCCCCTGATGTTAGGTTCGATGTCTTGATTCGCTTGACGCTGCTG
kb_n2239_o2_r1	CCTAACATCATACCAGGGGGTGATGTTAGGTTCGATGTCTTGATTCGCTTGACGCTGCTG
kb_n1125_o1_r1	CCTAACATCAGGGGAAGAACTGATGTTAGGTTCGATGTCTTGATTCGCTTGACGCTGCTG
kb_n1714_o2_r1	CCTAACATCAGGGGAAACCTTGATGTTAGGTTCGATGTCTTGATTCGCTTGACGCTGCTG
kb_n555_o2_r1	CCTAACATCATGGGAATTTGTGATGTTAGGTTCGATGTCTTGATTCGCTTGACGCTGCTG
kb_n545_o1_r1	CCTAACATCACCCAACCCCCTGATGTTAGGTTCGATGTCTTGATTCGCTTGACGCTGCTG
kb_n677_o2_r4	CCTAACATCAGGGGGAATTTTGATGTTAGGTTCGATGTCTTGATTCGCTTGACGCTGCTG
kb_n2696_o2_r2	CCTAACATCACCCCCCCCCTTGATGTTAGGTTCGATGTCTTGATTCGCTTGACGCTGCTG
kb_n1908_o2_r4	CCTAACATCAGGGAAATTGGTGATGTTAGGTTCGATGTCTTGATTCGCTTGACGCTGCTG
kb_n139_o2_r3	CCTAACATCATGTGGGGGGATGATGTTAGGTTCGATGTCTTGATTCGCTTGACGCTGCTG
kb_n1493_o1_r1	CCTAACATCACCCCCCTGTCTGATGTTAGGTTCGATGTCTTGATTCGCTTGACGCTGCTG
kb_n289_o1_r1	CCTAACATCAAATTTCCCCGTGATGTTAGGTTCGATGTCTTGATTCGCTTGACGCTGCTG
kb_n1184_o1_r2	CCTAACATCAGGAAACGCCCTGATGTTAGGTTCGATGTCTTGATTCGCTTGACGCTGCTG
kb_n412_o2_r4	CCTAACATCATTGTCCCCCCTGATGTTAGGTTCGATGTCTTGATTCGCTTGACGCTGCTG
kb_n1690_o2_r4	CCTAACATCAGTAAACTCCCTGATGTTAGGTTCGATGTCTTGATTCGCTTGACGCTGCTG
kb_n2706_o1_r3	CCTAACATCAAGGAAAATACTGATGTTAGGTTCGATGTCTTGATTCGCTTGACGCTGCTG
kb_n340_o2_r3	CCTAACATCAGGTACTCTCCTGATGTTAGGTTCGATGTCTTGATTCGCTTGACGCTGCTG
kb_n2681_o2_r4	CCTAACATCATCCGTTCCCCTGATGTTAGGTTCGATGTCTTGATTCGCTTGACGCTGCTG
kb_n812_o1_r1	CCTAACATCACCCCCCCCACTGATGTTAGGTTCGATGTCTTGATTCGCTTGACGCTGCTG
kb_n1376_o1_r2	CCTAACATCAGAGGGGGGGCTGATGTTAGGTTCGATGTCTTGATTCGCTTGACGCTGCTG
kb_n1730_o2_r1	CCTAACATCATGGGGGATTATGATGTTAGGTTCGATGTCTTGATTCGCTTGACGCTGCTG
kb_n3026_o2_r2	CCTAACATCAGGTATTTTTTTGATGTTAGGTTCGATGTCTTGATTCGCTTGACGCTGCTG
kb_n1648_o2_r4	CCTAACATCAGGGGTTGCCGTGATGTTAGGTTCGATGTCTTGATTCGCTTGACGCTGCTG
kb_n2992_o1_r3	CCTAACATCAAGGCATTCCCTGATGTTAGGTTCGATGTCTTGATTCGCTTGACGCTGCTG
kb_n1145_o2_r4	CCTAACATCAGGGGAATTTGTGATGTTAGGTTCGATGTCTTGATTCGCTTGACGCTGCTG
kb_n2081_o2_r2	CCTAACATCAATCTCCCCCTTGATGTTAGGTTCGATGTCTTGATTCGCTTGACGCTGCTG
kb_n897_o1_r1	CCTAACATCAACCCCGGGGGTGATGTTAGGTTCGATGTCTTGATTCGCTTGACGCTGCTG
kb_n1476_o1_r2	CCTAACATCACAGGATTTCCTGATGTTAGGTTCGATGTCTTGATTCGCTTGACGCTGCTG
kb_n3174_o1_r4	CCTAACATCAGGGGAATGACTGATGTTAGGTTCGATGTCTTGATTCGCTTGACGCTGCTG
kb_n507_o2_r4	CCTAACATCAGGAAAGTTTTTGATGTTAGGTTCGATGTCTTGATTCGCTTGACGCTGCTG
kb_n2207_o1_r3	CCTAACATCAGGAGTTACCCTGATGTTAGGTTCGATGTCTTGATTCGCTTGACGCTGCTG
kb_n2803_o2_r3	CCTAACATCAGGGGATGTTCTGATGTTAGGTTCGATGTCTTGATTCGCTTGACGCTGCTG
kb_n2882_o2_r3	CCTAACATCAGAAATTTCCTTGATGTTAGGTTCGATGTCTTGATTCGCTTGACGCTGCTG
kb_n1102_o2_r4	CCTAACATCACGCGAGGGGGTGATGTTAGGTTCGATGTCTTGATTCGCTTGACGCTGCTG
kb_n856_o2_r4	CCTAACATCAGTGTAATTCCTGATGTTAGGTTCGATGTCTTGATTCGCTTGACGCTGCTG
kb_n219_o2_r4	CCTAACATCAGGAAAATTTGTGATGTTAGGTTCGATGTCTTGATTCGCTTGACGCTGCTG
kb_n2067_o2_r4	CCTAACATCAGGGACTGTTTTGATGTTAGGTTCGATGTCTTGATTCGCTTGACGCTGCTG
kb_n571_o2_r3	CCTAACATCAGGGGATTGCCTGATGTTAGGTTCGATGTCTTGATTCGCTTGACGCTGCTG
kb_n2238_o2_r3	CCTAACATCATTTTTTGCCCTGATGTTAGGTTCGATGTCTTGATTCGCTTGACGCTGCTG
kb_n1312_o2_r3	CCTAACATCAGTGGGGGGTTTGATGTTAGGTTCGATGTCTTGATTCGCTTGACGCTGCTG
kb_n2415_o1_r3	CCTAACATCAGGAGAGCCCCTGATGTTAGGTTCGATGTCTTGATTCGCTTGACGCTGCTG
kb_n2606_o1_r4	CCTAACATCAAGATAGGGGGTGATGTTAGGTTCGATGTCTTGATTCGCTTGACGCTGCTG
kb_n1277_o1_r4	CCTAACATCAAGGGAAATCCTGATGTTAGGTTCGATGTCTTGATTCGCTTGACGCTGCTG
kb_n429_o2_r3	CCTAACATCAGGGGAGATCCTGATGTTAGGTTCGATGTCTTGATTCGCTTGACGCTGCTG
kb_n2318_o1_r2	CCTAACATCAGGGCTTTCCATGATGTTAGGTTCGATGTCTTGATTCGCTTGACGCTGCTG
kb_n3042_o2_r2	CCTAACATCATCCCCCATTTTGATGTTAGGTTCGATGTCTTGATTCGCTTGACGCTGCTG
kb_n580_o2_r4	CCTAACATCAGGGGGCATTTTGATGTTAGGTTCGATGTCTTGATTCGCTTGACGCTGCTG
kb_n1808_o1_r2	CCTAACATCAACAATTCCCCTGATGTTAGGTTCGATGTCTTGATTCGCTTGACGCTGCTG
kb_n2481_o2_r3	CCTAACATCAGGGGGACTTCTGATGTTAGGTTCGATGTCTTGATTCGCTTGACGCTGCTG
kb_n2068_o2_r3	CCTAACATCATGGGAATGTTTGATGTTAGGTTCGATGTCTTGATTCGCTTGACGCTGCTG
kb_n2371_o2_r1	CCTAACATCATGGATTTGCCTGATGTTAGGTTCGATGTCTTGATTCGCTTGACGCTGCTG
kb_n458_o2_r1	CCTAACATCAGGAAATTCTTTGATGTTAGGTTCGATGTCTTGATTCGCTTGACGCTGCTG
kb_n1508_o1_r2	CCTAACATCACGGAAAAACCTGATGTTAGGTTCGATGTCTTGATTCGCTTGACGCTGCTG
kb_n737_o2_r2	CCTAACATCATGGGGGTTTCTGATGTTAGGTTCGATGTCTTGATTCGCTTGACGCTGCTG
kb_n321_o2_r2	CCTAACATCATGGGACTTTCTGATGTTAGGTTCGATGTCTTGATTCGCTTGACGCTGCTG
kb_n44_o1_r2	CCTAACATCACGGCAAGTCCTGATGTTAGGTTCGATGTCTTGATTCGCTTGACGCTGCTG
kb_n535_o2_r2	CCTAACATCATTTCCCCTTCTGATGTTAGGTTCGATGTCTTGATTCGCTTGACGCTGCTG
kb_n2004_o1_r2	CCTAACATCAGGGGAACCACTGATGTTAGGTTCGATGTCTTGATTCGCTTGACGCTGCTG
kb_n164_o1_r1	CCTAACATCAAGGGAGTCCCTGATGTTAGGTTCGATGTCTTGATTCGCTTGACGCTGCTG
kb_n1252_o1_r2	CCTAACATCAAAGGGGGGATTGATGTTAGGTTCGATGTCTTGATTCGCTTGACGCTGCTG
kb_n2425_o1_r3	CCTAACATCAAGGAAATGCCTGATGTTAGGTTCGATGTCTTGATTCGCTTGACGCTGCTG
kb_n1723_o1_r4	CCTAACATCAGGAGGGGGAATGATGTTAGGTTCGATGTCTTGATTCGCTTGACGCTGCTG
kb_n2559_o2_r1	CCTAACATCATTAATGGGGGTGATGTTAGGTTCGATGTCTTGATTCGCTTGACGCTGCTG
kb_n499_o1_r4	CCTAACATCAGGGGAAACACTGATGTTAGGTTCGATGTCTTGATTCGCTTGACGCTGCTG
kb_n1570_o2_r1	CCTAACATCAGGTAAATTTTTGATGTTAGGTTCGATGTCTTGATTCGCTTGACGCTGCTG
kb_n3042_o1_r3	CCTAACATCAAAATGGGGGATGATGTTAGGTTCGATGTCTTGATTCGCTTGACGCTGCTG
kb_n869_o2_r1	CCTAACATCAGGTAAACTCCTGATGTTAGGTTCGATGTCTTGATTCGCTTGACGCTGCTG
kb_n1799_o2_r1	CCTAACATCAGGGAATTGGTTGATGTTAGGTTCGATGTCTTGATTCGCTTGACGCTGCTG
kb_n1832_o1_r1	CCTAACATCAAAAACTCCCTTGATGTTAGGTTCGATGTCTTGATTCGCTTGACGCTGCTG
kb_n1156_o1_r2	CCTAACATCAAATTTTCCCATGATGTTAGGTTCGATGTCTTGATTCGCTTGACGCTGCTG
kb_n620_o1_r2	CCTAACATCAAAAATCCCAATGATGTTAGGTTCGATGTCTTGATTCGCTTGACGCTGCTG
kb_n243_o2_r2	CCTAACATCAGGAAACCCATTGATGTTAGGTTCGATGTCTTGATTCGCTTGACGCTGCTG
kb_n2027_o1_r3	CCTAACATCAAGTAATTTCCTGATGTTAGGTTCGATGTCTTGATTCGCTTGACGCTGCTG
kb_n1181_o1_r4	CCTAACATCACCCCCGGAAATGATGTTAGGTTCGATGTCTTGATTCGCTTGACGCTGCTG
kb_n336_o2_r3	CCTAACATCAGGGACATTTCTGATGTTAGGTTCGATGTCTTGATTCGCTTGACGCTGCTG
kb_n1398_o1_r3	CCTAACATCAGAGAAGCCCCTGATGTTAGGTTCGATGTCTTGATTCGCTTGACGCTGCTG
kb_n3291_o2_r3	CCTAACATCAGGGGAAATCTTGATGTTAGGTTCGATGTCTTGATTCGCTTGACGCTGCTG
kb_n1911_o1_r1	CCTAACATCAGGGAGTCCCATGATGTTAGGTTCGATGTCTTGATTCGCTTGACGCTGCTG
kb_n1487_o1_r3	CCTAACATCAGGAATATACCTGATGTTAGGTTCGATGTCTTGATTCGCTTGACGCTGCTG
kb_n1117_o1_r2	CCTAACATCAGGGGAGAACCTGATGTTAGGTTCGATGTCTTGATTCGCTTGACGCTGCTG
kb_n1233_o2_r2	CCTAACATCAGGGGAATTTTTGATGTTAGGTTCGATGTCTTGATTCGCTTGACGCTGCTG
kb_n2746_o1_r4	CCTAACATCATCCCCCCCCATGATGTTAGGTTCGATGTCTTGATTCGCTTGACGCTGCTG
kb_n555_o1_r3	CCTAACATCACAAATTCCCATGATGTTAGGTTCGATGTCTTGATTCGCTTGACGCTGCTG
kb_n1670_o2_r3	CCTAACATCAGGCCATTCCGTGATGTTAGGTTCGATGTCTTGATTCGCTTGACGCTGCTG
kb_n2775_o1_r1	CCTAACATCACGTGGGGGAATGATGTTAGGTTCGATGTCTTGATTCGCTTGACGCTGCTG
kb_n2941_o2_r4	CCTAACATCATTTCCCAATTTGATGTTAGGTTCGATGTCTTGATTCGCTTGACGCTGCTG
kb_n3237_o1_r1	CCTAACATCACATCTTTCCCTGATGTTAGGTTCGATGTCTTGATTCGCTTGACGCTGCTG
kb_n2815_o1_r1	CCTAACATCAAATCCCCCGTTGATGTTAGGTTCGATGTCTTGATTCGCTTGACGCTGCTG
kb_n654_o1_r4	CCTAACATCAGGTAATTTTATGATGTTAGGTTCGATGTCTTGATTCGCTTGACGCTGCTG
kb_n2358_o1_r4	CCTAACATCAGGGATAACCCTGATGTTAGGTTCGATGTCTTGATTCGCTTGACGCTGCTG
kb_n311_o1_r3	CCTAACATCAAGGAAACTCCTGATGTTAGGTTCGATGTCTTGATTCGCTTGACGCTGCTG
kb_n2147_o1_r3	CCTAACATCAGGGTATTTACTGATGTTAGGTTCGATGTCTTGATTCGCTTGACGCTGCTG
kb_n3300_o2_r3	CCTAACATCAGGAACCTCTTTGATGTTAGGTTCGATGTCTTGATTCGCTTGACGCTGCTG
kb_n1280_o1_r1	CCTAACATCAGGGCATCCCATGATGTTAGGTTCGATGTCTTGATTCGCTTGACGCTGCTG
kb_n3170_o1_r2	CCTAACATCAGGGATTCTCATGATGTTAGGTTCGATGTCTTGATTCGCTTGACGCTGCTG
kb_n1943_o1_r2	CCTAACATCAATTCCCCCCCTGATGTTAGGTTCGATGTCTTGATTCGCTTGACGCTGCTG
kb_n321_o2_r4	CCTAACATCATGGGACTTTCTGATGTTAGGTTCGATGTCTTGATTCGCTTGACGCTGCTG
kb_n2420_o2_r2	CCTAACATCACCCCCCCCATTGATGTTAGGTTCGATGTCTTGATTCGCTTGACGCTGCTG
kb_n2966_o1_r4	CCTAACATCAGGAATTCACCTGATGTTAGGTTCGATGTCTTGATTCGCTTGACGCTGCTG
kb_n2828_o2_r3	CCTAACATCATGTTAATTCCTGATGTTAGGTTCGATGTCTTGATTCGCTTGACGCTGCTG
kb_n392_o1_r4	CCTAACATCACAACCCCCCCTGATGTTAGGTTCGATGTCTTGATTCGCTTGACGCTGCTG
kb_n1250_o1_r1	CCTAACATCACGGAAACACCTGATGTTAGGTTCGATGTCTTGATTCGCTTGACGCTGCTG
kb_n482_o1_r2	CCTAACATCACCCCCCCTTCTGATGTTAGGTTCGATGTCTTGATTCGCTTGACGCTGCTG
kb_n1365_o1_r4	CCTAACATCAGGGAATTCCATGATGTTAGGTTCGATGTCTTGATTCGCTTGACGCTGCTG
kb_n1275_o1_r1	CCTAACATCAGGGGAACAAATGATGTTAGGTTCGATGTCTTGATTCGCTTGACGCTGCTG
kb_n1026_o1_r4	CCTAACATCATACTTCCCCATGATGTTAGGTTCGATGTCTTGATTCGCTTGACGCTGCTG
kb_n1614_o2_r4	CCTAACATCAGTACTCCCCCTGATGTTAGGTTCGATGTCTTGATTCGCTTGACGCTGCTG
kb_n1724_o1_r4	CCTAACATCAGGAAATTCCCTGATGTTAGGTTCGATGTCTTGATTCGCTTGACGCTGCTG
kb_n1857_o2_r3	CCTAACATCAAGGGGGACTTTGATGTTAGGTTCGATGTCTTGATTCGCTTGACGCTGCTG
kb_n911_o1_r3	CCTAACATCAGAAATATTCCTGATGTTAGGTTCGATGTCTTGATTCGCTTGACGCTGCTG
kb_n506_o2_r1	CCTAACATCAGAATTTCCATTGATGTTAGGTTCGATGTCTTGATTCGCTTGACGCTGCTG
kb_n15_o2_r3	CCTAACATCAGCTGGAAATTTGATGTTAGGTTCGATGTCTTGATTCGCTTGACGCTGCTG
kb_n2752_o2_r4	CCTAACATCAGGGACTTCCTTGATGTTAGGTTCGATGTCTTGATTCGCTTGACGCTGCTG
kb_n392_o2_r2	CCTAACATCAGGGGGGGTTGTGATGTTAGGTTCGATGTCTTGATTCGCTTGACGCTGCTG
kb_n1554_o2_r4	CCTAACATCAGGGAATGGGGTGATGTTAGGTTCGATGTCTTGATTCGCTTGACGCTGCTG
kb_n2441_o1_r1	CCTAACATCAAGAATTTCCATGATGTTAGGTTCGATGTCTTGATTCGCTTGACGCTGCTG
kb_n1666_o1_r2	CCTAACATCAAAGCTTTCCCTGATGTTAGGTTCGATGTCTTGATTCGCTTGACGCTGCTG
kb_n3202_o1_r2	CCTAACATCATGAATTCCCATGATGTTAGGTTCGATGTCTTGATTCGCTTGACGCTGCTG
kb_n2481_o1_r2	CCTAACATCAGAAGTCCCCCTGATGTTAGGTTCGATGTCTTGATTCGCTTGACGCTGCTG
kb_n1997_o1_r1	CCTAACATCAAATACCCCCCTGATGTTAGGTTCGATGTCTTGATTCGCTTGACGCTGCTG
kb_n700_o2_r1	CCTAACATCAGGAAAATCCTTGATGTTAGGTTCGATGTCTTGATTCGCTTGACGCTGCTG
kb_n870_o1_r4	CCTAACATCAGGGGGGGTCATGATGTTAGGTTCGATGTCTTGATTCGCTTGACGCTGCTG
kb_n2434_o1_r3	CCTAACATCAAAATTTCCAATGATGTTAGGTTCGATGTCTTGATTCGCTTGACGCTGCTG
kb_n2547_o2_r4	CCTAACATCAGGATTTTTCGTGATGTTAGGTTCGATGTCTTGATTCGCTTGACGCTGCTG
kb_n2811_o2_r2	CCTAACATCAGGAATTCCGGTGATGTTAGGTTCGATGTCTTGATTCGCTTGACGCTGCTG
kb_n251_o1_r2	CCTAACATCATCGGGGAAAATGATGTTAGGTTCGATGTCTTGATTCGCTTGACGCTGCTG
kb_n1596_o1_r4	CCTAACATCAAGGTTTTCCCTGATGTTAGGTTCGATGTCTTGATTCGCTTGACGCTGCTG
kb_n1616_o1_r3	CCTAACATCACGGGGATTTCTGATGTTAGGTTCGATGTCTTGATTCGCTTGACGCTGCTG
kb_n3103_o1_r1	CCTAACATCAGTATTCCCCATGATGTTAGGTTCGATGTCTTGATTCGCTTGACGCTGCTG
kb_n660_o1_r1	CCTAACATCAGGGAGGCCCCTGATGTTAGGTTCGATGTCTTGATTCGCTTGACGCTGCTG
kb_n1951_o2_r3	CCTAACATCAGGGGGTACTTTGATGTTAGGTTCGATGTCTTGATTCGCTTGACGCTGCTG
kb_n68_o2_r2	CCTAACATCAAGGGGTATTTTGATGTTAGGTTCGATGTCTTGATTCGCTTGACGCTGCTG
kb_n980_o1_r4	CCTAACATCAGGAAATACCCTGATGTTAGGTTCGATGTCTTGATTCGCTTGACGCTGCTG
kb_n2224_o1_r1	CCTAACATCACGTTCTTTCCTGATGTTAGGTTCGATGTCTTGATTCGCTTGACGCTGCTG
kb_n267_o1_r2	CCTAACATCAGATTTTCCGCTGATGTTAGGTTCGATGTCTTGATTCGCTTGACGCTGCTG
kb_n2763_o2_r1	CCTAACATCAGGGAAAAATCTGATGTTAGGTTCGATGTCTTGATTCGCTTGACGCTGCTG
kb_n2808_o1_r3	CCTAACATCACGGAATCTCCTGATGTTAGGTTCGATGTCTTGATTCGCTTGACGCTGCTG
kb_n3281_o2_r3	CCTAACATCATGGGAAAATGTGATGTTAGGTTCGATGTCTTGATTCGCTTGACGCTGCTG
kb_n1939_o1_r2	CCTAACATCAAAATTCCAAATGATGTTAGGTTCGATGTCTTGATTCGCTTGACGCTGCTG
kb_n2844_o1_r2	CCTAACATCAAGCCCCCCCATGATGTTAGGTTCGATGTCTTGATTCGCTTGACGCTGCTG
kb_n2324_o2_r3	CCTAACATCAGGGGCTTCTTTGATGTTAGGTTCGATGTCTTGATTCGCTTGACGCTGCTG
kb_n1336_o2_r2	CCTAACATCATAATCCCCCGTGATGTTAGGTTCGATGTCTTGATTCGCTTGACGCTGCTG
kb_n276_o1_r3	CCTAACATCACGGGATGTACTGATGTTAGGTTCGATGTCTTGATTCGCTTGACGCTGCTG
kb_n1948_o2_r4	CCTAACATCAGTATATCCCCTGATGTTAGGTTCGATGTCTTGATTCGCTTGACGCTGCTG
kb_n125_o1_r2	CCTAACATCAAGTATTCCCCTGATGTTAGGTTCGATGTCTTGATTCGCTTGACGCTGCTG
kb_n3217_o2_r3	CCTAACATCACGGTGGGGGGTGATGTTAGGTTCGATGTCTTGATTCGCTTGACGCTGCTG
kb_n3093_o2_r2	CCTAACATCAGGGAAATCTTTGATGTTAGGTTCGATGTCTTGATTCGCTTGACGCTGCTG
kb_n457_o1_r1	CCTAACATCAGGGAAAAACCTGATGTTAGGTTCGATGTCTTGATTCGCTTGACGCTGCTG
kb_n2644_o2_r2	CCTAACATCATGGGATATTCTGATGTTAGGTTCGATGTCTTGATTCGCTTGACGCTGCTG
kb_n2356_o1_r4	CCTAACATCAGGAAAATCTATGATGTTAGGTTCGATGTCTTGATTCGCTTGACGCTGCTG
kb_n188_o1_r3	CCTAACATCAACAATCCCCCTGATGTTAGGTTCGATGTCTTGATTCGCTTGACGCTGCTG
kb_n1167_o2_r1	CCTAACATCAGGGGGACATTTGATGTTAGGTTCGATGTCTTGATTCGCTTGACGCTGCTG
kb_n435_o2_r3	CCTAACATCAGGGAAACTCGTGATGTTAGGTTCGATGTCTTGATTCGCTTGACGCTGCTG
kb_n3046_o2_r4	CCTAACATCATGTTTCCCCCTGATGTTAGGTTCGATGTCTTGATTCGCTTGACGCTGCTG
kb_n1958_o2_r2	CCTAACATCACCCCCTCCCTTGATGTTAGGTTCGATGTCTTGATTCGCTTGACGCTGCTG
kb_n2996_o1_r2	CCTAACATCAGGGGGATAACTGATGTTAGGTTCGATGTCTTGATTCGCTTGACGCTGCTG
kb_n851_o1_r4	CCTAACATCATGTAGGGGAATGATGTTAGGTTCGATGTCTTGATTCGCTTGACGCTGCTG
kb_n1978_o2_r4	CCTAACATCAGGGGGAAGATTGATGTTAGGTTCGATGTCTTGATTCGCTTGACGCTGCTG
kb_n2235_o2_r2	CCTAACATCATGGGGAAATATGATGTTAGGTTCGATGTCTTGATTCGCTTGACGCTGCTG
kb_n375_o2_r4	CCTAACATCAGGGGGTCTCTTGATGTTAGGTTCGATGTCTTGATTCGCTTGACGCTGCTG
kb_n2813_o2_r1	CCTAACATCAGGTAACTTCCTGATGTTAGGTTCGATGTCTTGATTCGCTTGACGCTGCTG
kb_n577_o2_r1	CCTAACATCATCCCCCCCAGTGATGTTAGGTTCGATGTCTTGATTCGCTTGACGCTGCTG
kb_n1083_o2_r2	CCTAACATCATTCCCATTTGTGATGTTAGGTTCGATGTCTTGATTCGCTTGACGCTGCTG
kb_n2595_o1_r3	CCTAACATCAGGCATCCCCATGATGTTAGGTTCGATGTCTTGATTCGCTTGACGCTGCTG
kb_n1945_o1_r2	CCTAACATCAAGTATTCCCATGATGTTAGGTTCGATGTCTTGATTCGCTTGACGCTGCTG
kb_n1110_o1_r2	CCTAACATCACTAAAATCCCTGATGTTAGGTTCGATGTCTTGATTCGCTTGACGCTGCTG
kb_n2969_o2_r1	CCTAACATCACGATAGGGGGTGATGTTAGGTTCGATGTCTTGATTCGCTTGACGCTGCTG
kb_n1792_o2_r2	CCTAACATCAGTGGAATTTTTGATGTTAGGTTCGATGTCTTGATTCGCTTGACGCTGCTG
kb_n2447_o1_r2	CCTAACATCAGTTCCCCCCATGATGTTAGGTTCGATGTCTTGATTCGCTTGACGCTGCTG
kb_n2757_o2_r3	CCTAACATCAGGGGGATCTTTGATGTTAGGTTCGATGTCTTGATTCGCTTGACGCTGCTG
kb_n2021_o2_r3	CCTAACATCATTCATAGGGGTGATGTTAGGTTCGATGTCTTGATTCGCTTGACGCTGCTG
kb_n1775_o2_r3	CCTAACATCAGCGGGGGTTTTGATGTTAGGTTCGATGTCTTGATTCGCTTGACGCTGCTG
kb_n29_o1_r2	CCTAACATCAGAAATGGGAATGATGTTAGGTTCGATGTCTTGATTCGCTTGACGCTGCTG
kb_n2193_o1_r1	CCTAACATCAGGAAATTTCCTGATGTTAGGTTCGATGTCTTGATTCGCTTGACGCTGCTG
kb_n3297_o2_r3	CCTAACATCACCCCCCCCTTTGATGTTAGGTTCGATGTCTTGATTCGCTTGACGCTGCTG
kb_n1879_o1_r3	CCTAACATCAAATCCCCCACTGATGTTAGGTTCGATGTCTTGATTCGCTTGACGCTGCTG
kb_n406_o1_r4	CCTAACATCAGGTGTTTCCATGATGTTAGGTTCGATGTCTTGATTCGCTTGACGCTGCTG
kb_n254_o2_r2	CCTAACATCACCCCCTCCTGTGATGTTAGGTTCGATGTCTTGATTCGCTTGACGCTGCTG
kb_n1194_o1_r2	CCTAACATCACGGACTGCCCTGATGTTAGGTTCGATGTCTTGATTCGCTTGACGCTGCTG
kb_n2788_o1_r3	CCTAACATCAACTAAATTCCTGATGTTAGGTTCGATGTCTTGATTCGCTTGACGCTGCTG
kb_n1866_o1_r1	CCTAACATCACTCCCCCCCATGATGTTAGGTTCGATGTCTTGATTCGCTTGACGCTGCTG
kb_n1784_o1_r1	CCTAACATCAGGATATACCCTGATGTTAGGTTCGATGTCTTGATTCGCTTGACGCTGCTG
kb_n2046_o1_r3	CCTAACATCAAGGAACTCCCTGATGTTAGGTTCGATGTCTTGATTCGCTTGACGCTGCTG
kb_n2832_o2_r1	CCTAACATCAGGGAATTTCGTGATGTTAGGTTCGATGTCTTGATTCGCTTGACGCTGCTG
kb_n1201_o2_r1	CCTAACATCAGTTCTGGGGGTGATGTTAGGTTCGATGTCTTGATTCGCTTGACGCTGCTG
kb_n331_o1_r2	CCTAACATCAGGATTTTCCATGATGTTAGGTTCGATGTCTTGATTCGCTTGACGCTGCTG
kb_n2847_o1_r1	CCTAACATCAGGAAAACCCCTGATGTTAGGTTCGATGTCTTGATTCGCTTGACGCTGCTG
kb_n1661_o2_r4	CCTAACATCATTGGGGAATCTGATGTTAGGTTCGATGTCTTGATTCGCTTGACGCTGCTG
kb_n1093_o1_r2	CCTAACATCAGGGGTAACCCTGATGTTAGGTTCGATGTCTTGATTCGCTTGACGCTGCTG
kb_n1874_o1_r2	CCTAACATCACAACTTCCCCTGATGTTAGGTTCGATGTCTTGATTCGCTTGACGCTGCTG
kb_n920_o2_r4	CCTAACATCAGGGGAAACCGTGATGTTAGGTTCGATGTCTTGATTCGCTTGACGCTGCTG
kb_n2268_o1_r1	CCTAACATCATATGGGAAAATGATGTTAGGTTCGATGTCTTGATTCGCTTGACGCTGCTG
kb_n122_o2_r3	CCTAACATCACCTGGGAAATTGATGTTAGGTTCGATGTCTTGATTCGCTTGACGCTGCTG
kb_n2088_o1_r3	CCTAACATCAAAAATTCCATTGATGTTAGGTTCGATGTCTTGATTCGCTTGACGCTGCTG
kb_n1599_o1_r2	CCTAACATCAGGTTTTTCCATGATGTTAGGTTCGATGTCTTGATTCGCTTGACGCTGCTG
kb_n357_o1_r4	CCTAACATCAGGACTGTCCCTGATGTTAGGTTCGATGTCTTGATTCGCTTGACGCTGCTG
kb_n250_o2_r2	CCTAACATCAGTGATTTTCCTGATGTTAGGTTCGATGTCTTGATTCGCTTGACGCTGCTG
kb_n1268_o1_r1	CCTAACATCACGTGGATTCCTGATGTTAGGTTCGATGTCTTGATTCGCTTGACGCTGCTG
kb_n1053_o1_r1	CCTAACATCAAGGGGGGGGATGATGTTAGGTTCGATGTCTTGATTCGCTTGACGCTGCTG
kb_n1042_o2_r1	CCTAACATCATTGGGGAAACTGATGTTAGGTTCGATGTCTTGATTCGCTTGACGCTGCTG
kb_n1048_o2_r4	CCTAACATCAGTTTCCCCCGTGATGTTAGGTTCGATGTCTTGATTCGCTTGACGCTGCTG
kb_n1163_o2_r1	CCTAACATCAGGGTGTTTCCTGATGTTAGGTTCGATGTCTTGATTCGCTTGACGCTGCTG
kb_n2230_o1_r4	CCTAACATCAAACCCCGGGATGATGTTAGGTTCGATGTCTTGATTCGCTTGACGCTGCTG
kb_n1746_o1_r1	CCTAACATCACAGGGGATTCTGATGTTAGGTTCGATGTCTTGATTCGCTTGACGCTGCTG
kb_n2502_o2_r3	CCTAACATCAGGGAATTCTTTGATGTTAGGTTCGATGTCTTGATTCGCTTGACGCTGCTG
kb_n1021_o1_r4	CCTAACATCAGAAGTTTCCCTGATGTTAGGTTCGATGTCTTGATTCGCTTGACGCTGCTG
kb_n1770_o1_r4	CCTAACATCAGGAATTCACATGATGTTAGGTTCGATGTCTTGATTCGCTTGACGCTGCTG
kb_n730_o1_r1	CCTAACATCAAGAAGTCCCCTGATGTTAGGTTCGATGTCTTGATTCGCTTGACGCTGCTG
kb_n437_o2_r1	CCTAACATCATGGATTTTCCTGATGTTAGGTTCGATGTCTTGATTCGCTTGACGCTGCTG
kb_n1724_o1_r3	CCTAACATCAGGAAATTCCCTGATGTTAGGTTCGATGTCTTGATTCGCTTGACGCTGCTG
kb_n601_o1_r4	CCTAACATCAGGGATTCCCATGATGTTAGGTTCGATGTCTTGATTCGCTTGACGCTGCTG
kb_n1655_o2_r2	CCTAACATCAGGGACTATATTGATGTTAGGTTCGATGTCTTGATTCGCTTGACGCTGCTG
kb_n697_o1_r3	CCTAACATCAGGGATATCCATGATGTTAGGTTCGATGTCTTGATTCGCTTGACGCTGCTG
kb_n1439_o1_r3	CCTAACATCACCCCCCTCAATGATGTTAGGTTCGATGTCTTGATTCGCTTGACGCTGCTG
kb_n998_o2_r2	CCTAACATCAGGTGAGTCCCTGATGTTAGGTTCGATGTCTTGATTCGCTTGACGCTGCTG
kb_n1365_o2_r3	CCTAACATCATGGAATTCCCTGATGTTAGGTTCGATGTCTTGATTCGCTTGACGCTGCTG
kb_n2930_o1_r2	CCTAACATCAGGGGGATCACTGATGTTAGGTTCGATGTCTTGATTCGCTTGACGCTGCTG
kb_n3132_o2_r4	CCTAACATCAGGAATTTCGGTGATGTTAGGTTCGATGTCTTGATTCGCTTGACGCTGCTG
kb_n1748_o2_r1	CCTAACATCAGGTAGATTCCTGATGTTAGGTTCGATGTCTTGATTCGCTTGACGCTGCTG
kb_n931_o2_r3	CCTAACATCATGAAATTCCCTGATGTTAGGTTCGATGTCTTGATTCGCTTGACGCTGCTG
kb_n762_o2_r4	CCTAACATCACCCCCCAATTTGATGTTAGGTTCGATGTCTTGATTCGCTTGACGCTGCTG
kb_n308_o1_r2	CCTAACATCAGGGGGATAAATGATGTTAGGTTCGATGTCTTGATTCGCTTGACGCTGCTG
kb_n56_o2_r2	CCTAACATCACCCCCATCCTTGATGTTAGGTTCGATGTCTTGATTCGCTTGACGCTGCTG
kb_n1462_o1_r4	CCTAACATCAGGGGATGAACTGATGTTAGGTTCGATGTCTTGATTCGCTTGACGCTGCTG
kb_n2551_o2_r3	CCTAACATCATGAAGGGGGGTGATGTTAGGTTCGATGTCTTGATTCGCTTGACGCTGCTG
kb_n1917_o1_r3	CCTAACATCACCCCCTATAATGATGTTAGGTTCGATGTCTTGATTCGCTTGACGCTGCTG
kb_n1980_o1_r2	CCTAACATCAGGAAACCCCATGATGTTAGGTTCGATGTCTTGATTCGCTTGACGCTGCTG
kb_n563_o1_r1	CCTAACATCAGGGGGACTACTGATGTTAGGTTCGATGTCTTGATTCGCTTGACGCTGCTG
kb_n819_o2_r3	CCTAACATCACGGGGAAGTTTGATGTTAGGTTCGATGTCTTGATTCGCTTGACGCTGCTG
kb_n831_o2_r3	CCTAACATCACCCCCTTCCTTGATGTTAGGTTCGATGTCTTGATTCGCTTGACGCTGCTG
kb_n1519_o1_r2	CCTAACATCAAAAATTCCCGTGATGTTAGGTTCGATGTCTTGATTCGCTTGACGCTGCTG
kb_n2582_o2_r1	CCTAACATCAATTTCCCAATTGATGTTAGGTTCGATGTCTTGATTCGCTTGACGCTGCTG
kb_n2788_o2_r4	CCTAACATCAGGAATTTAGTTGATGTTAGGTTCGATGTCTTGATTCGCTTGACGCTGCTG
kb_n3005_o2_r4	CCTAACATCATGGAAAATTCTGATGTTAGGTTCGATGTCTTGATTCGCTTGACGCTGCTG
kb_n618_o1_r4	CCTAACATCAGGGAAATATATGATGTTAGGTTCGATGTCTTGATTCGCTTGACGCTGCTG
kb_n1752_o2_r3	CCTAACATCAGGAATTCCGCTGATGTTAGGTTCGATGTCTTGATTCGCTTGACGCTGCTG
kb_n860_o1_r1	CCTAACATCACCCCCGTCCCTGATGTTAGGTTCGATGTCTTGATTCGCTTGACGCTGCTG
kb_n3090_o2_r3	CCTAACATCAGGAAATTTATTGATGTTAGGTTCGATGTCTTGATTCGCTTGACGCTGCTG
kb_n749_o2_r2	CCTAACATCATAATGAGGGGTGATGTTAGGTTCGATGTCTTGATTCGCTTGACGCTGCTG
kb_n951_o1_r3	CCTAACATCAGGGCAATCCATGATGTTAGGTTCGATGTCTTGATTCGCTTGACGCTGCTG
kb_n1722_o1_r3	CCTAACATCACCCCCTGTAATGATGTTAGGTTCGATGTCTTGATTCGCTTGACGCTGCTG
kb_n2199_o1_r3	CCTAACATCAGGAAGTACCCTGATGTTAGGTTCGATGTCTTGATTCGCTTGACGCTGCTG
kb_n266_o2_r3	CCTAACATCAATTGGAAATTTGATGTTAGGTTCGATGTCTTGATTCGCTTGACGCTGCTG
kb_n2218_o1_r4	CCTAACATCACCCACTTCCCTGATGTTAGGTTCGATGTCTTGATTCGCTTGACGCTGCTG
kb_n2279_o1_r2	CCTAACATCACCCCCTTCACTGATGTTAGGTTCGATGTCTTGATTCGCTTGACGCTGCTG
kb_n2043_o2_r2	CCTAACATCAGGAAATAACTTGATGTTAGGTTCGATGTCTTGATTCGCTTGACGCTGCTG
kb_n1964_o1_r2	CCTAACATCAGGAGCTTCCCTGATGTTAGGTTCGATGTCTTGATTCGCTTGACGCTGCTG
kb_n3063_o2_r1	CCTAACATCAGGAAAACCCGTGATGTTAGGTTCGATGTCTTGATTCGCTTGACGCTGCTG
kb_n1765_o1_r2	CCTAACATCAACAATTTCCCTGATGTTAGGTTCGATGTCTTGATTCGCTTGACGCTGCTG
kb_n1749_o2_r4	CCTAACATCAGTTTTACCCCTGATGTTAGGTTCGATGTCTTGATTCGCTTGACGCTGCTG
kb_n672_o1_r3	CCTAACATCAGGGGATTGGATGATGTTAGGTTCGATGTCTTGATTCGCTTGACGCTGCTG
kb_n531_o2_r2	CCTAACATCAGGGGGGGTAGTGATGTTAGGTTCGATGTCTTGATTCGCTTGACGCTGCTG
kb_n425_o1_r3	CCTAACATCAAATGGGGAAATGATGTTAGGTTCGATGTCTTGATTCGCTTGACGCTGCTG
kb_n960_o1_r2	CCTAACATCACCCCTCTTTATGATGTTAGGTTCGATGTCTTGATTCGCTTGACGCTGCTG
kb_n1073_o1_r1	CCTAACATCACCACAGGGGGTGATGTTAGGTTCGATGTCTTGATTCGCTTGACGCTGCTG
kb_n3299_o1_r3	CCTAACATCAGGATTCTCCCTGATGTTAGGTTCGATGTCTTGATTCGCTTGACGCTGCTG
kb_n949_o2_r3	CCTAACATCATACAATTCCCTGATGTTAGGTTCGATGTCTTGATTCGCTTGACGCTGCTG
kb_n19_o1_r1	CCTAACATCAGAATTACCCATGATGTTAGGTTCGATGTCTTGATTCGCTTGACGCTGCTG
kb_n2390_o1_r1	CCTAACATCAGGAATCGCCCTGATGTTAGGTTCGATGTCTTGATTCGCTTGACGCTGCTG
kb_n349_o1_r1	CCTAACATCAGGGAGTCCCCTGATGTTAGGTTCGATGTCTTGATTCGCTTGACGCTGCTG
kb_n1366_o2_r1	CCTAACATCATGGGGGTTATTGATGTTAGGTTCGATGTCTTGATTCGCTTGACGCTGCTG
kb_n3015_o2_r3	CCTAACATCATTCCCACCCATGATGTTAGGTTCGATGTCTTGATTCGCTTGACGCTGCTG
kb_n2647_o1_r4	CCTAACATCAAAAATTCCGTTGATGTTAGGTTCGATGTCTTGATTCGCTTGACGCTGCTG
kb_n1852_o1_r3	CCTAACATCACCAGGGGGGGTGATGTTAGGTTCGATGTCTTGATTCGCTTGACGCTGCTG
kb_n3021_o2_r4	CCTAACATCATACCTCCCCCTGATGTTAGGTTCGATGTCTTGATTCGCTTGACGCTGCTG
kb_n2541_o1_r4	CCTAACATCAAGGGAAAAAATGATGTTAGGTTCGATGTCTTGATTCGCTTGACGCTGCTG
kb_n1011_o2_r4	CCTAACATCATGGGAAATCTTGATGTTAGGTTCGATGTCTTGATTCGCTTGACGCTGCTG
kb_n2913_o2_r4	CCTAACATCACGGACTTTTTTGATGTTAGGTTCGATGTCTTGATTCGCTTGACGCTGCTG
kb_n50_o1_r2	CCTAACATCACGCCCCCCCCTGATGTTAGGTTCGATGTCTTGATTCGCTTGACGCTGCTG
kb_n2260_o1_r1	CCTAACATCAAAATCCCCCATGATGTTAGGTTCGATGTCTTGATTCGCTTGACGCTGCTG
kb_n2957_o2_r4	CCTAACATCATCCATCCCCCTGATGTTAGGTTCGATGTCTTGATTCGCTTGACGCTGCTG
kb_n93_o2_r1	CCTAACATCAGTGAATTCCCTGATGTTAGGTTCGATGTCTTGATTCGCTTGACGCTGCTG
kb_n2795_o1_r2	CCTAACATCACCGTTTTCCCTGATGTTAGGTTCGATGTCTTGATTCGCTTGACGCTGCTG
kb_n574_o2_r4	CCTAACATCAGGGGATAATCTGATGTTAGGTTCGATGTCTTGATTCGCTTGACGCTGCTG
kb_n1895_o2_r3	CCTAACATCAGTTATACCCCTGATGTTAGGTTCGATGTCTTGATTCGCTTGACGCTGCTG
kb_n296_o1_r3	CCTAACATCAGCGGGGAAAATGATGTTAGGTTCGATGTCTTGATTCGCTTGACGCTGCTG
kb_n1317_o2_r3	CCTAACATCATAGGAATTTTTGATGTTAGGTTCGATGTCTTGATTCGCTTGACGCTGCTG
kb_n2112_o1_r1	CCTAACATCAGGGTATACCCTGATGTTAGGTTCGATGTCTTGATTCGCTTGACGCTGCTG
kb_n1666_o2_r1	CCTAACATCAGGGAAAGCTTTGATGTTAGGTTCGATGTCTTGATTCGCTTGACGCTGCTG
kb_n1967_o2_r3	CCTAACATCATTTCCCCGTCTGATGTTAGGTTCGATGTCTTGATTCGCTTGACGCTGCTG
kb_n462_o1_r4	CCTAACATCACCCCCATTGCTGATGTTAGGTTCGATGTCTTGATTCGCTTGACGCTGCTG
kb_n3275_o1_r2	CCTAACATCACAACTTTCCCTGATGTTAGGTTCGATGTCTTGATTCGCTTGACGCTGCTG
kb_n211_o1_r2	CCTAACATCAGGGGGAGATATGATGTTAGGTTCGATGTCTTGATTCGCTTGACGCTGCTG
kb_n1553_o1_r4	CCTAACATCAACCCCCCCCCTGATGTTAGGTTCGATGTCTTGATTCGCTTGACGCTGCTG
kb_n1364_o1_r4	CCTAACATCAAATAACCCCCTGATGTTAGGTTCGATGTCTTGATTCGCTTGACGCTGCTG
kb_n2385_o1_r4	CCTAACATCAAGTGCGGGGGTGATGTTAGGTTCGATGTCTTGATTCGCTTGACGCTGCTG
kb_n1291_o1_r4	CCTAACATCAGTCGGGGAAATGATGTTAGGTTCGATGTCTTGATTCGCTTGACGCTGCTG
kb_n296_o1_r4	CCTAACATCAGCGGGGAAAATGATGTTAGGTTCGATGTCTTGATTCGCTTGACGCTGCTG
kb_n123_o2_r1	CCTAACATCAGGGATGCCCTTGATGTTAGGTTCGATGTCTTGATTCGCTTGACGCTGCTG
kb_n1379_o1_r1	CCTAACATCAAGTACGGGGGTGATGTTAGGTTCGATGTCTTGATTCGCTTGACGCTGCTG
kb_n1681_o1_r3	CCTAACATCACGCAAATTCCTGATGTTAGGTTCGATGTCTTGATTCGCTTGACGCTGCTG
kb_n1286_o1_r1	CCTAACATCAGGGGGATCCATGATGTTAGGTTCGATGTCTTGATTCGCTTGACGCTGCTG
kb_n2085_o2_r4	CCTAACATCAGGGGGACGATTGATGTTAGGTTCGATGTCTTGATTCGCTTGACGCTGCTG
kb_n1732_o1_r3	CCTAACATCAAATCCCCCCCTGATGTTAGGTTCGATGTCTTGATTCGCTTGACGCTGCTG
kb_n527_o1_r4	CCTAACATCAAAATCTCCCCTGATGTTAGGTTCGATGTCTTGATTCGCTTGACGCTGCTG
kb_n422_o1_r1	CCTAACATCAAAAAGTCCCGTGATGTTAGGTTCGATGTCTTGATTCGCTTGACGCTGCTG
kb_n1704_o1_r2	CCTAACATCACCGTCCCCCCTGATGTTAGGTTCGATGTCTTGATTCGCTTGACGCTGCTG
kb_n2688_o1_r1	CCTAACATCAAAATGTCCCCTGATGTTAGGTTCGATGTCTTGATTCGCTTGACGCTGCTG
kb_n2722_o2_r2	CCTAACATCAGGATTATCCGTGATGTTAGGTTCGATGTCTTGATTCGCTTGACGCTGCTG
kb_n2683_o1_r4	CCTAACATCAAGGGATTTCCTGATGTTAGGTTCGATGTCTTGATTCGCTTGACGCTGCTG
kb_n105_o1_r2	CCTAACATCAGGCCACCCCCTGATGTTAGGTTCGATGTCTTGATTCGCTTGACGCTGCTG
kb_n1652_o1_r1	CCTAACATCACTTCCCCCACTGATGTTAGGTTCGATGTCTTGATTCGCTTGACGCTGCTG
kb_n1212_o2_r4	CCTAACATCACCCCCTCCGTTGATGTTAGGTTCGATGTCTTGATTCGCTTGACGCTGCTG
kb_n1347_o2_r4	CCTAACATCAGGGAAAAGTCTGATGTTAGGTTCGATGTCTTGATTCGCTTGACGCTGCTG
kb_n2583_o1_r1	CCTAACATCAGGTAATTCCATGATGTTAGGTTCGATGTCTTGATTCGCTTGACGCTGCTG
kb_n911_o2_r2	CCTAACATCAGGAATATTTCTGATGTTAGGTTCGATGTCTTGATTCGCTTGACGCTGCTG
kb_n2254_o2_r1	CCTAACATCAGGGGGCTGTTTGATGTTAGGTTCGATGTCTTGATTCGCTTGACGCTGCTG
kb_n1946_o1_r2	CCTAACATCAAACCCCCGGATGATGTTAGGTTCGATGTCTTGATTCGCTTGACGCTGCTG
kb_n542_o1_r2	CCTAACATCACCCCCCTCGGTGATGTTAGGTTCGATGTCTTGATTCGCTTGACGCTGCTG
kb_n2652_o2_r3	CCTAACATCATCCCCCCAGTTGATGTTAGGTTCGATGTCTTGATTCGCTTGACGCTGCTG
kb_n3022_o2_r2	CCTAACATCACGAAGGGGGGTGATGTTAGGTTCGATGTCTTGATTCGCTTGACGCTGCTG
kb_n2479_o2_r3	CCTAACATCAGTCTTCCCCCTGATGTTAGGTTCGATGTCTTGATTCGCTTGACGCTGCTG
kb_n2006_o1_r1	CCTAACATCACCCCCCATTATGATGTTAGGTTCGATGTCTTGATTCGCTTGACGCTGCTG
kb_n2642_o1_r2	CCTAACATCAATTGGGGAAATGATGTTAGGTTCGATGTCTTGATTCGCTTGACGCTGCTG
kb_n1625_o2_r2	CCTAACATCATGGGGATATTTGATGTTAGGTTCGATGTCTTGATTCGCTTGACGCTGCTG
kb_n1832_o1_r3	CCTAACATCAAAAACTCCCTTGATGTTAGGTTCGATGTCTTGATTCGCTTGACGCTGCTG
kb_n1431_o1_r1	CCTAACATCAACCCCCCCACTGATGTTAGGTTCGATGTCTTGATTCGCTTGACGCTGCTG
kb_n3004_o2_r3	CCTAACATCAGGTAAAACCCTGATGTTAGGTTCGATGTCTTGATTCGCTTGACGCTGCTG
kb_n1087_o2_r4	CCTAACATCATGATTTTTCCTGATGTTAGGTTCGATGTCTTGATTCGCTTGACGCTGCTG
kb_n1918_o2_r2	CCTAACATCATTGGGGGGATTGATGTTAGGTTCGATGTCTTGATTCGCTTGACGCTGCTG
kb_n962_o2_r1	CCTAACATCAGGGTGATTTTTGATGTTAGGTTCGATGTCTTGATTCGCTTGACGCTGCTG
kb_n1936_o1_r2	CCTAACATCACGTAAACCCCTGATGTTAGGTTCGATGTCTTGATTCGCTTGACGCTGCTG
kb_n2931_o2_r3	CCTAACATCATCACCCCCCCTGATGTTAGGTTCGATGTCTTGATTCGCTTGACGCTGCTG
kb_n3220_o1_r2	CCTAACATCACGGGGGGGACTGATGTTAGGTTCGATGTCTTGATTCGCTTGACGCTGCTG
kb_n80_o1_r2	CCTAACATCAGGGGGAATACTGATGTTAGGTTCGATGTCTTGATTCGCTTGACGCTGCTG
kb_n2281_o2_r3	CCTAACATCATGTTTTCCCCTGATGTTAGGTTCGATGTCTTGATTCGCTTGACGCTGCTG
kb_n1556_o2_r4	CCTAACATCAGGGAAACGCCTGATGTTAGGTTCGATGTCTTGATTCGCTTGACGCTGCTG
kb_n52_o1_r2	CCTAACATCAGAAACTCCCATGATGTTAGGTTCGATGTCTTGATTCGCTTGACGCTGCTG
kb_n1540_o1_r4	CCTAACATCAGAATAACCCCTGATGTTAGGTTCGATGTCTTGATTCGCTTGACGCTGCTG
kb_n1925_o2_r4	CCTAACATCAGGGGAGTCCCTGATGTTAGGTTCGATGTCTTGATTCGCTTGACGCTGCTG
kb_n2992_o2_r2	CCTAACATCAGGGAATGCCTTGATGTTAGGTTCGATGTCTTGATTCGCTTGACGCTGCTG
kb_n1982_o1_r2	CCTAACATCACCCCCTCTCCTGATGTTAGGTTCGATGTCTTGATTCGCTTGACGCTGCTG
kb_n3280_o1_r2	CCTAACATCACACCCGGGGGTGATGTTAGGTTCGATGTCTTGATTCGCTTGACGCTGCTG
kb_n1368_o2_r2	CCTAACATCATTGGGGATTTTGATGTTAGGTTCGATGTCTTGATTCGCTTGACGCTGCTG
kb_n1579_o2_r4	CCTAACATCATCAAATCCCCTGATGTTAGGTTCGATGTCTTGATTCGCTTGACGCTGCTG
kb_n2860_o2_r1	CCTAACATCATTTTCCCCAGTGATGTTAGGTTCGATGTCTTGATTCGCTTGACGCTGCTG
kb_n2955_o1_r2	CCTAACATCACCACTTTCCCTGATGTTAGGTTCGATGTCTTGATTCGCTTGACGCTGCTG
kb_n2124_o1_r2	CCTAACATCAAATTGCCCCCTGATGTTAGGTTCGATGTCTTGATTCGCTTGACGCTGCTG
kb_n1656_o1_r4	CCTAACATCAGGAATTTACCTGATGTTAGGTTCGATGTCTTGATTCGCTTGACGCTGCTG
kb_n342_o1_r1	CCTAACATCAGGGGACTTACTGATGTTAGGTTCGATGTCTTGATTCGCTTGACGCTGCTG
kb_n912_o1_r2	CCTAACATCAGGACACCCCATGATGTTAGGTTCGATGTCTTGATTCGCTTGACGCTGCTG
kb_n547_o1_r2	CCTAACATCAAGGGGGGAATTGATGTTAGGTTCGATGTCTTGATTCGCTTGACGCTGCTG
kb_n2288_o1_r1	CCTAACATCAAGGGGATCCCTGATGTTAGGTTCGATGTCTTGATTCGCTTGACGCTGCTG
kb_n2420_o1_r3	CCTAACATCAATGGGGGGGGTGATGTTAGGTTCGATGTCTTGATTCGCTTGACGCTGCTG
kb_n2621_o2_r1	CCTAACATCAGGAATTTATCTGATGTTAGGTTCGATGTCTTGATTCGCTTGACGCTGCTG
kb_n332_o2_r2	CCTAACATCATTTCCCCCGGTGATGTTAGGTTCGATGTCTTGATTCGCTTGACGCTGCTG
kb_n888_o1_r1	CCTAACATCAAGGAATGCCCTGATGTTAGGTTCGATGTCTTGATTCGCTTGACGCTGCTG
kb_n1572_o2_r4	CCTAACATCAGGGGAAAACGTGATGTTAGGTTCGATGTCTTGATTCGCTTGACGCTGCTG
kb_n2038_o1_r2	CCTAACATCAAAAAGTCCCTTGATGTTAGGTTCGATGTCTTGATTCGCTTGACGCTGCTG
kb_n2761_o1_r2	CCTAACATCAGGAAAATACCTGATGTTAGGTTCGATGTCTTGATTCGCTTGACGCTGCTG
kb_n1222_o2_r2	CCTAACATCAGGGGAATATGTGATGTTAGGTTCGATGTCTTGATTCGCTTGACGCTGCTG
kb_n868_o1_r2	CCTAACATCAATATTTCCCCTGATGTTAGGTTCGATGTCTTGATTCGCTTGACGCTGCTG
kb_n1858_o1_r2	CCTAACATCACCCCCTCACGTGATGTTAGGTTCGATGTCTTGATTCGCTTGACGCTGCTG
kb_n1447_o1_r4	CCTAACATCAGGAAATCCCATGATGTTAGGTTCGATGTCTTGATTCGCTTGACGCTGCTG
kb_n157_o1_r3	CCTAACATCACCCGTTTCCCTGATGTTAGGTTCGATGTCTTGATTCGCTTGACGCTGCTG
kb_n1266_o1_r3	CCTAACATCACCAAAACCCCTGATGTTAGGTTCGATGTCTTGATTCGCTTGACGCTGCTG
kb_n846_o2_r4	CCTAACATCAGGTGATTTCCTGATGTTAGGTTCGATGTCTTGATTCGCTTGACGCTGCTG
kb_n45_o2_r2	CCTAACATCACCTGTGGGGGTGATGTTAGGTTCGATGTCTTGATTCGCTTGACGCTGCTG
kb_n1047_o1_r2	CCTAACATCAAGTTTTTCCCTGATGTTAGGTTCGATGTCTTGATTCGCTTGACGCTGCTG
kb_n1881_o1_r2	CCTAACATCAAAATAGTCCCTGATGTTAGGTTCGATGTCTTGATTCGCTTGACGCTGCTG
kb_n1589_o2_r3	CCTAACATCATTAGTTCCCCTGATGTTAGGTTCGATGTCTTGATTCGCTTGACGCTGCTG
kb_n1774_o1_r3	CCTAACATCAGGGGGCTTTATGATGTTAGGTTCGATGTCTTGATTCGCTTGACGCTGCTG
kb_n3291_o2_r4	CCTAACATCAGGGGAAATCTTGATGTTAGGTTCGATGTCTTGATTCGCTTGACGCTGCTG
kb_n1508_o1_r4	CCTAACATCACGGAAAAACCTGATGTTAGGTTCGATGTCTTGATTCGCTTGACGCTGCTG
kb_n960_o2_r3	CCTAACATCATAAAGAGGGGTGATGTTAGGTTCGATGTCTTGATTCGCTTGACGCTGCTG
kb_n2667_o1_r2	CCTAACATCAGGGGGAAGGATGATGTTAGGTTCGATGTCTTGATTCGCTTGACGCTGCTG
kb_n375_o1_r1	CCTAACATCAAGAGACCCCCTGATGTTAGGTTCGATGTCTTGATTCGCTTGACGCTGCTG
kb_n206_o1_r3	CCTAACATCAAAAAAGCCCCTGATGTTAGGTTCGATGTCTTGATTCGCTTGACGCTGCTG
kb_n1047_o2_r3	CCTAACATCAGGGAAAAACTTGATGTTAGGTTCGATGTCTTGATTCGCTTGACGCTGCTG
kb_n752_o1_r2	CCTAACATCAACGGGGGAAATGATGTTAGGTTCGATGTCTTGATTCGCTTGACGCTGCTG
kb_n801_o2_r3	CCTAACATCATAATAGGGGGTGATGTTAGGTTCGATGTCTTGATTCGCTTGACGCTGCTG
kb_n557_o2_r2	CCTAACATCAGTGGAAATTCTGATGTTAGGTTCGATGTCTTGATTCGCTTGACGCTGCTG
kb_n1385_o1_r2	CCTAACATCACGTCCCCCCCTGATGTTAGGTTCGATGTCTTGATTCGCTTGACGCTGCTG
kb_n451_o2_r2	CCTAACATCATGGAAAATCTTGATGTTAGGTTCGATGTCTTGATTCGCTTGACGCTGCTG
kb_n2439_o1_r4	CCTAACATCAAATTTTCCGCTGATGTTAGGTTCGATGTCTTGATTCGCTTGACGCTGCTG
kb_n2160_o2_r4	CCTAACATCAAAGGGGGGTTTGATGTTAGGTTCGATGTCTTGATTCGCTTGACGCTGCTG
kb_n2990_o2_r1	CCTAACATCATTACCCTCCCTGATGTTAGGTTCGATGTCTTGATTCGCTTGACGCTGCTG
kb_n869_o1_r2	CCTAACATCAGGAGTTTACCTGATGTTAGGTTCGATGTCTTGATTCGCTTGACGCTGCTG
kb_n1812_o1_r3	CCTAACATCAAGGGGTTTTCTGATGTTAGGTTCGATGTCTTGATTCGCTTGACGCTGCTG
kb_n3021_o2_r2	CCTAACATCATACCTCCCCCTGATGTTAGGTTCGATGTCTTGATTCGCTTGACGCTGCTG
kb_n95_o2_r4	CCTAACATCATATAAGGGGGTGATGTTAGGTTCGATGTCTTGATTCGCTTGACGCTGCTG
kb_n2640_o2_r2	CCTAACATCAGCAAAGGGGGTGATGTTAGGTTCGATGTCTTGATTCGCTTGACGCTGCTG
kb_n1266_o1_r2	CCTAACATCACCAAAACCCCTGATGTTAGGTTCGATGTCTTGATTCGCTTGACGCTGCTG
kb_n2721_o2_r2	CCTAACATCAAAGGGGATTTTGATGTTAGGTTCGATGTCTTGATTCGCTTGACGCTGCTG
kb_n3290_o2_r4	CCTAACATCAGGGTGGGGGGTGATGTTAGGTTCGATGTCTTGATTCGCTTGACGCTGCTG
kb_n823_o1_r2	CCTAACATCAGGAAATTACCTGATGTTAGGTTCGATGTCTTGATTCGCTTGACGCTGCTG
kb_n327_o2_r2	CCTAACATCAGGTACCTCCCTGATGTTAGGTTCGATGTCTTGATTCGCTTGACGCTGCTG
kb_n1440_o2_r3	CCTAACATCATCCCCCCTTTTGATGTTAGGTTCGATGTCTTGATTCGCTTGACGCTGCTG
kb_n1390_o1_r4	CCTAACATCACAAGTTTCCCTGATGTTAGGTTCGATGTCTTGATTCGCTTGACGCTGCTG
kb_n120_o1_r1	CCTAACATCACGGAATTCCATGATGTTAGGTTCGATGTCTTGATTCGCTTGACGCTGCTG
kb_n2139_o2_r4	CCTAACATCATGTAATCCCCTGATGTTAGGTTCGATGTCTTGATTCGCTTGACGCTGCTG
kb_n1065_o2_r2	CCTAACATCAGGGGGCGCCCTGATGTTAGGTTCGATGTCTTGATTCGCTTGACGCTGCTG
kb_n1249_o2_r2	CCTAACATCAGTACTGCCCCTGATGTTAGGTTCGATGTCTTGATTCGCTTGACGCTGCTG
kb_n1720_o2_r3	CCTAACATCATGCCCCCCCTTGATGTTAGGTTCGATGTCTTGATTCGCTTGACGCTGCTG
kb_n2107_o2_r1	CCTAACATCAGGGGGAAAATTGATGTTAGGTTCGATGTCTTGATTCGCTTGACGCTGCTG
kb_n435_o1_r3	CCTAACATCACGAGTTTCCCTGATGTTAGGTTCGATGTCTTGATTCGCTTGACGCTGCTG
kb_n581_o2_r1	CCTAACATCATCCCCCCAACTGATGTTAGGTTCGATGTCTTGATTCGCTTGACGCTGCTG
kb_n1387_o2_r2	CCTAACATCATGAACTCCCCTGATGTTAGGTTCGATGTCTTGATTCGCTTGACGCTGCTG
kb_n623_o2_r4	CCTAACATCAGGGGGAACATTGATGTTAGGTTCGATGTCTTGATTCGCTTGACGCTGCTG
kb_n1654_o2_r2	CCTAACATCATGGGTAATTTTGATGTTAGGTTCGATGTCTTGATTCGCTTGACGCTGCTG
kb_n958_o1_r4	CCTAACATCAAGTGTTTCCCTGATGTTAGGTTCGATGTCTTGATTCGCTTGACGCTGCTG
kb_n490_o2_r2	CCTAACATCAATTCCCCACTTGATGTTAGGTTCGATGTCTTGATTCGCTTGACGCTGCTG
kb_n712_o2_r1	CCTAACATCATTCCCACATGTGATGTTAGGTTCGATGTCTTGATTCGCTTGACGCTGCTG
kb_n2258_o1_r3	CCTAACATCAAAACCCCCCTTGATGTTAGGTTCGATGTCTTGATTCGCTTGACGCTGCTG
kb_n1869_o1_r4	CCTAACATCAGGACTATCCCTGATGTTAGGTTCGATGTCTTGATTCGCTTGACGCTGCTG
kb_n1265_o1_r4	CCTAACATCAGGGGATCCCCTGATGTTAGGTTCGATGTCTTGATTCGCTTGACGCTGCTG
kb_n1830_o2_r4	CCTAACATCATGGGTATTTTTGATGTTAGGTTCGATGTCTTGATTCGCTTGACGCTGCTG
kb_n1486_o2_r4	CCTAACATCAGGAATTTACGTGATGTTAGGTTCGATGTCTTGATTCGCTTGACGCTGCTG
kb_n2441_o1_r3	CCTAACATCAAGAATTTCCATGATGTTAGGTTCGATGTCTTGATTCGCTTGACGCTGCTG
kb_n970_o1_r3	CCTAACATCAACTTTTCCCCTGATGTTAGGTTCGATGTCTTGATTCGCTTGACGCTGCTG
kb_n747_o1_r3	CCTAACATCAGGGGTACCCCTGATGTTAGGTTCGATGTCTTGATTCGCTTGACGCTGCTG
kb_n146_o1_r3	CCTAACATCACAGGTGGGGGTGATGTTAGGTTCGATGTCTTGATTCGCTTGACGCTGCTG
kb_n298_o1_r3	CCTAACATCAGACTTTCCCATGATGTTAGGTTCGATGTCTTGATTCGCTTGACGCTGCTG
kb_n1308_o2_r1	CCTAACATCAGGTTGTTCCCTGATGTTAGGTTCGATGTCTTGATTCGCTTGACGCTGCTG
kb_n3088_o2_r4	CCTAACATCATAGAAACCCCTGATGTTAGGTTCGATGTCTTGATTCGCTTGACGCTGCTG
kb_n2175_o1_r4	CCTAACATCACCCCCACCCCTGATGTTAGGTTCGATGTCTTGATTCGCTTGACGCTGCTG
kb_n1692_o2_r3	CCTAACATCATACATTTCCCTGATGTTAGGTTCGATGTCTTGATTCGCTTGACGCTGCTG
kb_n352_o1_r4	CCTAACATCAAGGGAAAAATTGATGTTAGGTTCGATGTCTTGATTCGCTTGACGCTGCTG
kb_n2899_o1_r4	CCTAACATCAAATTCCCAGATGATGTTAGGTTCGATGTCTTGATTCGCTTGACGCTGCTG
kb_n2860_o2_r2	CCTAACATCATTTTCCCCAGTGATGTTAGGTTCGATGTCTTGATTCGCTTGACGCTGCTG
kb_n3093_o1_r2	CCTAACATCAAAGATTTCCCTGATGTTAGGTTCGATGTCTTGATTCGCTTGACGCTGCTG
kb_n3207_o1_r2	CCTAACATCATTATGGGAAATGATGTTAGGTTCGATGTCTTGATTCGCTTGACGCTGCTG
kb_n2345_o1_r4	CCTAACATCAGGGGAGTTTATGATGTTAGGTTCGATGTCTTGATTCGCTTGACGCTGCTG
kb_n2062_o2_r2	CCTAACATCAGGGAATTCTGTGATGTTAGGTTCGATGTCTTGATTCGCTTGACGCTGCTG
kb_n822_o2_r4	CCTAACATCAGGGGTTTCCCTGATGTTAGGTTCGATGTCTTGATTCGCTTGACGCTGCTG
kb_n1636_o2_r1	CCTAACATCATGGAAACCCCTGATGTTAGGTTCGATGTCTTGATTCGCTTGACGCTGCTG
kb_n542_o1_r1	CCTAACATCACCCCCCTCGGTGATGTTAGGTTCGATGTCTTGATTCGCTTGACGCTGCTG
kb_n1361_o2_r4	CCTAACATCAGTAGACCCCCTGATGTTAGGTTCGATGTCTTGATTCGCTTGACGCTGCTG
kb_n1339_o2_r2	CCTAACATCAAAGTCCCCTTTGATGTTAGGTTCGATGTCTTGATTCGCTTGACGCTGCTG
kb_n2416_o2_r3	CCTAACATCAGGTACTTTCCTGATGTTAGGTTCGATGTCTTGATTCGCTTGACGCTGCTG
kb_n2214_o2_r2	CCTAACATCACCCCCGCCCTTGATGTTAGGTTCGATGTCTTGATTCGCTTGACGCTGCTG
kb_n2381_o1_r3	CCTAACATCATAAACCCCCATGATGTTAGGTTCGATGTCTTGATTCGCTTGACGCTGCTG
kb_n2808_o1_r2	CCTAACATCACGGAATCTCCTGATGTTAGGTTCGATGTCTTGATTCGCTTGACGCTGCTG
kb_n1462_o2_r3	CCTAACATCAGTTCATCCCCTGATGTTAGGTTCGATGTCTTGATTCGCTTGACGCTGCTG
kb_n2760_o1_r4	CCTAACATCAGAACATTCCCTGATGTTAGGTTCGATGTCTTGATTCGCTTGACGCTGCTG
kb_n523_o1_r2	CCTAACATCAGTTTTCCCCATGATGTTAGGTTCGATGTCTTGATTCGCTTGACGCTGCTG
kb_n2145_o2_r2	CCTAACATCAGGATTCCCCTTGATGTTAGGTTCGATGTCTTGATTCGCTTGACGCTGCTG
kb_n3252_o2_r2	CCTAACATCAGGAATTCACTTGATGTTAGGTTCGATGTCTTGATTCGCTTGACGCTGCTG
kb_n1119_o1_r1	CCTAACATCAAATGGGGGAATGATGTTAGGTTCGATGTCTTGATTCGCTTGACGCTGCTG
kb_n3302_o1_r1	CCTAACATCAGGGAGATTTGTGATGTTAGGTTCGATGTCTTGATTCGCTTGACGCTGCTG
kb_n3197_o1_r2	CCTAACATCACAAACTTCCCTGATGTTAGGTTCGATGTCTTGATTCGCTTGACGCTGCTG
kb_n1050_o2_r3	CCTAACATCAGAAATTCCGTTGATGTTAGGTTCGATGTCTTGATTCGCTTGACGCTGCTG
kb_n408_o2_r3	CCTAACATCAGTAATTTCCGTGATGTTAGGTTCGATGTCTTGATTCGCTTGACGCTGCTG
kb_n840_o2_r3	CCTAACATCAGGTGATTACCTGATGTTAGGTTCGATGTCTTGATTCGCTTGACGCTGCTG
kb_n722_o2_r1	CCTAACATCAGGGAAATCGGTGATGTTAGGTTCGATGTCTTGATTCGCTTGACGCTGCTG
kb_n3244_o2_r2	CCTAACATCAGGAAATGGGGTGATGTTAGGTTCGATGTCTTGATTCGCTTGACGCTGCTG
kb_n2511_o2_r4	CCTAACATCACCCCCTGGGGTGATGTTAGGTTCGATGTCTTGATTCGCTTGACGCTGCTG
kb_n617_o2_r4	CCTAACATCAGGGGGGTACTTGATGTTAGGTTCGATGTCTTGATTCGCTTGACGCTGCTG
kb_n1474_o2_r1	CCTAACATCATCAAAATCCCTGATGTTAGGTTCGATGTCTTGATTCGCTTGACGCTGCTG
kb_n2458_o1_r2	CCTAACATCAATGGCGGGGGTGATGTTAGGTTCGATGTCTTGATTCGCTTGACGCTGCTG
kb_n659_o1_r2	CCTAACATCAATGGAATTCCTGATGTTAGGTTCGATGTCTTGATTCGCTTGACGCTGCTG
kb_n987_o1_r4	CCTAACATCACCTTCCCCCCTGATGTTAGGTTCGATGTCTTGATTCGCTTGACGCTGCTG
kb_n2833_o2_r1	CCTAACATCATCCCCTTTCCTGATGTTAGGTTCGATGTCTTGATTCGCTTGACGCTGCTG
kb_n1021_o1_r1	CCTAACATCAGAAGTTTCCCTGATGTTAGGTTCGATGTCTTGATTCGCTTGACGCTGCTG
kb_n3233_o2_r2	CCTAACATCATGGTTTTCCCTGATGTTAGGTTCGATGTCTTGATTCGCTTGACGCTGCTG
kb_n2094_o1_r3	CCTAACATCAGGACTTCCCCTGATGTTAGGTTCGATGTCTTGATTCGCTTGACGCTGCTG
kb_n1848_o2_r1	CCTAACATCAGGTAAATTTCTGATGTTAGGTTCGATGTCTTGATTCGCTTGACGCTGCTG
kb_n1736_o2_r2	CCTAACATCATACGGGAATTTGATGTTAGGTTCGATGTCTTGATTCGCTTGACGCTGCTG
kb_n2344_o1_r2	CCTAACATCACCCCCCCCTATGATGTTAGGTTCGATGTCTTGATTCGCTTGACGCTGCTG
kb_n1353_o2_r1	CCTAACATCACCCCCTATATTGATGTTAGGTTCGATGTCTTGATTCGCTTGACGCTGCTG
kb_n2930_o2_r1	CCTAACATCAGTGATCCCCCTGATGTTAGGTTCGATGTCTTGATTCGCTTGACGCTGCTG
kb_n1152_o2_r4	CCTAACATCAGGGGCTGTTTTGATGTTAGGTTCGATGTCTTGATTCGCTTGACGCTGCTG
kb_n1135_o2_r4	CCTAACATCATCCCCCATATTGATGTTAGGTTCGATGTCTTGATTCGCTTGACGCTGCTG
kb_n1568_o1_r4	CCTAACATCACATTTCCCCCTGATGTTAGGTTCGATGTCTTGATTCGCTTGACGCTGCTG
kb_n1176_o1_r2	CCTAACATCAAGGTTCCCCCTGATGTTAGGTTCGATGTCTTGATTCGCTTGACGCTGCTG
kb_n1434_o2_r3	CCTAACATCAGTTGAGGGGGTGATGTTAGGTTCGATGTCTTGATTCGCTTGACGCTGCTG
kb_n275_o2_r2	CCTAACATCATCCCCCCTCGTGATGTTAGGTTCGATGTCTTGATTCGCTTGACGCTGCTG
kb_n2257_o1_r3	CCTAACATCACCCATTTCCGTGATGTTAGGTTCGATGTCTTGATTCGCTTGACGCTGCTG
kb_n1820_o1_r2	CCTAACATCAGATGTCCCCCTGATGTTAGGTTCGATGTCTTGATTCGCTTGACGCTGCTG
kb_n884_o2_r1	CCTAACATCAGGGACTTCTCTGATGTTAGGTTCGATGTCTTGATTCGCTTGACGCTGCTG
kb_n593_o1_r2	CCTAACATCACAAAAAACCCTGATGTTAGGTTCGATGTCTTGATTCGCTTGACGCTGCTG
kb_n318_o1_r4	CCTAACATCAGTCCCCCCCATGATGTTAGGTTCGATGTCTTGATTCGCTTGACGCTGCTG
kb_n3295_o2_r2	CCTAACATCATTCCCCCAACTGATGTTAGGTTCGATGTCTTGATTCGCTTGACGCTGCTG
kb_n137_o1_r2	CCTAACATCAGGGGTTTTTATGATGTTAGGTTCGATGTCTTGATTCGCTTGACGCTGCTG
kb_n210_o1_r2	CCTAACATCAAGAAATTCCATGATGTTAGGTTCGATGTCTTGATTCGCTTGACGCTGCTG
kb_n882_o1_r2	CCTAACATCAGGGGATTATATGATGTTAGGTTCGATGTCTTGATTCGCTTGACGCTGCTG
kb_n2982_o1_r4	CCTAACATCAGATTCTCCCCTGATGTTAGGTTCGATGTCTTGATTCGCTTGACGCTGCTG
kb_n401_o1_r1	CCTAACATCAGGGAATCCACTGATGTTAGGTTCGATGTCTTGATTCGCTTGACGCTGCTG
kb_n514_o2_r2	CCTAACATCATCCCCCGATGTGATGTTAGGTTCGATGTCTTGATTCGCTTGACGCTGCTG
kb_n3052_o2_r3	CCTAACATCAGGGGAGTTTCTGATGTTAGGTTCGATGTCTTGATTCGCTTGACGCTGCTG
kb_n3213_o2_r1	CCTAACATCAGGGGAAATGTTGATGTTAGGTTCGATGTCTTGATTCGCTTGACGCTGCTG
kb_n115_o2_r1	CCTAACATCAGGCAATTCCTTGATGTTAGGTTCGATGTCTTGATTCGCTTGACGCTGCTG
kb_n3277_o2_r2	CCTAACATCAGGGGGGTTATTGATGTTAGGTTCGATGTCTTGATTCGCTTGACGCTGCTG
kb_n2672_o2_r2	CCTAACATCAGCGGATTTTCTGATGTTAGGTTCGATGTCTTGATTCGCTTGACGCTGCTG
kb_n613_o2_r2	CCTAACATCATCCCCCCGATTGATGTTAGGTTCGATGTCTTGATTCGCTTGACGCTGCTG
kb_n746_o1_r3	CCTAACATCAAAAATCCCCCTGATGTTAGGTTCGATGTCTTGATTCGCTTGACGCTGCTG
kb_n1083_o1_r2	CCTAACATCACAAATGGGAATGATGTTAGGTTCGATGTCTTGATTCGCTTGACGCTGCTG
kb_n2275_o2_r2	CCTAACATCATGTTAGGGGGTGATGTTAGGTTCGATGTCTTGATTCGCTTGACGCTGCTG
kb_n1111_o1_r4	CCTAACATCAAGTTAGGGGGTGATGTTAGGTTCGATGTCTTGATTCGCTTGACGCTGCTG
kb_n3190_o2_r3	CCTAACATCATCCCCCCTCCTGATGTTAGGTTCGATGTCTTGATTCGCTTGACGCTGCTG
kb_n3275_o2_r1	CCTAACATCAGGGAAAGTTGTGATGTTAGGTTCGATGTCTTGATTCGCTTGACGCTGCTG
kb_n190_o2_r3	CCTAACATCAGGGGATGCCCTGATGTTAGGTTCGATGTCTTGATTCGCTTGACGCTGCTG
kb_n1790_o1_r3	CCTAACATCAGATGGGAAAATGATGTTAGGTTCGATGTCTTGATTCGCTTGACGCTGCTG
kb_n283_o2_r2	CCTAACATCAGGGAAAGGCCTGATGTTAGGTTCGATGTCTTGATTCGCTTGACGCTGCTG
kb_n2155_o2_r2	CCTAACATCACCCCCCGAATTGATGTTAGGTTCGATGTCTTGATTCGCTTGACGCTGCTG
kb_n1721_o1_r2	CCTAACATCACGGAATACCCTGATGTTAGGTTCGATGTCTTGATTCGCTTGACGCTGCTG
kb_n689_o2_r1	CCTAACATCAGCGGGGAATTTGATGTTAGGTTCGATGTCTTGATTCGCTTGACGCTGCTG
kb_n2167_o2_r2	CCTAACATCATGGGGGTGATTGATGTTAGGTTCGATGTCTTGATTCGCTTGACGCTGCTG
kb_n3072_o1_r4	CCTAACATCACATGGGGAAATGATGTTAGGTTCGATGTCTTGATTCGCTTGACGCTGCTG
kb_n2698_o2_r4	CCTAACATCATTTCCCCGTTTGATGTTAGGTTCGATGTCTTGATTCGCTTGACGCTGCTG
kb_n1360_o1_r4	CCTAACATCACATTGTCCCCTGATGTTAGGTTCGATGTCTTGATTCGCTTGACGCTGCTG
kb_n1095_o1_r1	CCTAACATCACCCCCCCCAATGATGTTAGGTTCGATGTCTTGATTCGCTTGACGCTGCTG
kb_n1608_o1_r2	CCTAACATCAAGCAACCCCCTGATGTTAGGTTCGATGTCTTGATTCGCTTGACGCTGCTG
kb_n3088_o1_r4	CCTAACATCAGGGGTTTCTATGATGTTAGGTTCGATGTCTTGATTCGCTTGACGCTGCTG
kb_n813_o2_r2	CCTAACATCAGAAAGTCCCTTGATGTTAGGTTCGATGTCTTGATTCGCTTGACGCTGCTG
kb_n1959_o2_r2	CCTAACATCATGAGATTCCCTGATGTTAGGTTCGATGTCTTGATTCGCTTGACGCTGCTG
kb_n3252_o1_r2	CCTAACATCAAGTGAATTCCTGATGTTAGGTTCGATGTCTTGATTCGCTTGACGCTGCTG
kb_n1722_o2_r1	CCTAACATCATTACAGGGGGTGATGTTAGGTTCGATGTCTTGATTCGCTTGACGCTGCTG
kb_n1975_o1_r4	CCTAACATCACCCCAGCCCCTGATGTTAGGTTCGATGTCTTGATTCGCTTGACGCTGCTG
kb_n1888_o2_r1	CCTAACATCATTGGGGGTTTTGATGTTAGGTTCGATGTCTTGATTCGCTTGACGCTGCTG
kb_n1904_o1_r4	CCTAACATCAAGGGGACTTCTGATGTTAGGTTCGATGTCTTGATTCGCTTGACGCTGCTG
kb_n3245_o1_r2	CCTAACATCAGGGGGAACGATGATGTTAGGTTCGATGTCTTGATTCGCTTGACGCTGCTG
kb_n3226_o2_r1	CCTAACATCAGTACTTCCCCTGATGTTAGGTTCGATGTCTTGATTCGCTTGACGCTGCTG
kb_n1146_o2_r2	CCTAACATCAGGTAACCCCCTGATGTTAGGTTCGATGTCTTGATTCGCTTGACGCTGCTG
kb_n265_o1_r1	CCTAACATCACGAAATCCCCTGATGTTAGGTTCGATGTCTTGATTCGCTTGACGCTGCTG
kb_n382_o2_r3	CCTAACATCATGTACTTCCCTGATGTTAGGTTCGATGTCTTGATTCGCTTGACGCTGCTG
kb_n2164_o2_r2	CCTAACATCATATTCCCCCGTGATGTTAGGTTCGATGTCTTGATTCGCTTGACGCTGCTG
kb_n1938_o2_r4	CCTAACATCATGTAAATTACTGATGTTAGGTTCGATGTCTTGATTCGCTTGACGCTGCTG
kb_n961_o2_r1	CCTAACATCAGGGAATTATTTGATGTTAGGTTCGATGTCTTGATTCGCTTGACGCTGCTG
kb_n1293_o1_r1	CCTAACATCAAGGGGGGTATTGATGTTAGGTTCGATGTCTTGATTCGCTTGACGCTGCTG
kb_n2287_o2_r3	CCTAACATCATAATCCCCCTTGATGTTAGGTTCGATGTCTTGATTCGCTTGACGCTGCTG
kb_n1940_o2_r3	CCTAACATCATAACGAGGGGTGATGTTAGGTTCGATGTCTTGATTCGCTTGACGCTGCTG
kb_n2474_o2_r2	CCTAACATCACATGGGAATTTGATGTTAGGTTCGATGTCTTGATTCGCTTGACGCTGCTG
kb_n199_o1_r4	CCTAACATCAAAAAATCTCCTGATGTTAGGTTCGATGTCTTGATTCGCTTGACGCTGCTG
kb_n741_o2_r1	CCTAACATCATCCCCCACAGTGATGTTAGGTTCGATGTCTTGATTCGCTTGACGCTGCTG
kb_n1995_o2_r3	CCTAACATCAGGGGGAGGTCTGATGTTAGGTTCGATGTCTTGATTCGCTTGACGCTGCTG
kb_n606_o1_r4	CCTAACATCAAGGAGTTTCCTGATGTTAGGTTCGATGTCTTGATTCGCTTGACGCTGCTG
kb_n44_o2_r2	CCTAACATCAGGACTTGCCGTGATGTTAGGTTCGATGTCTTGATTCGCTTGACGCTGCTG
kb_n2954_o1_r2	CCTAACATCAATTCCCCCACTGATGTTAGGTTCGATGTCTTGATTCGCTTGACGCTGCTG
kb_n285_o2_r2	CCTAACATCAGGGGTAATTTTGATGTTAGGTTCGATGTCTTGATTCGCTTGACGCTGCTG
kb_n37_o2_r4	CCTAACATCATGGGGTTTTCTGATGTTAGGTTCGATGTCTTGATTCGCTTGACGCTGCTG
kb_n2099_o1_r1	CCTAACATCAGGTTATTCCATGATGTTAGGTTCGATGTCTTGATTCGCTTGACGCTGCTG
kb_n755_o2_r2	CCTAACATCAAGTCCCCCCTTGATGTTAGGTTCGATGTCTTGATTCGCTTGACGCTGCTG
kb_n2890_o1_r4	CCTAACATCACCCCCCTAACTGATGTTAGGTTCGATGTCTTGATTCGCTTGACGCTGCTG
kb_n37_o2_r1	CCTAACATCATGGGGTTTTCTGATGTTAGGTTCGATGTCTTGATTCGCTTGACGCTGCTG
kb_n249_o2_r1	CCTAACATCATGGTAAATTTTGATGTTAGGTTCGATGTCTTGATTCGCTTGACGCTGCTG
kb_n646_o1_r3	CCTAACATCAAACTTCCCCTTGATGTTAGGTTCGATGTCTTGATTCGCTTGACGCTGCTG
kb_n1212_o1_r3	CCTAACATCAACGGAGGGGGTGATGTTAGGTTCGATGTCTTGATTCGCTTGACGCTGCTG
kb_n1414_o2_r2	CCTAACATCAGGGCATATCCTGATGTTAGGTTCGATGTCTTGATTCGCTTGACGCTGCTG
kb_n2760_o2_r1	CCTAACATCAGGGAATGTTCTGATGTTAGGTTCGATGTCTTGATTCGCTTGACGCTGCTG
kb_n2060_o1_r1	CCTAACATCACGGGGTTTTCTGATGTTAGGTTCGATGTCTTGATTCGCTTGACGCTGCTG
kb_n18_o2_r4	CCTAACATCAGGGAAAAGTTTGATGTTAGGTTCGATGTCTTGATTCGCTTGACGCTGCTG
kb_n2079_o1_r1	CCTAACATCAGGAAATTTAATGATGTTAGGTTCGATGTCTTGATTCGCTTGACGCTGCTG
kb_n3123_o2_r2	CCTAACATCAGGGGGTGTCCTGATGTTAGGTTCGATGTCTTGATTCGCTTGACGCTGCTG
kb_n2444_o1_r3	CCTAACATCAGGGGAAGCTATGATGTTAGGTTCGATGTCTTGATTCGCTTGACGCTGCTG
kb_n797_o2_r4	CCTAACATCACAGGGGGAATTGATGTTAGGTTCGATGTCTTGATTCGCTTGACGCTGCTG
kb_n2725_o1_r3	CCTAACATCAAATAAGTCCCTGATGTTAGGTTCGATGTCTTGATTCGCTTGACGCTGCTG
kb_n2987_o1_r1	CCTAACATCATCCCCCCTAATGATGTTAGGTTCGATGTCTTGATTCGCTTGACGCTGCTG
kb_n2572_o2_r2	CCTAACATCAGGGAATATTCTGATGTTAGGTTCGATGTCTTGATTCGCTTGACGCTGCTG
kb_n907_o1_r2	CCTAACATCACCCCCCCAGCTGATGTTAGGTTCGATGTCTTGATTCGCTTGACGCTGCTG
kb_n1831_o2_r2	CCTAACATCATCCCCCCTACTGATGTTAGGTTCGATGTCTTGATTCGCTTGACGCTGCTG
kb_n1011_o1_r2	CCTAACATCAAGATTTCCCATGATGTTAGGTTCGATGTCTTGATTCGCTTGACGCTGCTG
kb_n53_o2_r3	CCTAACATCAGGGAAACGCTTGATGTTAGGTTCGATGTCTTGATTCGCTTGACGCTGCTG
kb_n2103_o1_r1	CCTAACATCACGGAAGTTCCTGATGTTAGGTTCGATGTCTTGATTCGCTTGACGCTGCTG
kb_n107_o2_r3	CCTAACATCACGGAAATTCTTGATGTTAGGTTCGATGTCTTGATTCGCTTGACGCTGCTG
kb_n133_o1_r4	CCTAACATCAGGGGAAGCACTGATGTTAGGTTCGATGTCTTGATTCGCTTGACGCTGCTG
kb_n1461_o2_r1	CCTAACATCAGGGGTGTCCCTGATGTTAGGTTCGATGTCTTGATTCGCTTGACGCTGCTG
kb_n2921_o2_r2	CCTAACATCATTATACCCCCTGATGTTAGGTTCGATGTCTTGATTCGCTTGACGCTGCTG
kb_n225_o2_r2	CCTAACATCAGGGGGGGTTCTGATGTTAGGTTCGATGTCTTGATTCGCTTGACGCTGCTG
kb_n1305_o2_r3	CCTAACATCATGGGGGAATATGATGTTAGGTTCGATGTCTTGATTCGCTTGACGCTGCTG
kb_n1323_o1_r1	CCTAACATCAATGGGGGGGATGATGTTAGGTTCGATGTCTTGATTCGCTTGACGCTGCTG
kb_n68_o1_r2	CCTAACATCAAAATACCCCTTGATGTTAGGTTCGATGTCTTGATTCGCTTGACGCTGCTG
kb_n1395_o2_r2	CCTAACATCATATAGGGGGGTGATGTTAGGTTCGATGTCTTGATTCGCTTGACGCTGCTG
kb_n430_o2_r4	CCTAACATCATTCCCCATGGTGATGTTAGGTTCGATGTCTTGATTCGCTTGACGCTGCTG
kb_n1628_o1_r1	CCTAACATCAACCAGGGGAATGATGTTAGGTTCGATGTCTTGATTCGCTTGACGCTGCTG
kb_n2577_o2_r1	CCTAACATCATCTCCCCCCTTGATGTTAGGTTCGATGTCTTGATTCGCTTGACGCTGCTG
kb_n258_o1_r2	CCTAACATCAACGGGGGGGGTGATGTTAGGTTCGATGTCTTGATTCGCTTGACGCTGCTG
kb_n2135_o1_r4	CCTAACATCAACGGGGGGAATGATGTTAGGTTCGATGTCTTGATTCGCTTGACGCTGCTG
kb_n1816_o1_r4	CCTAACATCAGAAATCCCGATGATGTTAGGTTCGATGTCTTGATTCGCTTGACGCTGCTG
kb_n2553_o2_r2	CCTAACATCAGGTGATTTTTTGATGTTAGGTTCGATGTCTTGATTCGCTTGACGCTGCTG
kb_n400_o2_r2	CCTAACATCATGGGTTTTTTTGATGTTAGGTTCGATGTCTTGATTCGCTTGACGCTGCTG
kb_n1148_o1_r2	CCTAACATCACCTCCCCCCCTGATGTTAGGTTCGATGTCTTGATTCGCTTGACGCTGCTG
kb_n1590_o1_r3	CCTAACATCAGAATTCCCCATGATGTTAGGTTCGATGTCTTGATTCGCTTGACGCTGCTG
kb_n2132_o2_r1	CCTAACATCATTTCCCCTGGTGATGTTAGGTTCGATGTCTTGATTCGCTTGACGCTGCTG
kb_n1166_o2_r4	CCTAACATCATCTCTCCCCCTGATGTTAGGTTCGATGTCTTGATTCGCTTGACGCTGCTG
kb_n3066_o1_r1	CCTAACATCAAAAACTCCCCTGATGTTAGGTTCGATGTCTTGATTCGCTTGACGCTGCTG
kb_n3052_o1_r3	CCTAACATCAGAAACTCCCCTGATGTTAGGTTCGATGTCTTGATTCGCTTGACGCTGCTG
kb_n3270_o2_r4	CCTAACATCATTAGGGGGGGTGATGTTAGGTTCGATGTCTTGATTCGCTTGACGCTGCTG
kb_n1672_o2_r2	CCTAACATCAGGTGAAACCCTGATGTTAGGTTCGATGTCTTGATTCGCTTGACGCTGCTG
kb_n1997_o2_r3	CCTAACATCAGGGGGGTATTTGATGTTAGGTTCGATGTCTTGATTCGCTTGACGCTGCTG
kb_n334_o1_r4	CCTAACATCAGGACTGCCCCTGATGTTAGGTTCGATGTCTTGATTCGCTTGACGCTGCTG
kb_n712_o1_r2	CCTAACATCACATGTGGGAATGATGTTAGGTTCGATGTCTTGATTCGCTTGACGCTGCTG
kb_n76_o2_r4	CCTAACATCAGGAATTCCCTTGATGTTAGGTTCGATGTCTTGATTCGCTTGACGCTGCTG
kb_n415_o2_r3	CCTAACATCAGGGGGTGTTGTGATGTTAGGTTCGATGTCTTGATTCGCTTGACGCTGCTG
kb_n1426_o2_r4	CCTAACATCATTGGAAATTCTGATGTTAGGTTCGATGTCTTGATTCGCTTGACGCTGCTG
kb_n2261_o1_r2	CCTAACATCAGGAATCCCCATGATGTTAGGTTCGATGTCTTGATTCGCTTGACGCTGCTG
kb_n697_o1_r1	CCTAACATCAGGGATATCCATGATGTTAGGTTCGATGTCTTGATTCGCTTGACGCTGCTG
kb_n1894_o1_r1	CCTAACATCAAAAATCCCAGTGATGTTAGGTTCGATGTCTTGATTCGCTTGACGCTGCTG
kb_n1838_o2_r4	CCTAACATCAGGGTAGTTCCTGATGTTAGGTTCGATGTCTTGATTCGCTTGACGCTGCTG
kb_n1395_o2_r4	CCTAACATCATATAGGGGGGTGATGTTAGGTTCGATGTCTTGATTCGCTTGACGCTGCTG
kb_n2044_o2_r1	CCTAACATCATTTCCCCAGCTGATGTTAGGTTCGATGTCTTGATTCGCTTGACGCTGCTG
kb_n960_o2_r1	CCTAACATCATAAAGAGGGGTGATGTTAGGTTCGATGTCTTGATTCGCTTGACGCTGCTG
kb_n1912_o2_r4	CCTAACATCAATTTCCCGATTGATGTTAGGTTCGATGTCTTGATTCGCTTGACGCTGCTG
kb_n1989_o1_r3	CCTAACATCACCTCTTTCCCTGATGTTAGGTTCGATGTCTTGATTCGCTTGACGCTGCTG
kb_n2973_o1_r2	CCTAACATCAGAAGGGGGAATGATGTTAGGTTCGATGTCTTGATTCGCTTGACGCTGCTG
kb_n2887_o2_r2	CCTAACATCATTTCGGGGGGTGATGTTAGGTTCGATGTCTTGATTCGCTTGACGCTGCTG
kb_n1726_o1_r2	CCTAACATCAGGGGAAACAATGATGTTAGGTTCGATGTCTTGATTCGCTTGACGCTGCTG
kb_n1278_o1_r3	CCTAACATCAGGGATTTTTATGATGTTAGGTTCGATGTCTTGATTCGCTTGACGCTGCTG
kb_n3083_o2_r2	CCTAACATCATTCCCCACGTTGATGTTAGGTTCGATGTCTTGATTCGCTTGACGCTGCTG
kb_n1442_o2_r1	CCTAACATCATGGGGGGGGCTGATGTTAGGTTCGATGTCTTGATTCGCTTGACGCTGCTG
kb_n1603_o1_r3	CCTAACATCACCCCCGTATATGATGTTAGGTTCGATGTCTTGATTCGCTTGACGCTGCTG
kb_n1469_o2_r2	CCTAACATCAGGGGAATTTCTGATGTTAGGTTCGATGTCTTGATTCGCTTGACGCTGCTG
kb_n1207_o2_r4	CCTAACATCACCCCCCTTGTTGATGTTAGGTTCGATGTCTTGATTCGCTTGACGCTGCTG
kb_n828_o2_r3	CCTAACATCATTATTTTCCCTGATGTTAGGTTCGATGTCTTGATTCGCTTGACGCTGCTG
kb_n2372_o2_r3	CCTAACATCACCCCCATTCTTGATGTTAGGTTCGATGTCTTGATTCGCTTGACGCTGCTG
kb_n1797_o2_r2	CCTAACATCAGGGGGATATCTGATGTTAGGTTCGATGTCTTGATTCGCTTGACGCTGCTG
kb_n720_o1_r2	CCTAACATCAGGGGGCAATATGATGTTAGGTTCGATGTCTTGATTCGCTTGACGCTGCTG
kb_n3253_o1_r2	CCTAACATCAACGAGGGGGGTGATGTTAGGTTCGATGTCTTGATTCGCTTGACGCTGCTG
kb_n2129_o2_r2	CCTAACATCAAGGGGACTTTTGATGTTAGGTTCGATGTCTTGATTCGCTTGACGCTGCTG
kb_n2478_o1_r4	CCTAACATCAACGGATTTTCTGATGTTAGGTTCGATGTCTTGATTCGCTTGACGCTGCTG
kb_n684_o1_r1	CCTAACATCAAAAAACCCCTTGATGTTAGGTTCGATGTCTTGATTCGCTTGACGCTGCTG
kb_n1845_o1_r3	CCTAACATCAGGGGTTACACTGATGTTAGGTTCGATGTCTTGATTCGCTTGACGCTGCTG
kb_n638_o1_r1	CCTAACATCAGGAATGTACCTGATGTTAGGTTCGATGTCTTGATTCGCTTGACGCTGCTG
kb_n1219_o2_r3	CCTAACATCAGGGGGGGTGCTGATGTTAGGTTCGATGTCTTGATTCGCTTGACGCTGCTG
kb_n2218_o2_r1	CCTAACATCAGGGAAGTGGGTGATGTTAGGTTCGATGTCTTGATTCGCTTGACGCTGCTG
kb_n36_o1_r2	CCTAACATCACGGAATTTTCTGATGTTAGGTTCGATGTCTTGATTCGCTTGACGCTGCTG
kb_n600_o2_r3	CCTAACATCAGGGACTTTTGTGATGTTAGGTTCGATGTCTTGATTCGCTTGACGCTGCTG
kb_n2489_o2_r2	CCTAACATCATATTATCCCCTGATGTTAGGTTCGATGTCTTGATTCGCTTGACGCTGCTG
kb_n3245_o2_r1	CCTAACATCATCGTTCCCCCTGATGTTAGGTTCGATGTCTTGATTCGCTTGACGCTGCTG
kb_n1159_o1_r1	CCTAACATCACCCCGTCCCGTGATGTTAGGTTCGATGTCTTGATTCGCTTGACGCTGCTG
kb_n1227_o1_r2	CCTAACATCAAACCCCCTTATGATGTTAGGTTCGATGTCTTGATTCGCTTGACGCTGCTG
kb_n1869_o2_r3	CCTAACATCAGGGATAGTCCTGATGTTAGGTTCGATGTCTTGATTCGCTTGACGCTGCTG
kb_n3225_o1_r2	CCTAACATCAGAATTTCCCCTGATGTTAGGTTCGATGTCTTGATTCGCTTGACGCTGCTG
kb_n1490_o2_r3	CCTAACATCAGGGGGCTCTTTGATGTTAGGTTCGATGTCTTGATTCGCTTGACGCTGCTG
kb_n2746_o1_r1	CCTAACATCATCCCCCCCCATGATGTTAGGTTCGATGTCTTGATTCGCTTGACGCTGCTG
kb_n2304_o2_r3	CCTAACATCATGGGAGTTCCTGATGTTAGGTTCGATGTCTTGATTCGCTTGACGCTGCTG
kb_n1402_o1_r4	CCTAACATCAATTTTCCCCGTGATGTTAGGTTCGATGTCTTGATTCGCTTGACGCTGCTG
kb_n3_o2_r1	CCTAACATCAGGGGTTTCTTTGATGTTAGGTTCGATGTCTTGATTCGCTTGACGCTGCTG
kb_n2731_o2_r4	CCTAACATCAGGGGAAAAGGTGATGTTAGGTTCGATGTCTTGATTCGCTTGACGCTGCTG
kb_n1254_o2_r3	CCTAACATCAAGGGAAATTTTGATGTTAGGTTCGATGTCTTGATTCGCTTGACGCTGCTG
kb_n3259_o2_r2	CCTAACATCAGGGCTTTTCCTGATGTTAGGTTCGATGTCTTGATTCGCTTGACGCTGCTG
kb_n28_o2_r1	CCTAACATCATAAGGGGATTTGATGTTAGGTTCGATGTCTTGATTCGCTTGACGCTGCTG
kb_n2467_o1_r4	CCTAACATCAAACCCCCTTCTGATGTTAGGTTCGATGTCTTGATTCGCTTGACGCTGCTG
kb_n3144_o1_r3	CCTAACATCAAGAAATCCCCTGATGTTAGGTTCGATGTCTTGATTCGCTTGACGCTGCTG
kb_n3157_o2_r1	CCTAACATCAGGCATTTCCGTGATGTTAGGTTCGATGTCTTGATTCGCTTGACGCTGCTG
kb_n1456_o2_r1	CCTAACATCATCCCCTGGGGTGATGTTAGGTTCGATGTCTTGATTCGCTTGACGCTGCTG
kb_n285_o1_r3	CCTAACATCAAAATTACCCCTGATGTTAGGTTCGATGTCTTGATTCGCTTGACGCTGCTG
kb_n2517_o2_r4	CCTAACATCACCGTTGGGGGTGATGTTAGGTTCGATGTCTTGATTCGCTTGACGCTGCTG
kb_n617_o1_r3	CCTAACATCAAGTACCCCCCTGATGTTAGGTTCGATGTCTTGATTCGCTTGACGCTGCTG
kb_n1245_o2_r3	CCTAACATCATTAATCCCCCTGATGTTAGGTTCGATGTCTTGATTCGCTTGACGCTGCTG
kb_n3037_o1_r3	CCTAACATCAGGGGGAGCACTGATGTTAGGTTCGATGTCTTGATTCGCTTGACGCTGCTG
kb_n1077_o2_r1	CCTAACATCATGGGTAATCCTGATGTTAGGTTCGATGTCTTGATTCGCTTGACGCTGCTG
kb_n1263_o2_r2	CCTAACATCATCCCCGGTACTGATGTTAGGTTCGATGTCTTGATTCGCTTGACGCTGCTG
kb_n863_o2_r1	CCTAACATCATGGCAATTCCTGATGTTAGGTTCGATGTCTTGATTCGCTTGACGCTGCTG
kb_n323_o2_r3	CCTAACATCAGGGAAAGTTTTGATGTTAGGTTCGATGTCTTGATTCGCTTGACGCTGCTG
kb_n747_o2_r3	CCTAACATCAGGGGTACCCCTGATGTTAGGTTCGATGTCTTGATTCGCTTGACGCTGCTG
kb_n1349_o1_r3	CCTAACATCACCCCCAATCATGATGTTAGGTTCGATGTCTTGATTCGCTTGACGCTGCTG
kb_n294_o2_r2	CCTAACATCAGGGACAGGGGTGATGTTAGGTTCGATGTCTTGATTCGCTTGACGCTGCTG
kb_n572_o1_r3	CCTAACATCAGCTTGGGGAATGATGTTAGGTTCGATGTCTTGATTCGCTTGACGCTGCTG
kb_n1366_o1_r3	CCTAACATCAATAACCCCCATGATGTTAGGTTCGATGTCTTGATTCGCTTGACGCTGCTG
kb_n2975_o2_r2	CCTAACATCATCCACCCCCCTGATGTTAGGTTCGATGTCTTGATTCGCTTGACGCTGCTG
kb_n1399_o1_r1	CCTAACATCAATTCCCCTGGTGATGTTAGGTTCGATGTCTTGATTCGCTTGACGCTGCTG
kb_n833_o2_r2	CCTAACATCATCCCCGGGGGTGATGTTAGGTTCGATGTCTTGATTCGCTTGACGCTGCTG
kb_n432_o2_r1	CCTAACATCACCCCCCTTATTGATGTTAGGTTCGATGTCTTGATTCGCTTGACGCTGCTG
kb_n2464_o1_r2	CCTAACATCAAAGACCCCCCTGATGTTAGGTTCGATGTCTTGATTCGCTTGACGCTGCTG
kb_n643_o2_r1	CCTAACATCAGGGGGAGCCCTGATGTTAGGTTCGATGTCTTGATTCGCTTGACGCTGCTG
kb_n2991_o1_r1	CCTAACATCAGGGGGGTACATGATGTTAGGTTCGATGTCTTGATTCGCTTGACGCTGCTG
kb_n1095_o2_r1	CCTAACATCATTGGGGGGGGTGATGTTAGGTTCGATGTCTTGATTCGCTTGACGCTGCTG
kb_n2997_o1_r3	CCTAACATCAATATTGGGGGTGATGTTAGGTTCGATGTCTTGATTCGCTTGACGCTGCTG
kb_n1468_o1_r4	CCTAACATCACGGAAAAAACTGATGTTAGGTTCGATGTCTTGATTCGCTTGACGCTGCTG
kb_n2042_o2_r2	CCTAACATCAAGGGGATGTTTGATGTTAGGTTCGATGTCTTGATTCGCTTGACGCTGCTG
kb_n2303_o1_r1	CCTAACATCACAGGGGGGGGTGATGTTAGGTTCGATGTCTTGATTCGCTTGACGCTGCTG
kb_n236_o1_r3	CCTAACATCAGGGGGCAAGATGATGTTAGGTTCGATGTCTTGATTCGCTTGACGCTGCTG
kb_n2952_o2_r4	CCTAACATCACCCCCAATGTTGATGTTAGGTTCGATGTCTTGATTCGCTTGACGCTGCTG
kb_n83_o2_r1	CCTAACATCAGGGGGGCTTTTGATGTTAGGTTCGATGTCTTGATTCGCTTGACGCTGCTG
kb_n2205_o1_r4	CCTAACATCAGAAAAACACCTGATGTTAGGTTCGATGTCTTGATTCGCTTGACGCTGCTG
kb_n1779_o1_r3	CCTAACATCAGGGGGATATATGATGTTAGGTTCGATGTCTTGATTCGCTTGACGCTGCTG
kb_n99_o1_r1	CCTAACATCAAAACTCCCCATGATGTTAGGTTCGATGTCTTGATTCGCTTGACGCTGCTG
kb_n2689_o2_r1	CCTAACATCATTCCCCCATATGATGTTAGGTTCGATGTCTTGATTCGCTTGACGCTGCTG
kb_n1651_o1_r3	CCTAACATCAGATCCCCCCCTGATGTTAGGTTCGATGTCTTGATTCGCTTGACGCTGCTG
kb_n1754_o2_r2	CCTAACATCAGGGAATTTGCTGATGTTAGGTTCGATGTCTTGATTCGCTTGACGCTGCTG
kb_n2315_o1_r1	CCTAACATCAAGGAAAACCCTGATGTTAGGTTCGATGTCTTGATTCGCTTGACGCTGCTG
kb_n1719_o2_r2	CCTAACATCAGGATTTCCGGTGATGTTAGGTTCGATGTCTTGATTCGCTTGACGCTGCTG
kb_n1288_o2_r3	CCTAACATCAGTATTTTTCCTGATGTTAGGTTCGATGTCTTGATTCGCTTGACGCTGCTG
kb_n295_o1_r3	CCTAACATCAGGGCATACCCTGATGTTAGGTTCGATGTCTTGATTCGCTTGACGCTGCTG
kb_n653_o1_r3	CCTAACATCAAAGGGGGAAATGATGTTAGGTTCGATGTCTTGATTCGCTTGACGCTGCTG
kb_n1975_o1_r2	CCTAACATCACCCCAGCCCCTGATGTTAGGTTCGATGTCTTGATTCGCTTGACGCTGCTG
kb_n2340_o2_r1	CCTAACATCACCCCCCCTTTTGATGTTAGGTTCGATGTCTTGATTCGCTTGACGCTGCTG
kb_n739_o1_r3	CCTAACATCAAATTTCCCATTGATGTTAGGTTCGATGTCTTGATTCGCTTGACGCTGCTG
kb_n3299_o2_r4	CCTAACATCAGGGAGAATCCTGATGTTAGGTTCGATGTCTTGATTCGCTTGACGCTGCTG
kb_n102_o1_r1	CCTAACATCAGGAGATTCCCTGATGTTAGGTTCGATGTCTTGATTCGCTTGACGCTGCTG
kb_n73_o2_r4	CCTAACATCAGTCCGGGGGGTGATGTTAGGTTCGATGTCTTGATTCGCTTGACGCTGCTG
kb_n2814_o1_r4	CCTAACATCAAAAAATCCCATGATGTTAGGTTCGATGTCTTGATTCGCTTGACGCTGCTG
kb_n2166_o1_r4	CCTAACATCAAAATCCCCCGTGATGTTAGGTTCGATGTCTTGATTCGCTTGACGCTGCTG
kb_n2881_o1_r4	CCTAACATCAGGGGGTTTACTGATGTTAGGTTCGATGTCTTGATTCGCTTGACGCTGCTG
kb_n1600_o2_r1	CCTAACATCAGGGGGGTGCTTGATGTTAGGTTCGATGTCTTGATTCGCTTGACGCTGCTG
kb_n918_o1_r3	CCTAACATCACCCCGTTTCCTGATGTTAGGTTCGATGTCTTGATTCGCTTGACGCTGCTG
kb_n3254_o2_r1	CCTAACATCAGGAATGCCCTTGATGTTAGGTTCGATGTCTTGATTCGCTTGACGCTGCTG
kb_n2676_o2_r2	CCTAACATCACCCCCTTTCTTGATGTTAGGTTCGATGTCTTGATTCGCTTGACGCTGCTG
kb_n853_o1_r2	CCTAACATCATTAGGGAAAATGATGTTAGGTTCGATGTCTTGATTCGCTTGACGCTGCTG
kb_n2501_o2_r4	CCTAACATCAGGGACTCTCCTGATGTTAGGTTCGATGTCTTGATTCGCTTGACGCTGCTG
kb_n2617_o1_r4	CCTAACATCAGGGGACTCACTGATGTTAGGTTCGATGTCTTGATTCGCTTGACGCTGCTG
kb_n587_o2_r3	CCTAACATCAGGGGGTTGTCTGATGTTAGGTTCGATGTCTTGATTCGCTTGACGCTGCTG
kb_n2862_o1_r4	CCTAACATCACTAAATTCCCTGATGTTAGGTTCGATGTCTTGATTCGCTTGACGCTGCTG
kb_n2106_o1_r2	CCTAACATCAGGGACTACCCTGATGTTAGGTTCGATGTCTTGATTCGCTTGACGCTGCTG
kb_n1479_o2_r2	CCTAACATCAGTGGGATTTTTGATGTTAGGTTCGATGTCTTGATTCGCTTGACGCTGCTG
kb_n3092_o1_r2	CCTAACATCACCCCCCCTCGTGATGTTAGGTTCGATGTCTTGATTCGCTTGACGCTGCTG
kb_n1646_o2_r3	CCTAACATCAGGGGATTTTTTGATGTTAGGTTCGATGTCTTGATTCGCTTGACGCTGCTG
kb_n1488_o2_r2	CCTAACATCAGGGGAATGTTTGATGTTAGGTTCGATGTCTTGATTCGCTTGACGCTGCTG
kb_n1239_o2_r4	CCTAACATCAGTATATTCCCTGATGTTAGGTTCGATGTCTTGATTCGCTTGACGCTGCTG
kb_n2137_o1_r2	CCTAACATCAAATTCCCCGATGATGTTAGGTTCGATGTCTTGATTCGCTTGACGCTGCTG
kb_n2909_o1_r1	CCTAACATCATAGGGGGAAATGATGTTAGGTTCGATGTCTTGATTCGCTTGACGCTGCTG
kb_n2314_o2_r3	CCTAACATCATTCCCCCTATTGATGTTAGGTTCGATGTCTTGATTCGCTTGACGCTGCTG
kb_n1052_o1_r4	CCTAACATCAGGGGTGGGAATGATGTTAGGTTCGATGTCTTGATTCGCTTGACGCTGCTG
kb_n1523_o1_r1	CCTAACATCAAGTAACCCCCTGATGTTAGGTTCGATGTCTTGATTCGCTTGACGCTGCTG
kb_n1623_o1_r1	CCTAACATCAGGGACGCCCCTGATGTTAGGTTCGATGTCTTGATTCGCTTGACGCTGCTG
kb_n2515_o2_r1	CCTAACATCAGGGGGTGCATTGATGTTAGGTTCGATGTCTTGATTCGCTTGACGCTGCTG
kb_n1321_o1_r2	CCTAACATCAGGCCTTTCCATGATGTTAGGTTCGATGTCTTGATTCGCTTGACGCTGCTG
kb_n1437_o1_r2	CCTAACATCAAGGGGGGGATTGATGTTAGGTTCGATGTCTTGATTCGCTTGACGCTGCTG
kb_n837_o2_r3	CCTAACATCAGAGAGGGGGGTGATGTTAGGTTCGATGTCTTGATTCGCTTGACGCTGCTG
kb_n2231_o2_r1	CCTAACATCAGGGACTCGCCTGATGTTAGGTTCGATGTCTTGATTCGCTTGACGCTGCTG
kb_n994_o2_r1	CCTAACATCAGGGGGATGTTTGATGTTAGGTTCGATGTCTTGATTCGCTTGACGCTGCTG
kb_n979_o1_r3	CCTAACATCAGGCATTCCCCTGATGTTAGGTTCGATGTCTTGATTCGCTTGACGCTGCTG
kb_n2315_o1_r2	CCTAACATCAAGGAAAACCCTGATGTTAGGTTCGATGTCTTGATTCGCTTGACGCTGCTG
kb_n1140_o2_r3	CCTAACATCAGGGAATATAGTGATGTTAGGTTCGATGTCTTGATTCGCTTGACGCTGCTG
kb_n1045_o1_r1	CCTAACATCACTCCCCCCCCTGATGTTAGGTTCGATGTCTTGATTCGCTTGACGCTGCTG
kb_n1609_o1_r1	CCTAACATCAAATTCCCCGTTGATGTTAGGTTCGATGTCTTGATTCGCTTGACGCTGCTG
kb_n18_o2_r1	CCTAACATCAGGGAAAAGTTTGATGTTAGGTTCGATGTCTTGATTCGCTTGACGCTGCTG
kb_n1750_o2_r3	CCTAACATCAGGGAAGGTCCTGATGTTAGGTTCGATGTCTTGATTCGCTTGACGCTGCTG
kb_n2310_o1_r2	CCTAACATCAAAAATTCCGGTGATGTTAGGTTCGATGTCTTGATTCGCTTGACGCTGCTG
kb_n3267_o2_r3	CCTAACATCAGGGGCATTTCTGATGTTAGGTTCGATGTCTTGATTCGCTTGACGCTGCTG
kb_n2840_o2_r2	CCTAACATCAGTACATTCCGTGATGTTAGGTTCGATGTCTTGATTCGCTTGACGCTGCTG
kb_n3282_o2_r2	CCTAACATCAGAAAACCCATTGATGTTAGGTTCGATGTCTTGATTCGCTTGACGCTGCTG
kb_n1825_o2_r2	CCTAACATCACGGAAATTTTTGATGTTAGGTTCGATGTCTTGATTCGCTTGACGCTGCTG
kb_n1425_o1_r3	CCTAACATCAGGATTGTCCCTGATGTTAGGTTCGATGTCTTGATTCGCTTGACGCTGCTG
kb_n2250_o2_r1	CCTAACATCAGTAGAGGGGGTGATGTTAGGTTCGATGTCTTGATTCGCTTGACGCTGCTG
kb_n2217_o1_r2	CCTAACATCAGGGAAAGCACTGATGTTAGGTTCGATGTCTTGATTCGCTTGACGCTGCTG
kb_n2593_o2_r2	CCTAACATCATCCCCCCTTGTGATGTTAGGTTCGATGTCTTGATTCGCTTGACGCTGCTG
kb_n2080_o1_r2	CCTAACATCACGGGGTTTCCTGATGTTAGGTTCGATGTCTTGATTCGCTTGACGCTGCTG
kb_n3022_o2_r4	CCTAACATCACGAAGGGGGGTGATGTTAGGTTCGATGTCTTGATTCGCTTGACGCTGCTG
kb_n1018_o1_r4	CCTAACATCAAGGGATTTTCTGATGTTAGGTTCGATGTCTTGATTCGCTTGACGCTGCTG
kb_n1031_o2_r4	CCTAACATCATGAAAATTCCTGATGTTAGGTTCGATGTCTTGATTCGCTTGACGCTGCTG
kb_n2741_o1_r2	CCTAACATCATGCCCGGGAATGATGTTAGGTTCGATGTCTTGATTCGCTTGACGCTGCTG
kb_n2290_o1_r2	CCTAACATCAAGGTGTTTCCTGATGTTAGGTTCGATGTCTTGATTCGCTTGACGCTGCTG
kb_n1349_o1_r1	CCTAACATCACCCCCAATCATGATGTTAGGTTCGATGTCTTGATTCGCTTGACGCTGCTG
kb_n921_o2_r4	CCTAACATCAGTAAATTACCTGATGTTAGGTTCGATGTCTTGATTCGCTTGACGCTGCTG
kb_n2089_o1_r1	CCTAACATCACGGAATTCACTGATGTTAGGTTCGATGTCTTGATTCGCTTGACGCTGCTG
kb_n2429_o1_r1	CCTAACATCAAAATACCCCGTGATGTTAGGTTCGATGTCTTGATTCGCTTGACGCTGCTG
kb_n3270_o1_r4	CCTAACATCACCCCCCCTAATGATGTTAGGTTCGATGTCTTGATTCGCTTGACGCTGCTG
kb_n2302_o1_r4	CCTAACATCAGGAGTGCCCATGATGTTAGGTTCGATGTCTTGATTCGCTTGACGCTGCTG
kb_n1156_o1_r1	CCTAACATCAAATTTTCCCATGATGTTAGGTTCGATGTCTTGATTCGCTTGACGCTGCTG
kb_n326_o1_r2	CCTAACATCAGGGGGTATACTGATGTTAGGTTCGATGTCTTGATTCGCTTGACGCTGCTG
kb_n3207_o2_r2	CCTAACATCATTTCCCATAATGATGTTAGGTTCGATGTCTTGATTCGCTTGACGCTGCTG
kb_n2808_o2_r1	CCTAACATCAGGAGATTCCGTGATGTTAGGTTCGATGTCTTGATTCGCTTGACGCTGCTG
kb_n2805_o2_r3	CCTAACATCATCCCTGCCCCTGATGTTAGGTTCGATGTCTTGATTCGCTTGACGCTGCTG
kb_n2552_o1_r2	CCTAACATCAAACTCCCCTTTGATGTTAGGTTCGATGTCTTGATTCGCTTGACGCTGCTG
kb_n2559_o1_r1	CCTAACATCACCCCCATTAATGATGTTAGGTTCGATGTCTTGATTCGCTTGACGCTGCTG
kb_n1579_o1_r2	CCTAACATCAGGGGATTTGATGATGTTAGGTTCGATGTCTTGATTCGCTTGACGCTGCTG
kb_n3041_o1_r2	CCTAACATCAAATCTTCCCCTGATGTTAGGTTCGATGTCTTGATTCGCTTGACGCTGCTG
kb_n2136_o2_r2	CCTAACATCAGGGCTTCCCGTGATGTTAGGTTCGATGTCTTGATTCGCTTGACGCTGCTG
kb_n353_o1_r2	CCTAACATCACCCCCCAAACTGATGTTAGGTTCGATGTCTTGATTCGCTTGACGCTGCTG
kb_n3167_o2_r3	CCTAACATCAGGAGTTTCCGTGATGTTAGGTTCGATGTCTTGATTCGCTTGACGCTGCTG
kb_n1790_o2_r4	CCTAACATCATTTTCCCATCTGATGTTAGGTTCGATGTCTTGATTCGCTTGACGCTGCTG
kb_n2241_o2_r4	CCTAACATCAGTATCGGGGGTGATGTTAGGTTCGATGTCTTGATTCGCTTGACGCTGCTG
kb_n785_o2_r2	CCTAACATCAGGGAGGTCCCTGATGTTAGGTTCGATGTCTTGATTCGCTTGACGCTGCTG
kb_n728_o2_r4	CCTAACATCAGGACTTTCCGTGATGTTAGGTTCGATGTCTTGATTCGCTTGACGCTGCTG
kb_n2242_o2_r3	CCTAACATCACCCCCTGCATTGATGTTAGGTTCGATGTCTTGATTCGCTTGACGCTGCTG
kb_n154_o2_r1	CCTAACATCAGGGTCTTTTTTGATGTTAGGTTCGATGTCTTGATTCGCTTGACGCTGCTG
kb_n407_o2_r4	CCTAACATCAGGGGATGATTTGATGTTAGGTTCGATGTCTTGATTCGCTTGACGCTGCTG
kb_n648_o1_r2	CCTAACATCAAAAAAAGTCCTGATGTTAGGTTCGATGTCTTGATTCGCTTGACGCTGCTG
kb_n1017_o1_r3	CCTAACATCACAGAGTTTCCTGATGTTAGGTTCGATGTCTTGATTCGCTTGACGCTGCTG
kb_n905_o1_r4	CCTAACATCACCGGGGAAAATGATGTTAGGTTCGATGTCTTGATTCGCTTGACGCTGCTG
kb_n1908_o1_r1	CCTAACATCACCAATTTCCCTGATGTTAGGTTCGATGTCTTGATTCGCTTGACGCTGCTG
kb_n1319_o2_r4	CCTAACATCAGGCTTTTCCGTGATGTTAGGTTCGATGTCTTGATTCGCTTGACGCTGCTG
kb_n334_o1_r1	CCTAACATCAGGACTGCCCCTGATGTTAGGTTCGATGTCTTGATTCGCTTGACGCTGCTG
kb_n816_o2_r3	CCTAACATCATCCATTCCCCTGATGTTAGGTTCGATGTCTTGATTCGCTTGACGCTGCTG
kb_n3049_o2_r1	CCTAACATCATGGACATTCCTGATGTTAGGTTCGATGTCTTGATTCGCTTGACGCTGCTG
kb_n147_o2_r1	CCTAACATCAGGGGGGGCTCTGATGTTAGGTTCGATGTCTTGATTCGCTTGACGCTGCTG
kb_n1231_o2_r4	CCTAACATCATTTGGGAATTTGATGTTAGGTTCGATGTCTTGATTCGCTTGACGCTGCTG
kb_n157_o2_r4	CCTAACATCAGGGAAACGGGTGATGTTAGGTTCGATGTCTTGATTCGCTTGACGCTGCTG
kb_n1019_o2_r4	CCTAACATCATACCCTCCCCTGATGTTAGGTTCGATGTCTTGATTCGCTTGACGCTGCTG
kb_n2065_o1_r1	CCTAACATCAACGGAATTCCTGATGTTAGGTTCGATGTCTTGATTCGCTTGACGCTGCTG
kb_n824_o2_r2	CCTAACATCAGTGCGCCCCCTGATGTTAGGTTCGATGTCTTGATTCGCTTGACGCTGCTG
kb_n2933_o2_r1	CCTAACATCACCCCCCCGATTGATGTTAGGTTCGATGTCTTGATTCGCTTGACGCTGCTG
kb_n1462_o1_r1	CCTAACATCAGGGGATGAACTGATGTTAGGTTCGATGTCTTGATTCGCTTGACGCTGCTG
kb_n3091_o1_r4	CCTAACATCAGGGGCGGGGATGATGTTAGGTTCGATGTCTTGATTCGCTTGACGCTGCTG
kb_n1178_o1_r3	CCTAACATCAGACGGGGGAATGATGTTAGGTTCGATGTCTTGATTCGCTTGACGCTGCTG
kb_n326_o1_r4	CCTAACATCAGGGGGTATACTGATGTTAGGTTCGATGTCTTGATTCGCTTGACGCTGCTG
kb_n1434_o2_r2	CCTAACATCAGTTGAGGGGGTGATGTTAGGTTCGATGTCTTGATTCGCTTGACGCTGCTG
kb_n2538_o2_r3	CCTAACATCAGATTTCCCCTTGATGTTAGGTTCGATGTCTTGATTCGCTTGACGCTGCTG
kb_n1029_o2_r4	CCTAACATCATTTTTCCCTGTGATGTTAGGTTCGATGTCTTGATTCGCTTGACGCTGCTG
kb_n3059_o2_r4	CCTAACATCAGGGGTACTCCTGATGTTAGGTTCGATGTCTTGATTCGCTTGACGCTGCTG
kb_n2209_o2_r2	CCTAACATCAGGGGTTCCCGTGATGTTAGGTTCGATGTCTTGATTCGCTTGACGCTGCTG
kb_n845_o1_r1	CCTAACATCAAGGGGGGGGCTGATGTTAGGTTCGATGTCTTGATTCGCTTGACGCTGCTG
kb_n639_o1_r2	CCTAACATCAAAATTTCCACTGATGTTAGGTTCGATGTCTTGATTCGCTTGACGCTGCTG
kb_n937_o2_r1	CCTAACATCAGGGGGTAGTTTGATGTTAGGTTCGATGTCTTGATTCGCTTGACGCTGCTG
kb_n2339_o1_r3	CCTAACATCAAACCCCCCCTTGATGTTAGGTTCGATGTCTTGATTCGCTTGACGCTGCTG
kb_n2440_o2_r2	CCTAACATCATGGAAAGACCTGATGTTAGGTTCGATGTCTTGATTCGCTTGACGCTGCTG
kb_n2316_o2_r2	CCTAACATCAGGGGATTTTGTGATGTTAGGTTCGATGTCTTGATTCGCTTGACGCTGCTG
kb_n1401_o1_r3	CCTAACATCAAAAAATACCCTGATGTTAGGTTCGATGTCTTGATTCGCTTGACGCTGCTG
kb_n2734_o1_r2	CCTAACATCAAGGGAATGCCTGATGTTAGGTTCGATGTCTTGATTCGCTTGACGCTGCTG
kb_n1562_o2_r2	CCTAACATCACGGGGATTTTTGATGTTAGGTTCGATGTCTTGATTCGCTTGACGCTGCTG
kb_n165_o1_r1	CCTAACATCAGGCAGTCCCCTGATGTTAGGTTCGATGTCTTGATTCGCTTGACGCTGCTG
kb_n1074_o2_r1	CCTAACATCAGGGCGGTCCCTGATGTTAGGTTCGATGTCTTGATTCGCTTGACGCTGCTG
kb_n2281_o1_r1	CCTAACATCAGGGGAAAACATGATGTTAGGTTCGATGTCTTGATTCGCTTGACGCTGCTG
kb_n1690_o2_r1	CCTAACATCAGTAAACTCCCTGATGTTAGGTTCGATGTCTTGATTCGCTTGACGCTGCTG
kb_n3031_o1_r2	CCTAACATCAAAGGTCCCCCTGATGTTAGGTTCGATGTCTTGATTCGCTTGACGCTGCTG
kb_n2786_o1_r1	CCTAACATCAAAATCTTCCCTGATGTTAGGTTCGATGTCTTGATTCGCTTGACGCTGCTG
kb_n405_o2_r3	CCTAACATCAGTAAAATACCTGATGTTAGGTTCGATGTCTTGATTCGCTTGACGCTGCTG
kb_n1386_o2_r3	CCTAACATCACCCCCTTGCTTGATGTTAGGTTCGATGTCTTGATTCGCTTGACGCTGCTG
kb_n1203_o1_r4	CCTAACATCAGAGTGGGGGATGATGTTAGGTTCGATGTCTTGATTCGCTTGACGCTGCTG
kb_n942_o2_r2	CCTAACATCATGGAGTCCCCTGATGTTAGGTTCGATGTCTTGATTCGCTTGACGCTGCTG
kb_n364_o1_r4	CCTAACATCAGGAATAACCATGATGTTAGGTTCGATGTCTTGATTCGCTTGACGCTGCTG
kb_n2452_o1_r2	CCTAACATCAAACTGGGGAATGATGTTAGGTTCGATGTCTTGATTCGCTTGACGCTGCTG
kb_n3005_o1_r4	CCTAACATCAGAATTTTCCATGATGTTAGGTTCGATGTCTTGATTCGCTTGACGCTGCTG
kb_n1653_o2_r2	CCTAACATCAAGGGGGTGCTTGATGTTAGGTTCGATGTCTTGATTCGCTTGACGCTGCTG
kb_n1637_o1_r4	CCTAACATCAAAAACTTCCCTGATGTTAGGTTCGATGTCTTGATTCGCTTGACGCTGCTG
kb_n1421_o2_r2	CCTAACATCACGTGGGGGGGTGATGTTAGGTTCGATGTCTTGATTCGCTTGACGCTGCTG
kb_n231_o1_r1	CCTAACATCAGATACTCCCCTGATGTTAGGTTCGATGTCTTGATTCGCTTGACGCTGCTG
kb_n1668_o2_r1	CCTAACATCAGGTATTTCCGTGATGTTAGGTTCGATGTCTTGATTCGCTTGACGCTGCTG
kb_n1355_o2_r1	CCTAACATCAGGAATTTTGCTGATGTTAGGTTCGATGTCTTGATTCGCTTGACGCTGCTG
kb_n948_o1_r3	CCTAACATCAGGACTTTCCATGATGTTAGGTTCGATGTCTTGATTCGCTTGACGCTGCTG
kb_n1997_o2_r1	CCTAACATCAGGGGGGTATTTGATGTTAGGTTCGATGTCTTGATTCGCTTGACGCTGCTG
kb_n10_o1_r1	CCTAACATCAAAAATTACCCTGATGTTAGGTTCGATGTCTTGATTCGCTTGACGCTGCTG
kb_n953_o1_r1	CCTAACATCAAATTATCCCCTGATGTTAGGTTCGATGTCTTGATTCGCTTGACGCTGCTG
kb_n1204_o2_r4	CCTAACATCAGGAATTTTTGTGATGTTAGGTTCGATGTCTTGATTCGCTTGACGCTGCTG
kb_n447_o1_r3	CCTAACATCAGGGACTTCTATGATGTTAGGTTCGATGTCTTGATTCGCTTGACGCTGCTG
kb_n394_o2_r3	CCTAACATCATATTCCCCCTTGATGTTAGGTTCGATGTCTTGATTCGCTTGACGCTGCTG
kb_n2765_o1_r3	CCTAACATCAAAATTTGCCCTGATGTTAGGTTCGATGTCTTGATTCGCTTGACGCTGCTG
kb_n2495_o2_r3	CCTAACATCACCCGGAATTTTGATGTTAGGTTCGATGTCTTGATTCGCTTGACGCTGCTG
kb_n1088_o2_r1	CCTAACATCAGGGAAATGTCTGATGTTAGGTTCGATGTCTTGATTCGCTTGACGCTGCTG
kb_n2730_o2_r3	CCTAACATCAGGGGGTTTCGTGATGTTAGGTTCGATGTCTTGATTCGCTTGACGCTGCTG
kb_n1402_o2_r3	CCTAACATCACGGGGAAAATTGATGTTAGGTTCGATGTCTTGATTCGCTTGACGCTGCTG
kb_n2201_o2_r1	CCTAACATCATGGGGGGAAGTGATGTTAGGTTCGATGTCTTGATTCGCTTGACGCTGCTG
kb_n2064_o1_r2	CCTAACATCACATTGGGGGATGATGTTAGGTTCGATGTCTTGATTCGCTTGACGCTGCTG
kb_n449_o2_r4	CCTAACATCAGTTAATCCCCTGATGTTAGGTTCGATGTCTTGATTCGCTTGACGCTGCTG
kb_n233_o2_r4	CCTAACATCAGGGAGCTCCCTGATGTTAGGTTCGATGTCTTGATTCGCTTGACGCTGCTG
kb_n513_o1_r1	CCTAACATCAGGGGGTTTTATGATGTTAGGTTCGATGTCTTGATTCGCTTGACGCTGCTG
kb_n2026_o2_r2	CCTAACATCAGGAAACGCCGTGATGTTAGGTTCGATGTCTTGATTCGCTTGACGCTGCTG
kb_n2077_o2_r1	CCTAACATCAGTAAATCCCCTGATGTTAGGTTCGATGTCTTGATTCGCTTGACGCTGCTG
kb_n931_o1_r2	CCTAACATCAGGGAATTTCATGATGTTAGGTTCGATGTCTTGATTCGCTTGACGCTGCTG
kb_n973_o2_r4	CCTAACATCATTTCCCCGCATGATGTTAGGTTCGATGTCTTGATTCGCTTGACGCTGCTG
kb_n1945_o2_r4	CCTAACATCATGGGAATACTTGATGTTAGGTTCGATGTCTTGATTCGCTTGACGCTGCTG
kb_n1245_o1_r4	CCTAACATCAGGGGGATTAATGATGTTAGGTTCGATGTCTTGATTCGCTTGACGCTGCTG
kb_n1653_o2_r3	CCTAACATCAAGGGGGTGCTTGATGTTAGGTTCGATGTCTTGATTCGCTTGACGCTGCTG
kb_n2699_o1_r3	CCTAACATCACCCCCTTCCGTGATGTTAGGTTCGATGTCTTGATTCGCTTGACGCTGCTG
kb_n625_o1_r1	CCTAACATCAATTGGGGGAATGATGTTAGGTTCGATGTCTTGATTCGCTTGACGCTGCTG
kb_n3053_o2_r2	CCTAACATCAGGACAGTCCGTGATGTTAGGTTCGATGTCTTGATTCGCTTGACGCTGCTG
kb_n1255_o1_r1	CCTAACATCAAAGGATTTCCTGATGTTAGGTTCGATGTCTTGATTCGCTTGACGCTGCTG
kb_n2053_o2_r2	CCTAACATCAGGGGTAAATTTGATGTTAGGTTCGATGTCTTGATTCGCTTGACGCTGCTG
kb_n2651_o1_r4	CCTAACATCAAAATTTTCCGTGATGTTAGGTTCGATGTCTTGATTCGCTTGACGCTGCTG
kb_n1364_o2_r2	CCTAACATCAGGGGGTTATTTGATGTTAGGTTCGATGTCTTGATTCGCTTGACGCTGCTG
kb_n2770_o2_r4	CCTAACATCAGGAAAAACCTTGATGTTAGGTTCGATGTCTTGATTCGCTTGACGCTGCTG
kb_n1808_o2_r4	CCTAACATCAGGGGAATTGTTGATGTTAGGTTCGATGTCTTGATTCGCTTGACGCTGCTG
kb_n731_o2_r2	CCTAACATCAGTGAATCCCCTGATGTTAGGTTCGATGTCTTGATTCGCTTGACGCTGCTG
kb_n3143_o2_r3	CCTAACATCAGGGGATATTGTGATGTTAGGTTCGATGTCTTGATTCGCTTGACGCTGCTG
kb_n2954_o1_r4	CCTAACATCAATTCCCCCACTGATGTTAGGTTCGATGTCTTGATTCGCTTGACGCTGCTG
kb_n471_o2_r2	CCTAACATCAAATTCCCTTTTGATGTTAGGTTCGATGTCTTGATTCGCTTGACGCTGCTG
kb_n2290_o2_r4	CCTAACATCAGGAAACACCTTGATGTTAGGTTCGATGTCTTGATTCGCTTGACGCTGCTG
kb_n1398_o2_r1	CCTAACATCAGGGGCTTCTCTGATGTTAGGTTCGATGTCTTGATTCGCTTGACGCTGCTG
kb_n831_o1_r2	CCTAACATCAAGGAAGGGGGTGATGTTAGGTTCGATGTCTTGATTCGCTTGACGCTGCTG
kb_n1494_o1_r2	CCTAACATCACGAAAATTCCTGATGTTAGGTTCGATGTCTTGATTCGCTTGACGCTGCTG
kb_n1518_o2_r1	CCTAACATCATTTCCCTTTTTGATGTTAGGTTCGATGTCTTGATTCGCTTGACGCTGCTG
kb_n45_o2_r1	CCTAACATCACCTGTGGGGGTGATGTTAGGTTCGATGTCTTGATTCGCTTGACGCTGCTG
kb_n3300_o1_r1	CCTAACATCAAAGAGGTTCCTGATGTTAGGTTCGATGTCTTGATTCGCTTGACGCTGCTG
kb_n1451_o1_r4	CCTAACATCAAATGCCCCCCTGATGTTAGGTTCGATGTCTTGATTCGCTTGACGCTGCTG
kb_n1188_o2_r2	CCTAACATCATATAGCCCCCTGATGTTAGGTTCGATGTCTTGATTCGCTTGACGCTGCTG
kb_n946_o1_r4	CCTAACATCAGGAAATGGGATGATGTTAGGTTCGATGTCTTGATTCGCTTGACGCTGCTG
kb_n66_o1_r4	CCTAACATCAATGTCCCCCCTGATGTTAGGTTCGATGTCTTGATTCGCTTGACGCTGCTG
kb_n284_o1_r2	CCTAACATCAGAACACCCCCTGATGTTAGGTTCGATGTCTTGATTCGCTTGACGCTGCTG
kb_n2133_o1_r2	CCTAACATCACGGCATTCCCTGATGTTAGGTTCGATGTCTTGATTCGCTTGACGCTGCTG
kb_n1941_o1_r4	CCTAACATCAAGGGGAATACTGATGTTAGGTTCGATGTCTTGATTCGCTTGACGCTGCTG
kb_n2027_o2_r2	CCTAACATCAGGAAATTACTTGATGTTAGGTTCGATGTCTTGATTCGCTTGACGCTGCTG
kb_n3112_o1_r4	CCTAACATCAGGGGGGATAATGATGTTAGGTTCGATGTCTTGATTCGCTTGACGCTGCTG
kb_n547_o2_r2	CCTAACATCAATTCCCCCCTTGATGTTAGGTTCGATGTCTTGATTCGCTTGACGCTGCTG
kb_n1183_o1_r1	CCTAACATCAAGGAATTCCGTGATGTTAGGTTCGATGTCTTGATTCGCTTGACGCTGCTG
kb_n1812_o2_r2	CCTAACATCAGAAAACCCCTTGATGTTAGGTTCGATGTCTTGATTCGCTTGACGCTGCTG
kb_n724_o1_r2	CCTAACATCAAGATTCCCCTTGATGTTAGGTTCGATGTCTTGATTCGCTTGACGCTGCTG
kb_n2348_o2_r1	CCTAACATCAGGGATTCCCGTGATGTTAGGTTCGATGTCTTGATTCGCTTGACGCTGCTG
kb_n2428_o2_r1	CCTAACATCAGGGGACCTCCTGATGTTAGGTTCGATGTCTTGATTCGCTTGACGCTGCTG
kb_n374_o1_r4	CCTAACATCAAAACCCCCCCTGATGTTAGGTTCGATGTCTTGATTCGCTTGACGCTGCTG
kb_n1032_o1_r1	CCTAACATCAGGGAAATCTATGATGTTAGGTTCGATGTCTTGATTCGCTTGACGCTGCTG
kb_n2252_o1_r3	CCTAACATCAAGCATTCCCCTGATGTTAGGTTCGATGTCTTGATTCGCTTGACGCTGCTG
kb_n1027_o1_r1	CCTAACATCAGGGGATTCCATGATGTTAGGTTCGATGTCTTGATTCGCTTGACGCTGCTG
kb_n2908_o2_r1	CCTAACATCAGGGACTTTCGTGATGTTAGGTTCGATGTCTTGATTCGCTTGACGCTGCTG
kb_n1815_o2_r1	CCTAACATCAGGGGGGGCTGTGATGTTAGGTTCGATGTCTTGATTCGCTTGACGCTGCTG
kb_n1644_o2_r3	CCTAACATCATTCCCCATGTTGATGTTAGGTTCGATGTCTTGATTCGCTTGACGCTGCTG
kb_n567_o2_r4	CCTAACATCATTATTCCCCTTGATGTTAGGTTCGATGTCTTGATTCGCTTGACGCTGCTG
kb_n1872_o2_r2	CCTAACATCAGGGAGTTGCCTGATGTTAGGTTCGATGTCTTGATTCGCTTGACGCTGCTG
kb_n2803_o1_r4	CCTAACATCAGAACATCCCCTGATGTTAGGTTCGATGTCTTGATTCGCTTGACGCTGCTG
kb_n2323_o2_r1	CCTAACATCAGGGGAAGGTCTGATGTTAGGTTCGATGTCTTGATTCGCTTGACGCTGCTG
kb_n1884_o1_r1	CCTAACATCAGGGGATGCACTGATGTTAGGTTCGATGTCTTGATTCGCTTGACGCTGCTG
kb_n2663_o2_r2	CCTAACATCACCCCCACGATTGATGTTAGGTTCGATGTCTTGATTCGCTTGACGCTGCTG
kb_n1698_o2_r1	CCTAACATCATGGGAAAACCTGATGTTAGGTTCGATGTCTTGATTCGCTTGACGCTGCTG
kb_n2232_o1_r4	CCTAACATCAGTAGTTTCCATGATGTTAGGTTCGATGTCTTGATTCGCTTGACGCTGCTG
kb_n955_o1_r1	CCTAACATCACCCCCCTTAATGATGTTAGGTTCGATGTCTTGATTCGCTTGACGCTGCTG
kb_n1927_o1_r4	CCTAACATCAAACTTCCCCATGATGTTAGGTTCGATGTCTTGATTCGCTTGACGCTGCTG
kb_n2296_o1_r3	CCTAACATCAGGGCAAACCCTGATGTTAGGTTCGATGTCTTGATTCGCTTGACGCTGCTG
kb_n1951_o2_r1	CCTAACATCAGGGGGTACTTTGATGTTAGGTTCGATGTCTTGATTCGCTTGACGCTGCTG
kb_n2227_o1_r2	CCTAACATCAAGTAATCCCCTGATGTTAGGTTCGATGTCTTGATTCGCTTGACGCTGCTG
kb_n478_o2_r3	CCTAACATCATTTCCCACATTGATGTTAGGTTCGATGTCTTGATTCGCTTGACGCTGCTG
kb_n2669_o1_r3	CCTAACATCAAAATTCCAGGTGATGTTAGGTTCGATGTCTTGATTCGCTTGACGCTGCTG
kb_n3294_o2_r2	CCTAACATCACCCCCCAGTTTGATGTTAGGTTCGATGTCTTGATTCGCTTGACGCTGCTG
kb_n1369_o1_r2	CCTAACATCAGGCATTTCCATGATGTTAGGTTCGATGTCTTGATTCGCTTGACGCTGCTG
kb_n3111_o1_r3	CCTAACATCACCCTTTTCCCTGATGTTAGGTTCGATGTCTTGATTCGCTTGACGCTGCTG
kb_n311_o1_r4	CCTAACATCAAGGAAACTCCTGATGTTAGGTTCGATGTCTTGATTCGCTTGACGCTGCTG
kb_n1270_o1_r3	CCTAACATCAGGGGAGTACATGATGTTAGGTTCGATGTCTTGATTCGCTTGACGCTGCTG
kb_n677_o1_r1	CCTAACATCAAAATTCCCCCTGATGTTAGGTTCGATGTCTTGATTCGCTTGACGCTGCTG
kb_n2512_o2_r3	CCTAACATCATGGGGGGAGTTGATGTTAGGTTCGATGTCTTGATTCGCTTGACGCTGCTG
kb_n82_o2_r4	CCTAACATCATTTCCCCCCATGATGTTAGGTTCGATGTCTTGATTCGCTTGACGCTGCTG
kb_n2478_o2_r4	CCTAACATCAGAAAATCCGTTGATGTTAGGTTCGATGTCTTGATTCGCTTGACGCTGCTG
kb_n930_o2_r4	CCTAACATCAGGGAAATTCGTGATGTTAGGTTCGATGTCTTGATTCGCTTGACGCTGCTG
kb_n1104_o2_r1	CCTAACATCAGTTTTCCCAGTGATGTTAGGTTCGATGTCTTGATTCGCTTGACGCTGCTG
kb_n1698_o1_r3	CCTAACATCAGGTTTTCCCATGATGTTAGGTTCGATGTCTTGATTCGCTTGACGCTGCTG
kb_n1813_o1_r3	CCTAACATCAACTTCCCCCCTGATGTTAGGTTCGATGTCTTGATTCGCTTGACGCTGCTG
kb_n1573_o2_r1	CCTAACATCATGTATCCCCCTGATGTTAGGTTCGATGTCTTGATTCGCTTGACGCTGCTG
kb_n2787_o1_r3	CCTAACATCAAAACTCCCCGTGATGTTAGGTTCGATGTCTTGATTCGCTTGACGCTGCTG
kb_n156_o2_r3	CCTAACATCAGAATTCCCTTTGATGTTAGGTTCGATGTCTTGATTCGCTTGACGCTGCTG
kb_n1962_o2_r3	CCTAACATCATGGGGAAACTTGATGTTAGGTTCGATGTCTTGATTCGCTTGACGCTGCTG
kb_n1246_o1_r3	CCTAACATCAAGTCTCCCCCTGATGTTAGGTTCGATGTCTTGATTCGCTTGACGCTGCTG
kb_n34_o1_r4	CCTAACATCAACGGGGAAAATGATGTTAGGTTCGATGTCTTGATTCGCTTGACGCTGCTG
kb_n2096_o1_r1	CCTAACATCACCCCCCGTAATGATGTTAGGTTCGATGTCTTGATTCGCTTGACGCTGCTG
kb_n444_o1_r3	CCTAACATCACGGAAATTCATGATGTTAGGTTCGATGTCTTGATTCGCTTGACGCTGCTG
kb_n1357_o1_r2	CCTAACATCAAAAAGCCCCTTGATGTTAGGTTCGATGTCTTGATTCGCTTGACGCTGCTG
kb_n2177_o1_r4	CCTAACATCAGAGATCCCCCTGATGTTAGGTTCGATGTCTTGATTCGCTTGACGCTGCTG
kb_n1928_o2_r2	CCTAACATCAGGGAAAAATGTGATGTTAGGTTCGATGTCTTGATTCGCTTGACGCTGCTG
kb_n1594_o1_r3	CCTAACATCACCCCCGGGACTGATGTTAGGTTCGATGTCTTGATTCGCTTGACGCTGCTG
kb_n2915_o1_r2	CCTAACATCACAAAGGGGAATGATGTTAGGTTCGATGTCTTGATTCGCTTGACGCTGCTG
kb_n1191_o2_r1	CCTAACATCATCCACTCCCCTGATGTTAGGTTCGATGTCTTGATTCGCTTGACGCTGCTG
kb_n810_o2_r1	CCTAACATCAGTGTATCCCCTGATGTTAGGTTCGATGTCTTGATTCGCTTGACGCTGCTG
kb_n253_o2_r3	CCTAACATCAGGAAATTTGGTGATGTTAGGTTCGATGTCTTGATTCGCTTGACGCTGCTG
kb_n2952_o1_r1	CCTAACATCAACATTGGGGGTGATGTTAGGTTCGATGTCTTGATTCGCTTGACGCTGCTG
kb_n906_o2_r4	CCTAACATCAGGAATTTCGTTGATGTTAGGTTCGATGTCTTGATTCGCTTGACGCTGCTG
kb_n2935_o2_r1	CCTAACATCATTACTCCCCCTGATGTTAGGTTCGATGTCTTGATTCGCTTGACGCTGCTG
kb_n2624_o1_r1	CCTAACATCACGGGAAATCCTGATGTTAGGTTCGATGTCTTGATTCGCTTGACGCTGCTG
kb_n2966_o2_r1	CCTAACATCAGGTGAATTCCTGATGTTAGGTTCGATGTCTTGATTCGCTTGACGCTGCTG
kb_n1410_o1_r3	CCTAACATCAGGAATAGCCCTGATGTTAGGTTCGATGTCTTGATTCGCTTGACGCTGCTG
kb_n683_o1_r4	CCTAACATCAGCGGGGGGGATGATGTTAGGTTCGATGTCTTGATTCGCTTGACGCTGCTG
kb_n2468_o1_r2	CCTAACATCAAACGGGGGGGTGATGTTAGGTTCGATGTCTTGATTCGCTTGACGCTGCTG
kb_n624_o1_r2	CCTAACATCAAAAATTCCGATGATGTTAGGTTCGATGTCTTGATTCGCTTGACGCTGCTG
kb_n2553_o1_r1	CCTAACATCAAAAAATCACCTGATGTTAGGTTCGATGTCTTGATTCGCTTGACGCTGCTG
kb_n1407_o2_r2	CCTAACATCAGGGAATTACTTGATGTTAGGTTCGATGTCTTGATTCGCTTGACGCTGCTG
kb_n1459_o1_r1	CCTAACATCAGGGAATTACCTGATGTTAGGTTCGATGTCTTGATTCGCTTGACGCTGCTG
kb_n331_o2_r4	CCTAACATCATGGAAAATCCTGATGTTAGGTTCGATGTCTTGATTCGCTTGACGCTGCTG
kb_n2830_o2_r2	CCTAACATCATAGAAGGGGGTGATGTTAGGTTCGATGTCTTGATTCGCTTGACGCTGCTG
kb_n2192_o1_r2	CCTAACATCAGGAAATTACATGATGTTAGGTTCGATGTCTTGATTCGCTTGACGCTGCTG
kb_n167_o2_r2	CCTAACATCATTCCCGTACTTGATGTTAGGTTCGATGTCTTGATTCGCTTGACGCTGCTG
kb_n1944_o2_r1	CCTAACATCAGGGATACTCCTGATGTTAGGTTCGATGTCTTGATTCGCTTGACGCTGCTG
kb_n450_o2_r2	CCTAACATCATGCGGGGGGATGATGTTAGGTTCGATGTCTTGATTCGCTTGACGCTGCTG
kb_n2714_o2_r4	CCTAACATCAGGGGGGTGCCTGATGTTAGGTTCGATGTCTTGATTCGCTTGACGCTGCTG
kb_n1917_o2_r4	CCTAACATCATTATAGGGGGTGATGTTAGGTTCGATGTCTTGATTCGCTTGACGCTGCTG
kb_n1853_o1_r4	CCTAACATCAGACTTTCCCCTGATGTTAGGTTCGATGTCTTGATTCGCTTGACGCTGCTG
kb_n2539_o1_r2	CCTAACATCAACTACCCCCCTGATGTTAGGTTCGATGTCTTGATTCGCTTGACGCTGCTG
kb_n641_o2_r4	CCTAACATCAGGGTGATCCCTGATGTTAGGTTCGATGTCTTGATTCGCTTGACGCTGCTG
kb_n664_o2_r2	CCTAACATCAGGGCAATCCGTGATGTTAGGTTCGATGTCTTGATTCGCTTGACGCTGCTG
kb_n2218_o1_r3	CCTAACATCACCCACTTCCCTGATGTTAGGTTCGATGTCTTGATTCGCTTGACGCTGCTG
kb_n2124_o2_r4	CCTAACATCAGGGGGCAATTTGATGTTAGGTTCGATGTCTTGATTCGCTTGACGCTGCTG
kb_n2875_o2_r4	CCTAACATCAGTCTCCCCCCTGATGTTAGGTTCGATGTCTTGATTCGCTTGACGCTGCTG
kb_n701_o2_r2	CCTAACATCAGGGGATTCTTTGATGTTAGGTTCGATGTCTTGATTCGCTTGACGCTGCTG
kb_n2079_o1_r4	CCTAACATCAGGAAATTTAATGATGTTAGGTTCGATGTCTTGATTCGCTTGACGCTGCTG
kb_n1323_o2_r2	CCTAACATCATCCCCCCCATTGATGTTAGGTTCGATGTCTTGATTCGCTTGACGCTGCTG
kb_n2817_o2_r3	CCTAACATCAGGTGATTCCCTGATGTTAGGTTCGATGTCTTGATTCGCTTGACGCTGCTG
kb_n802_o1_r1	CCTAACATCACGGACACCCCTGATGTTAGGTTCGATGTCTTGATTCGCTTGACGCTGCTG
kb_n2120_o2_r1	CCTAACATCATGGGTATTTCTGATGTTAGGTTCGATGTCTTGATTCGCTTGACGCTGCTG
kb_n317_o2_r1	CCTAACATCAGGGACGTCCCTGATGTTAGGTTCGATGTCTTGATTCGCTTGACGCTGCTG
kb_n646_o2_r2	CCTAACATCAAGGGGAAGTTTGATGTTAGGTTCGATGTCTTGATTCGCTTGACGCTGCTG
kb_n1085_o1_r1	CCTAACATCACCCCTTTCCCTGATGTTAGGTTCGATGTCTTGATTCGCTTGACGCTGCTG
kb_n251_o2_r1	CCTAACATCATTTTCCCCGATGATGTTAGGTTCGATGTCTTGATTCGCTTGACGCTGCTG
kb_n1317_o2_r2	CCTAACATCATAGGAATTTTTGATGTTAGGTTCGATGTCTTGATTCGCTTGACGCTGCTG
kb_n2738_o1_r4	CCTAACATCAGGAGTCCCCATGATGTTAGGTTCGATGTCTTGATTCGCTTGACGCTGCTG
kb_n1620_o1_r2	CCTAACATCACGGCTTTCCCTGATGTTAGGTTCGATGTCTTGATTCGCTTGACGCTGCTG
kb_n1711_o2_r4	CCTAACATCATTCCCCGTTTTGATGTTAGGTTCGATGTCTTGATTCGCTTGACGCTGCTG
kb_n1744_o1_r3	CCTAACATCAAGGACTTTCCTGATGTTAGGTTCGATGTCTTGATTCGCTTGACGCTGCTG
kb_n1891_o1_r1	CCTAACATCAAGATACCCCCTGATGTTAGGTTCGATGTCTTGATTCGCTTGACGCTGCTG
kb_n2307_o1_r2	CCTAACATCAGGGGAACTACTGATGTTAGGTTCGATGTCTTGATTCGCTTGACGCTGCTG
kb_n899_o2_r4	CCTAACATCAGCCCCCCCTTTGATGTTAGGTTCGATGTCTTGATTCGCTTGACGCTGCTG
kb_n1887_o2_r2	CCTAACATCAGGGGGGGCATTGATGTTAGGTTCGATGTCTTGATTCGCTTGACGCTGCTG
kb_n946_o2_r1	CCTAACATCATCCCATTTCCTGATGTTAGGTTCGATGTCTTGATTCGCTTGACGCTGCTG
kb_n772_o1_r1	CCTAACATCACCCCCTACACTGATGTTAGGTTCGATGTCTTGATTCGCTTGACGCTGCTG
kb_n781_o2_r1	CCTAACATCAGATTCCCCCTTGATGTTAGGTTCGATGTCTTGATTCGCTTGACGCTGCTG
kb_n49_o1_r4	CCTAACATCACCCCATCCCCTGATGTTAGGTTCGATGTCTTGATTCGCTTGACGCTGCTG
kb_n527_o1_r2	CCTAACATCAAAATCTCCCCTGATGTTAGGTTCGATGTCTTGATTCGCTTGACGCTGCTG
kb_n966_o1_r4	CCTAACATCACGGGTTTTTCTGATGTTAGGTTCGATGTCTTGATTCGCTTGACGCTGCTG
kb_n3210_o2_r2	CCTAACATCAGGGATTTCCCTGATGTTAGGTTCGATGTCTTGATTCGCTTGACGCTGCTG
kb_n1206_o1_r3	CCTAACATCAGGATTTTTTATGATGTTAGGTTCGATGTCTTGATTCGCTTGACGCTGCTG
kb_n2835_o1_r1	CCTAACATCAGGCAACCCCATGATGTTAGGTTCGATGTCTTGATTCGCTTGACGCTGCTG
kb_n1519_o1_r1	CCTAACATCAAAAATTCCCGTGATGTTAGGTTCGATGTCTTGATTCGCTTGACGCTGCTG
kb_n2778_o1_r3	CCTAACATCAGGGGGGTAGATGATGTTAGGTTCGATGTCTTGATTCGCTTGACGCTGCTG
kb_n1619_o2_r3	CCTAACATCAGGAAATTCCGTGATGTTAGGTTCGATGTCTTGATTCGCTTGACGCTGCTG
kb_n2615_o2_r1	CCTAACATCATAACTTTCCCTGATGTTAGGTTCGATGTCTTGATTCGCTTGACGCTGCTG
kb_n3292_o2_r3	CCTAACATCAGGGGGCCCCCTGATGTTAGGTTCGATGTCTTGATTCGCTTGACGCTGCTG
kb_n590_o2_r2	CCTAACATCATAATTCCCCCTGATGTTAGGTTCGATGTCTTGATTCGCTTGACGCTGCTG
kb_n1490_o1_r2	CCTAACATCAAAGAGCCCCCTGATGTTAGGTTCGATGTCTTGATTCGCTTGACGCTGCTG
kb_n372_o2_r1	CCTAACATCATGGAAAATACTGATGTTAGGTTCGATGTCTTGATTCGCTTGACGCTGCTG
kb_n2534_o1_r1	CCTAACATCAATCAAGGGGGTGATGTTAGGTTCGATGTCTTGATTCGCTTGACGCTGCTG
kb_n2274_o1_r1	CCTAACATCACCCCCCGCACTGATGTTAGGTTCGATGTCTTGATTCGCTTGACGCTGCTG
kb_n1746_o1_r2	CCTAACATCACAGGGGATTCTGATGTTAGGTTCGATGTCTTGATTCGCTTGACGCTGCTG
kb_n2249_o2_r2	CCTAACATCATTCCCCCGTTTGATGTTAGGTTCGATGTCTTGATTCGCTTGACGCTGCTG
kb_n2383_o1_r1	CCTAACATCAAAAAATTTTCTGATGTTAGGTTCGATGTCTTGATTCGCTTGACGCTGCTG
kb_n2137_o1_r3	CCTAACATCAAATTCCCCGATGATGTTAGGTTCGATGTCTTGATTCGCTTGACGCTGCTG
kb_n2434_o2_r4	CCTAACATCATTGGAAATTTTGATGTTAGGTTCGATGTCTTGATTCGCTTGACGCTGCTG
kb_n1601_o1_r2	CCTAACATCAAACGAGGGGGTGATGTTAGGTTCGATGTCTTGATTCGCTTGACGCTGCTG
kb_n1256_o2_r3	CCTAACATCAGGGAATCTCGTGATGTTAGGTTCGATGTCTTGATTCGCTTGACGCTGCTG
kb_n1386_o2_r4	CCTAACATCACCCCCTTGCTTGATGTTAGGTTCGATGTCTTGATTCGCTTGACGCTGCTG
kb_n2456_o2_r1	CCTAACATCATGATTTCCCCTGATGTTAGGTTCGATGTCTTGATTCGCTTGACGCTGCTG
kb_n3029_o2_r1	CCTAACATCATAAAATCCCCTGATGTTAGGTTCGATGTCTTGATTCGCTTGACGCTGCTG
kb_n1662_o2_r4	CCTAACATCATTTATGGGGGTGATGTTAGGTTCGATGTCTTGATTCGCTTGACGCTGCTG
kb_n756_o2_r1	CCTAACATCAGGGAACTCCTTGATGTTAGGTTCGATGTCTTGATTCGCTTGACGCTGCTG
kb_n1168_o1_r3	CCTAACATCACCCCCATCACTGATGTTAGGTTCGATGTCTTGATTCGCTTGACGCTGCTG
kb_n30_o1_r1	CCTAACATCAATGGTGGGGGTGATGTTAGGTTCGATGTCTTGATTCGCTTGACGCTGCTG
kb_n859_o1_r1	CCTAACATCAGGAAGTTTTATGATGTTAGGTTCGATGTCTTGATTCGCTTGACGCTGCTG
kb_n1654_o1_r4	CCTAACATCAAAATTACCCATGATGTTAGGTTCGATGTCTTGATTCGCTTGACGCTGCTG
kb_n2981_o2_r2	CCTAACATCATGTGATTTCCTGATGTTAGGTTCGATGTCTTGATTCGCTTGACGCTGCTG
kb_n692_o1_r3	CCTAACATCAAGGGGAATTCTGATGTTAGGTTCGATGTCTTGATTCGCTTGACGCTGCTG
kb_n1153_o1_r4	CCTAACATCAGGGGATACCCTGATGTTAGGTTCGATGTCTTGATTCGCTTGACGCTGCTG
kb_n653_o1_r2	CCTAACATCAAAGGGGGAAATGATGTTAGGTTCGATGTCTTGATTCGCTTGACGCTGCTG
kb_n1012_o1_r3	CCTAACATCAGGAAAGTTCCTGATGTTAGGTTCGATGTCTTGATTCGCTTGACGCTGCTG
kb_n1216_o1_r1	CCTAACATCAAAATTCCATGTGATGTTAGGTTCGATGTCTTGATTCGCTTGACGCTGCTG
kb_n1879_o1_r2	CCTAACATCAAATCCCCCACTGATGTTAGGTTCGATGTCTTGATTCGCTTGACGCTGCTG
kb_n112_o2_r4	CCTAACATCATCCCCAAAACTGATGTTAGGTTCGATGTCTTGATTCGCTTGACGCTGCTG
kb_n2052_o2_r1	CCTAACATCATTCCCATGTCTGATGTTAGGTTCGATGTCTTGATTCGCTTGACGCTGCTG
kb_n1566_o1_r4	CCTAACATCAATAAATTCCCTGATGTTAGGTTCGATGTCTTGATTCGCTTGACGCTGCTG
kb_n136_o2_r3	CCTAACATCATGGGAATACCTGATGTTAGGTTCGATGTCTTGATTCGCTTGACGCTGCTG
kb_n753_o1_r1	CCTAACATCAGAAATGCCCATGATGTTAGGTTCGATGTCTTGATTCGCTTGACGCTGCTG
kb_n1996_o1_r3	CCTAACATCAACACCCCCCTTGATGTTAGGTTCGATGTCTTGATTCGCTTGACGCTGCTG
kb_n2832_o1_r1	CCTAACATCACGAAATTCCCTGATGTTAGGTTCGATGTCTTGATTCGCTTGACGCTGCTG
kb_n2711_o2_r1	CCTAACATCAGGGTAATTTGTGATGTTAGGTTCGATGTCTTGATTCGCTTGACGCTGCTG
kb_n844_o2_r4	CCTAACATCAGTTTCCCCACTGATGTTAGGTTCGATGTCTTGATTCGCTTGACGCTGCTG
kb_n2371_o1_r3	CCTAACATCAGGCAAATCCATGATGTTAGGTTCGATGTCTTGATTCGCTTGACGCTGCTG
kb_n2174_o1_r2	CCTAACATCACGTACTCCCCTGATGTTAGGTTCGATGTCTTGATTCGCTTGACGCTGCTG
kb_n1636_o1_r1	CCTAACATCAGGGGTTTCCATGATGTTAGGTTCGATGTCTTGATTCGCTTGACGCTGCTG
kb_n1771_o1_r1	CCTAACATCACGGGGAATCCTGATGTTAGGTTCGATGTCTTGATTCGCTTGACGCTGCTG
kb_n3038_o1_r1	CCTAACATCAAAAGATCCCCTGATGTTAGGTTCGATGTCTTGATTCGCTTGACGCTGCTG
kb_n1290_o1_r4	CCTAACATCATCAGGGAAAATGATGTTAGGTTCGATGTCTTGATTCGCTTGACGCTGCTG
kb_n1619_o2_r2	CCTAACATCAGGAAATTCCGTGATGTTAGGTTCGATGTCTTGATTCGCTTGACGCTGCTG
kb_n1186_o1_r4	CCTAACATCACGGGAGTCCCTGATGTTAGGTTCGATGTCTTGATTCGCTTGACGCTGCTG
kb_n1543_o1_r3	CCTAACATCAAGGGGGGAGGTGATGTTAGGTTCGATGTCTTGATTCGCTTGACGCTGCTG
kb_n2205_o2_r1	CCTAACATCAGGTGTTTTTCTGATGTTAGGTTCGATGTCTTGATTCGCTTGACGCTGCTG
kb_n1077_o1_r3	CCTAACATCAGGATTACCCATGATGTTAGGTTCGATGTCTTGATTCGCTTGACGCTGCTG
kb_n2090_o1_r2	CCTAACATCACCCCCCCACATGATGTTAGGTTCGATGTCTTGATTCGCTTGACGCTGCTG
kb_n1528_o2_r2	CCTAACATCATTTCCGTCCCTGATGTTAGGTTCGATGTCTTGATTCGCTTGACGCTGCTG
kb_n889_o2_r2	CCTAACATCATTCCCATGGGTGATGTTAGGTTCGATGTCTTGATTCGCTTGACGCTGCTG
kb_n2963_o1_r1	CCTAACATCAGGGAAACACCTGATGTTAGGTTCGATGTCTTGATTCGCTTGACGCTGCTG
kb_n2647_o2_r3	CCTAACATCAACGGAATTTTTGATGTTAGGTTCGATGTCTTGATTCGCTTGACGCTGCTG
kb_n3075_o2_r1	CCTAACATCAGGGGGAACGGTGATGTTAGGTTCGATGTCTTGATTCGCTTGACGCTGCTG
kb_n1155_o1_r4	CCTAACATCACAAGGGGAAATGATGTTAGGTTCGATGTCTTGATTCGCTTGACGCTGCTG
kb_n2742_o2_r2	CCTAACATCATGGACTGCCCTGATGTTAGGTTCGATGTCTTGATTCGCTTGACGCTGCTG
kb_n1008_o1_r2	CCTAACATCAGAATATTCCATGATGTTAGGTTCGATGTCTTGATTCGCTTGACGCTGCTG
kb_n3061_o1_r2	CCTAACATCAGGGGAAATAATGATGTTAGGTTCGATGTCTTGATTCGCTTGACGCTGCTG
kb_n1854_o1_r3	CCTAACATCAGAAATTCCAATGATGTTAGGTTCGATGTCTTGATTCGCTTGACGCTGCTG
kb_n1478_o2_r3	CCTAACATCATCCCCCCCCGTGATGTTAGGTTCGATGTCTTGATTCGCTTGACGCTGCTG
kb_n229_o1_r2	CCTAACATCAGTGTGGGGAATGATGTTAGGTTCGATGTCTTGATTCGCTTGACGCTGCTG
kb_n2361_o2_r3	CCTAACATCATTGTACCCCCTGATGTTAGGTTCGATGTCTTGATTCGCTTGACGCTGCTG
kb_n2023_o1_r4	CCTAACATCAGTGGGGGGGATGATGTTAGGTTCGATGTCTTGATTCGCTTGACGCTGCTG
kb_n704_o1_r4	CCTAACATCACCCCCCCCGGTGATGTTAGGTTCGATGTCTTGATTCGCTTGACGCTGCTG
kb_n965_o1_r1	CCTAACATCAGTATTTCCCATGATGTTAGGTTCGATGTCTTGATTCGCTTGACGCTGCTG
kb_n1486_o1_r4	CCTAACATCACGTAAATTCCTGATGTTAGGTTCGATGTCTTGATTCGCTTGACGCTGCTG
kb_n2821_o1_r4	CCTAACATCACGGGGAAAACTGATGTTAGGTTCGATGTCTTGATTCGCTTGACGCTGCTG
kb_n2008_o2_r3	CCTAACATCAGGAAAATTCTTGATGTTAGGTTCGATGTCTTGATTCGCTTGACGCTGCTG
kb_n2891_o2_r1	CCTAACATCATTTTTCCCCATGATGTTAGGTTCGATGTCTTGATTCGCTTGACGCTGCTG
kb_n627_o2_r3	CCTAACATCATTTCCCCTTTTGATGTTAGGTTCGATGTCTTGATTCGCTTGACGCTGCTG
kb_n2252_o2_r4	CCTAACATCAGGGGAATGCTTGATGTTAGGTTCGATGTCTTGATTCGCTTGACGCTGCTG
kb_n1547_o2_r1	CCTAACATCATGCAATTCCCTGATGTTAGGTTCGATGTCTTGATTCGCTTGACGCTGCTG
kb_n1360_o2_r3	CCTAACATCAGGGGACAATGTGATGTTAGGTTCGATGTCTTGATTCGCTTGACGCTGCTG
kb_n1926_o1_r1	CCTAACATCAGAAAATTACCTGATGTTAGGTTCGATGTCTTGATTCGCTTGACGCTGCTG
kb_n2606_o2_r2	CCTAACATCACCCCCTATCTTGATGTTAGGTTCGATGTCTTGATTCGCTTGACGCTGCTG
kb_n1072_o1_r4	CCTAACATCAACCCCCCCATTGATGTTAGGTTCGATGTCTTGATTCGCTTGACGCTGCTG
kb_n2407_o1_r3	CCTAACATCAAGAATTCCCGTGATGTTAGGTTCGATGTCTTGATTCGCTTGACGCTGCTG
kb_n953_o1_r2	CCTAACATCAAATTATCCCCTGATGTTAGGTTCGATGTCTTGATTCGCTTGACGCTGCTG
kb_n998_o1_r1	CCTAACATCAGGGACTCACCTGATGTTAGGTTCGATGTCTTGATTCGCTTGACGCTGCTG
kb_n2188_o2_r4	CCTAACATCATGTAGGGGGGTGATGTTAGGTTCGATGTCTTGATTCGCTTGACGCTGCTG
kb_n1725_o2_r3	CCTAACATCAGGAAATCCCGTGATGTTAGGTTCGATGTCTTGATTCGCTTGACGCTGCTG
kb_n1674_o1_r4	CCTAACATCAAGAGGGGGGATGATGTTAGGTTCGATGTCTTGATTCGCTTGACGCTGCTG
kb_n2572_o1_r4	CCTAACATCAGAATATTCCCTGATGTTAGGTTCGATGTCTTGATTCGCTTGACGCTGCTG
kb_n234_o1_r3	CCTAACATCAGGGGAATTACTGATGTTAGGTTCGATGTCTTGATTCGCTTGACGCTGCTG
kb_n2395_o2_r2	CCTAACATCAGGGACTCTTTTGATGTTAGGTTCGATGTCTTGATTCGCTTGACGCTGCTG
kb_n1388_o1_r3	CCTAACATCACCCCCCCATCTGATGTTAGGTTCGATGTCTTGATTCGCTTGACGCTGCTG
kb_n418_o1_r4	CCTAACATCAGGGGGTTTCATGATGTTAGGTTCGATGTCTTGATTCGCTTGACGCTGCTG
kb_n982_o1_r4	CCTAACATCACGGGATCTCCTGATGTTAGGTTCGATGTCTTGATTCGCTTGACGCTGCTG
kb_n416_o2_r3	CCTAACATCAGGTGCCCCCCTGATGTTAGGTTCGATGTCTTGATTCGCTTGACGCTGCTG
kb_n2163_o2_r3	CCTAACATCAGGGGCGTTCCTGATGTTAGGTTCGATGTCTTGATTCGCTTGACGCTGCTG
kb_n1211_o1_r1	CCTAACATCAGGGAATTACATGATGTTAGGTTCGATGTCTTGATTCGCTTGACGCTGCTG
kb_n723_o2_r1	CCTAACATCATGGGTATTCCTGATGTTAGGTTCGATGTCTTGATTCGCTTGACGCTGCTG
kb_n622_o1_r4	CCTAACATCAATTCCCAAGGTGATGTTAGGTTCGATGTCTTGATTCGCTTGACGCTGCTG
kb_n2857_o1_r1	CCTAACATCAATGAAATTCCTGATGTTAGGTTCGATGTCTTGATTCGCTTGACGCTGCTG
kb_n511_o1_r2	CCTAACATCAGAAATTTTCCTGATGTTAGGTTCGATGTCTTGATTCGCTTGACGCTGCTG
kb_n3110_o2_r3	CCTAACATCACCCTCGGGGGTGATGTTAGGTTCGATGTCTTGATTCGCTTGACGCTGCTG
kb_n1780_o1_r2	CCTAACATCAGGCCGTCCCCTGATGTTAGGTTCGATGTCTTGATTCGCTTGACGCTGCTG
kb_n333_o1_r2	CCTAACATCACCCCCCCACCTGATGTTAGGTTCGATGTCTTGATTCGCTTGACGCTGCTG
kb_n1534_o2_r2	CCTAACATCAGGGATCTTCCTGATGTTAGGTTCGATGTCTTGATTCGCTTGACGCTGCTG
kb_n3075_o1_r1	CCTAACATCACCGTTCCCCCTGATGTTAGGTTCGATGTCTTGATTCGCTTGACGCTGCTG
kb_n3201_o2_r1	CCTAACATCATATTCTCCCCTGATGTTAGGTTCGATGTCTTGATTCGCTTGACGCTGCTG
kb_n1760_o1_r2	CCTAACATCAGGGGAGATTATGATGTTAGGTTCGATGTCTTGATTCGCTTGACGCTGCTG
kb_n2977_o2_r3	CCTAACATCAGGGGAGAGTTTGATGTTAGGTTCGATGTCTTGATTCGCTTGACGCTGCTG
kb_n757_o1_r2	CCTAACATCAACAGGGAAAATGATGTTAGGTTCGATGTCTTGATTCGCTTGACGCTGCTG
kb_n1009_o1_r4	CCTAACATCAGAAACCCCCCTGATGTTAGGTTCGATGTCTTGATTCGCTTGACGCTGCTG
kb_n698_o2_r1	CCTAACATCAGAATTCCCGTTGATGTTAGGTTCGATGTCTTGATTCGCTTGACGCTGCTG
kb_n986_o2_r4	CCTAACATCATTTCCCACTTTGATGTTAGGTTCGATGTCTTGATTCGCTTGACGCTGCTG
kb_n1189_o2_r1	CCTAACATCATGGGAAATTCTGATGTTAGGTTCGATGTCTTGATTCGCTTGACGCTGCTG
kb_n418_o2_r3	CCTAACATCATGAAACCCCCTGATGTTAGGTTCGATGTCTTGATTCGCTTGACGCTGCTG
kb_n2213_o1_r4	CCTAACATCAGGGCTGCCCCTGATGTTAGGTTCGATGTCTTGATTCGCTTGACGCTGCTG
kb_n1872_o1_r1	CCTAACATCAGGCAACTCCCTGATGTTAGGTTCGATGTCTTGATTCGCTTGACGCTGCTG
kb_n2105_o1_r4	CCTAACATCAGGGGAACATATGATGTTAGGTTCGATGTCTTGATTCGCTTGACGCTGCTG
kb_n2672_o2_r1	CCTAACATCAGCGGATTTTCTGATGTTAGGTTCGATGTCTTGATTCGCTTGACGCTGCTG
kb_n1345_o1_r2	CCTAACATCAAGGGGTTCCCTGATGTTAGGTTCGATGTCTTGATTCGCTTGACGCTGCTG
kb_n1118_o1_r4	CCTAACATCAAACTTTCCCATGATGTTAGGTTCGATGTCTTGATTCGCTTGACGCTGCTG
kb_n1735_o1_r4	CCTAACATCACGATTTTCCCTGATGTTAGGTTCGATGTCTTGATTCGCTTGACGCTGCTG
kb_n3130_o1_r4	CCTAACATCAGGGCCCCCCCTGATGTTAGGTTCGATGTCTTGATTCGCTTGACGCTGCTG
kb_n2354_o1_r2	CCTAACATCAAAGAAATTCCTGATGTTAGGTTCGATGTCTTGATTCGCTTGACGCTGCTG
kb_n585_o1_r1	CCTAACATCACTAAAATTCCTGATGTTAGGTTCGATGTCTTGATTCGCTTGACGCTGCTG
kb_n2039_o1_r1	CCTAACATCAAAGTGGGGGGTGATGTTAGGTTCGATGTCTTGATTCGCTTGACGCTGCTG
kb_n1870_o1_r1	CCTAACATCAGAGGGGGGAATGATGTTAGGTTCGATGTCTTGATTCGCTTGACGCTGCTG
kb_n1392_o2_r3	CCTAACATCAGGGAACTTCCTGATGTTAGGTTCGATGTCTTGATTCGCTTGACGCTGCTG
kb_n2384_o2_r1	CCTAACATCACCCCCAACCTTGATGTTAGGTTCGATGTCTTGATTCGCTTGACGCTGCTG
kb_n269_o1_r4	CCTAACATCATTCTCCCCAATGATGTTAGGTTCGATGTCTTGATTCGCTTGACGCTGCTG
kb_n3220_o2_r2	CCTAACATCAGTCCCCCCCGTGATGTTAGGTTCGATGTCTTGATTCGCTTGACGCTGCTG
kb_n2754_o2_r3	CCTAACATCATTATATTCCCTGATGTTAGGTTCGATGTCTTGATTCGCTTGACGCTGCTG
kb_n1277_o2_r4	CCTAACATCAGGATTTCCCTTGATGTTAGGTTCGATGTCTTGATTCGCTTGACGCTGCTG
kb_n2065_o2_r2	CCTAACATCAGGAATTCCGTTGATGTTAGGTTCGATGTCTTGATTCGCTTGACGCTGCTG
kb_n2502_o1_r4	CCTAACATCAAAGAATTCCCTGATGTTAGGTTCGATGTCTTGATTCGCTTGACGCTGCTG
kb_n2159_o1_r1	CCTAACATCAAGGAAAGCCCTGATGTTAGGTTCGATGTCTTGATTCGCTTGACGCTGCTG
kb_n946_o2_r3	CCTAACATCATCCCATTTCCTGATGTTAGGTTCGATGTCTTGATTCGCTTGACGCTGCTG
kb_n3023_o1_r4	CCTAACATCAGGGGATCTACTGATGTTAGGTTCGATGTCTTGATTCGCTTGACGCTGCTG
kb_n1310_o1_r1	CCTAACATCAATGGGGGAATTGATGTTAGGTTCGATGTCTTGATTCGCTTGACGCTGCTG
kb_n2554_o2_r2	CCTAACATCATGGCATTTCCTGATGTTAGGTTCGATGTCTTGATTCGCTTGACGCTGCTG
kb_n2373_o1_r1	CCTAACATCAGGGGGTTCTATGATGTTAGGTTCGATGTCTTGATTCGCTTGACGCTGCTG
kb_n2225_o2_r1	CCTAACATCAGGGCAAAAATTGATGTTAGGTTCGATGTCTTGATTCGCTTGACGCTGCTG
kb_n2439_o2_r4	CCTAACATCAGCGGAAAATTTGATGTTAGGTTCGATGTCTTGATTCGCTTGACGCTGCTG
kb_n2003_o2_r2	CCTAACATCATTTCCCCACGTGATGTTAGGTTCGATGTCTTGATTCGCTTGACGCTGCTG
kb_n2894_o1_r3	CCTAACATCAGGGGGGCGCATGATGTTAGGTTCGATGTCTTGATTCGCTTGACGCTGCTG
kb_n1563_o1_r4	CCTAACATCAAGGGAATTACTGATGTTAGGTTCGATGTCTTGATTCGCTTGACGCTGCTG
kb_n784_o1_r3	CCTAACATCACCCCCCTGACTGATGTTAGGTTCGATGTCTTGATTCGCTTGACGCTGCTG
kb_n2666_o2_r4	CCTAACATCATTACTTTCCCTGATGTTAGGTTCGATGTCTTGATTCGCTTGACGCTGCTG
kb_n481_o2_r1	CCTAACATCATGGGGACCCCTGATGTTAGGTTCGATGTCTTGATTCGCTTGACGCTGCTG
kb_n1232_o2_r4	CCTAACATCACTAGGGGGGGTGATGTTAGGTTCGATGTCTTGATTCGCTTGACGCTGCTG
kb_n3049_o1_r1	CCTAACATCAGGAATGTCCATGATGTTAGGTTCGATGTCTTGATTCGCTTGACGCTGCTG
kb_n3230_o2_r2	CCTAACATCAGGGGGCTTTCTGATGTTAGGTTCGATGTCTTGATTCGCTTGACGCTGCTG
kb_n1971_o2_r1	CCTAACATCAGTAGTTTCCGTGATGTTAGGTTCGATGTCTTGATTCGCTTGACGCTGCTG
kb_n824_o2_r4	CCTAACATCAGTGCGCCCCCTGATGTTAGGTTCGATGTCTTGATTCGCTTGACGCTGCTG
kb_n2504_o2_r4	CCTAACATCAGGAAATACCTTGATGTTAGGTTCGATGTCTTGATTCGCTTGACGCTGCTG
kb_n2325_o2_r3	CCTAACATCAGGGAATATTTTGATGTTAGGTTCGATGTCTTGATTCGCTTGACGCTGCTG
kb_n2587_o1_r1	CCTAACATCAAAAAAGTCCCTGATGTTAGGTTCGATGTCTTGATTCGCTTGACGCTGCTG
kb_n913_o1_r1	CCTAACATCAGGGGGGGGCATGATGTTAGGTTCGATGTCTTGATTCGCTTGACGCTGCTG
kb_n303_o1_r3	CCTAACATCAGAATTCTCCCTGATGTTAGGTTCGATGTCTTGATTCGCTTGACGCTGCTG
kb_n98_o2_r3	CCTAACATCACCCCCTACCTTGATGTTAGGTTCGATGTCTTGATTCGCTTGACGCTGCTG
kb_n673_o2_r3	CCTAACATCAGGGAAATTTGTGATGTTAGGTTCGATGTCTTGATTCGCTTGACGCTGCTG
kb_n1872_o1_r3	CCTAACATCAGGCAACTCCCTGATGTTAGGTTCGATGTCTTGATTCGCTTGACGCTGCTG
kb_n1393_o1_r1	CCTAACATCAGGAAACTTCCTGATGTTAGGTTCGATGTCTTGATTCGCTTGACGCTGCTG
kb_n2120_o1_r3	CCTAACATCAGAAATACCCATGATGTTAGGTTCGATGTCTTGATTCGCTTGACGCTGCTG
kb_n2825_o2_r2	CCTAACATCATGGGATTGCCTGATGTTAGGTTCGATGTCTTGATTCGCTTGACGCTGCTG
kb_n2444_o2_r4	CCTAACATCATAGCTTCCCCTGATGTTAGGTTCGATGTCTTGATTCGCTTGACGCTGCTG
kb_n2562_o1_r4	CCTAACATCACAAAATTCCATGATGTTAGGTTCGATGTCTTGATTCGCTTGACGCTGCTG
kb_n80_o1_r3	CCTAACATCAGGGGGAATACTGATGTTAGGTTCGATGTCTTGATTCGCTTGACGCTGCTG
kb_n2686_o2_r3	CCTAACATCAGGGAACCTCCTGATGTTAGGTTCGATGTCTTGATTCGCTTGACGCTGCTG
kb_n2287_o2_r4	CCTAACATCATAATCCCCCTTGATGTTAGGTTCGATGTCTTGATTCGCTTGACGCTGCTG
kb_n1883_o2_r4	CCTAACATCAGGGGGGGGGGTGATGTTAGGTTCGATGTCTTGATTCGCTTGACGCTGCTG
kb_n77_o1_r4	CCTAACATCAGCATTTTCCCTGATGTTAGGTTCGATGTCTTGATTCGCTTGACGCTGCTG
kb_n896_o1_r2	CCTAACATCAGATTTTCCCCTGATGTTAGGTTCGATGTCTTGATTCGCTTGACGCTGCTG
kb_n677_o1_r4	CCTAACATCAAAATTCCCCCTGATGTTAGGTTCGATGTCTTGATTCGCTTGACGCTGCTG
kb_n2531_o1_r3	CCTAACATCAAAATATTCCGTGATGTTAGGTTCGATGTCTTGATTCGCTTGACGCTGCTG
kb_n1223_o2_r4	CCTAACATCACGGGGTTTTTTGATGTTAGGTTCGATGTCTTGATTCGCTTGACGCTGCTG
kb_n2992_o2_r4	CCTAACATCAGGGAATGCCTTGATGTTAGGTTCGATGTCTTGATTCGCTTGACGCTGCTG
kb_n3093_o2_r4	CCTAACATCAGGGAAATCTTTGATGTTAGGTTCGATGTCTTGATTCGCTTGACGCTGCTG
kb_n1821_o2_r1	CCTAACATCATGGACTTCCCTGATGTTAGGTTCGATGTCTTGATTCGCTTGACGCTGCTG
kb_n1924_o1_r2	CCTAACATCACGGTAATCCCTGATGTTAGGTTCGATGTCTTGATTCGCTTGACGCTGCTG
kb_n870_o2_r4	CCTAACATCATGACCCCCCCTGATGTTAGGTTCGATGTCTTGATTCGCTTGACGCTGCTG
kb_n850_o2_r2	CCTAACATCAGGAATTTACTTGATGTTAGGTTCGATGTCTTGATTCGCTTGACGCTGCTG
kb_n3283_o1_r2	CCTAACATCACGGGAACTCCTGATGTTAGGTTCGATGTCTTGATTCGCTTGACGCTGCTG
kb_n579_o1_r3	CCTAACATCAGCATGGGAAATGATGTTAGGTTCGATGTCTTGATTCGCTTGACGCTGCTG
kb_n1252_o2_r4	CCTAACATCAATCCCCCCTTTGATGTTAGGTTCGATGTCTTGATTCGCTTGACGCTGCTG
kb_n182_o2_r1	CCTAACATCATTTGGGAAACTGATGTTAGGTTCGATGTCTTGATTCGCTTGACGCTGCTG
kb_n1599_o1_r3	CCTAACATCAGGTTTTTCCATGATGTTAGGTTCGATGTCTTGATTCGCTTGACGCTGCTG
kb_n3173_o2_r2	CCTAACATCACGAGAGGGGGTGATGTTAGGTTCGATGTCTTGATTCGCTTGACGCTGCTG
kb_n734_o1_r3	CCTAACATCAGGGGGATTACTGATGTTAGGTTCGATGTCTTGATTCGCTTGACGCTGCTG
kb_n40_o2_r1	CCTAACATCAGGGAAAAAGTTGATGTTAGGTTCGATGTCTTGATTCGCTTGACGCTGCTG
kb_n588_o2_r1	CCTAACATCAGGGAGTCTCCTGATGTTAGGTTCGATGTCTTGATTCGCTTGACGCTGCTG
kb_n2321_o1_r4	CCTAACATCACCCCCTCCCCTGATGTTAGGTTCGATGTCTTGATTCGCTTGACGCTGCTG
kb_n2075_o2_r2	CCTAACATCAGGGGAGTCCGTGATGTTAGGTTCGATGTCTTGATTCGCTTGACGCTGCTG
kb_n279_o1_r3	CCTAACATCAGGGGGACAAATGATGTTAGGTTCGATGTCTTGATTCGCTTGACGCTGCTG
kb_n2164_o1_r3	CCTAACATCACGGGGGAATATGATGTTAGGTTCGATGTCTTGATTCGCTTGACGCTGCTG
kb_n1104_o1_r3	CCTAACATCACTGGGAAAACTGATGTTAGGTTCGATGTCTTGATTCGCTTGACGCTGCTG
kb_n1734_o1_r3	CCTAACATCAGGGTGTTTTATGATGTTAGGTTCGATGTCTTGATTCGCTTGACGCTGCTG
kb_n3290_o1_r1	CCTAACATCACCCCCCACCCTGATGTTAGGTTCGATGTCTTGATTCGCTTGACGCTGCTG
kb_n2908_o1_r1	CCTAACATCACGAAAGTCCCTGATGTTAGGTTCGATGTCTTGATTCGCTTGACGCTGCTG
kb_n712_o2_r3	CCTAACATCATTCCCACATGTGATGTTAGGTTCGATGTCTTGATTCGCTTGACGCTGCTG
kb_n1929_o2_r2	CCTAACATCATTTTTTTTTATGATGTTAGGTTCGATGTCTTGATTCGCTTGACGCTGCTG
kb_n3122_o1_r1	CCTAACATCAGTGAGGGGGATGATGTTAGGTTCGATGTCTTGATTCGCTTGACGCTGCTG
kb_n2957_o2_r2	CCTAACATCATCCATCCCCCTGATGTTAGGTTCGATGTCTTGATTCGCTTGACGCTGCTG
kb_n469_o1_r3	CCTAACATCAGTAATTCCCATGATGTTAGGTTCGATGTCTTGATTCGCTTGACGCTGCTG
kb_n963_o1_r4	CCTAACATCAGACATCCCCCTGATGTTAGGTTCGATGTCTTGATTCGCTTGACGCTGCTG
kb_n2465_o2_r3	CCTAACATCATTCCCCCCCATGATGTTAGGTTCGATGTCTTGATTCGCTTGACGCTGCTG
kb_n1488_o1_r3	CCTAACATCAAACATTCCCCTGATGTTAGGTTCGATGTCTTGATTCGCTTGACGCTGCTG
kb_n1006_o1_r4	CCTAACATCAGGGAACGCCCTGATGTTAGGTTCGATGTCTTGATTCGCTTGACGCTGCTG
kb_n777_o2_r3	CCTAACATCAGCGGAAATTTTGATGTTAGGTTCGATGTCTTGATTCGCTTGACGCTGCTG
kb_n1348_o2_r3	CCTAACATCACTGGGGGGGGTGATGTTAGGTTCGATGTCTTGATTCGCTTGACGCTGCTG
kb_n2450_o2_r2	CCTAACATCAGGGACTTTTCTGATGTTAGGTTCGATGTCTTGATTCGCTTGACGCTGCTG
kb_n2389_o2_r4	CCTAACATCAGGTAAATCCCTGATGTTAGGTTCGATGTCTTGATTCGCTTGACGCTGCTG
kb_n633_o2_r2	CCTAACATCACGGGGAGGGGTGATGTTAGGTTCGATGTCTTGATTCGCTTGACGCTGCTG
kb_n394_o1_r3	CCTAACATCAAGGGGGAATATGATGTTAGGTTCGATGTCTTGATTCGCTTGACGCTGCTG
kb_n2265_o1_r3	CCTAACATCAAAGCCCCCCCTGATGTTAGGTTCGATGTCTTGATTCGCTTGACGCTGCTG
kb_n1221_o1_r2	CCTAACATCACCCCGGGGGATGATGTTAGGTTCGATGTCTTGATTCGCTTGACGCTGCTG
kb_n3068_o2_r2	CCTAACATCATTCTGGGGGGTGATGTTAGGTTCGATGTCTTGATTCGCTTGACGCTGCTG
kb_n2530_o2_r4	CCTAACATCAGGAACTTCCTTGATGTTAGGTTCGATGTCTTGATTCGCTTGACGCTGCTG
kb_n727_o1_r2	CCTAACATCAAAGGGGGGAATGATGTTAGGTTCGATGTCTTGATTCGCTTGACGCTGCTG
kb_n951_o2_r2	CCTAACATCATGGATTGCCCTGATGTTAGGTTCGATGTCTTGATTCGCTTGACGCTGCTG
kb_n141_o1_r2	CCTAACATCACGGTCTTTCCTGATGTTAGGTTCGATGTCTTGATTCGCTTGACGCTGCTG
kb_n1605_o1_r2	CCTAACATCAGAAGTTCCCATGATGTTAGGTTCGATGTCTTGATTCGCTTGACGCTGCTG
kb_n797_o2_r2	CCTAACATCACAGGGGGAATTGATGTTAGGTTCGATGTCTTGATTCGCTTGACGCTGCTG
kb_n2786_o2_r2	CCTAACATCAGGGAAGATTTTGATGTTAGGTTCGATGTCTTGATTCGCTTGACGCTGCTG
kb_n3243_o2_r3	CCTAACATCACCCCCCCTTGTGATGTTAGGTTCGATGTCTTGATTCGCTTGACGCTGCTG
kb_n2566_o1_r1	CCTAACATCAAACTTTCCCCTGATGTTAGGTTCGATGTCTTGATTCGCTTGACGCTGCTG
kb_n770_o2_r1	CCTAACATCAGGGAAACTTTTGATGTTAGGTTCGATGTCTTGATTCGCTTGACGCTGCTG
kb_n1317_o1_r2	CCTAACATCAAAAATTCCTATGATGTTAGGTTCGATGTCTTGATTCGCTTGACGCTGCTG
kb_n2743_o1_r4	CCTAACATCAGAAATCTCCCTGATGTTAGGTTCGATGTCTTGATTCGCTTGACGCTGCTG
kb_n1486_o2_r1	CCTAACATCAGGAATTTACGTGATGTTAGGTTCGATGTCTTGATTCGCTTGACGCTGCTG
kb_n997_o1_r4	CCTAACATCAGAATACCCCCTGATGTTAGGTTCGATGTCTTGATTCGCTTGACGCTGCTG
kb_n2172_o1_r3	CCTAACATCAGGGGAAAAAATGATGTTAGGTTCGATGTCTTGATTCGCTTGACGCTGCTG
kb_n3100_o2_r1	CCTAACATCAGGGAAAGTCTTGATGTTAGGTTCGATGTCTTGATTCGCTTGACGCTGCTG
kb_n2671_o1_r3	CCTAACATCAGGGGGGGTAATGATGTTAGGTTCGATGTCTTGATTCGCTTGACGCTGCTG
kb_n2417_o2_r4	CCTAACATCATGAGTTCCCCTGATGTTAGGTTCGATGTCTTGATTCGCTTGACGCTGCTG
kb_n916_o2_r3	CCTAACATCAGGGGGGTTGTTGATGTTAGGTTCGATGTCTTGATTCGCTTGACGCTGCTG
kb_n51_o2_r3	CCTAACATCATTAAATCCCCTGATGTTAGGTTCGATGTCTTGATTCGCTTGACGCTGCTG
kb_n2017_o2_r4	CCTAACATCACGGGGCTTTTTGATGTTAGGTTCGATGTCTTGATTCGCTTGACGCTGCTG
kb_n1718_o2_r3	CCTAACATCAGGTGATCCCCTGATGTTAGGTTCGATGTCTTGATTCGCTTGACGCTGCTG
kb_n344_o2_r1	CCTAACATCAGGATATTTCCTGATGTTAGGTTCGATGTCTTGATTCGCTTGACGCTGCTG
kb_n2855_o1_r3	CCTAACATCAATCGGGGAAATGATGTTAGGTTCGATGTCTTGATTCGCTTGACGCTGCTG
kb_n606_o1_r3	CCTAACATCAAGGAGTTTCCTGATGTTAGGTTCGATGTCTTGATTCGCTTGACGCTGCTG
kb_n2071_o2_r4	CCTAACATCAGGGGGATCCCTGATGTTAGGTTCGATGTCTTGATTCGCTTGACGCTGCTG
kb_n369_o2_r4	CCTAACATCAGGGGTAAACTTGATGTTAGGTTCGATGTCTTGATTCGCTTGACGCTGCTG
kb_n2969_o2_r4	CCTAACATCACGATAGGGGGTGATGTTAGGTTCGATGTCTTGATTCGCTTGACGCTGCTG
kb_n321_o1_r3	CCTAACATCAGAAAGTCCCATGATGTTAGGTTCGATGTCTTGATTCGCTTGACGCTGCTG
kb_n2106_o1_r3	CCTAACATCAGGGACTACCCTGATGTTAGGTTCGATGTCTTGATTCGCTTGACGCTGCTG
kb_n2256_o2_r1	CCTAACATCAGGAATATCCGTGATGTTAGGTTCGATGTCTTGATTCGCTTGACGCTGCTG
kb_n1880_o2_r1	CCTAACATCATGGGGGGGATTGATGTTAGGTTCGATGTCTTGATTCGCTTGACGCTGCTG
kb_n1467_o2_r2	CCTAACATCACGTAACGGGGTGATGTTAGGTTCGATGTCTTGATTCGCTTGACGCTGCTG
kb_n1096_o1_r4	CCTAACATCAAGGCAGGGGGTGATGTTAGGTTCGATGTCTTGATTCGCTTGACGCTGCTG
kb_n1036_o1_r4	CCTAACATCAGATTCCCCACTGATGTTAGGTTCGATGTCTTGATTCGCTTGACGCTGCTG
kb_n1661_o1_r4	CCTAACATCAGATTCCCCAATGATGTTAGGTTCGATGTCTTGATTCGCTTGACGCTGCTG
kb_n834_o2_r2	CCTAACATCAGGAATGCCCGTGATGTTAGGTTCGATGTCTTGATTCGCTTGACGCTGCTG
kb_n2427_o1_r4	CCTAACATCAACGTGGGAAATGATGTTAGGTTCGATGTCTTGATTCGCTTGACGCTGCTG
kb_n3265_o2_r2	CCTAACATCATTCCCCCAGTTGATGTTAGGTTCGATGTCTTGATTCGCTTGACGCTGCTG
kb_n272_o1_r2	CCTAACATCAATTACCCCCCTGATGTTAGGTTCGATGTCTTGATTCGCTTGACGCTGCTG
kb_n1339_o2_r1	CCTAACATCAAAGTCCCCTTTGATGTTAGGTTCGATGTCTTGATTCGCTTGACGCTGCTG
kb_n1614_o2_r1	CCTAACATCAGTACTCCCCCTGATGTTAGGTTCGATGTCTTGATTCGCTTGACGCTGCTG
kb_n1583_o1_r1	CCTAACATCACCCCCCTCCATGATGTTAGGTTCGATGTCTTGATTCGCTTGACGCTGCTG
kb_n52_o1_r1	CCTAACATCAGAAACTCCCATGATGTTAGGTTCGATGTCTTGATTCGCTTGACGCTGCTG
kb_n1980_o2_r1	CCTAACATCATGGGGTTTCCTGATGTTAGGTTCGATGTCTTGATTCGCTTGACGCTGCTG
kb_n1832_o2_r4	CCTAACATCAAGGGAGTTTTTGATGTTAGGTTCGATGTCTTGATTCGCTTGACGCTGCTG
kb_n3219_o2_r3	CCTAACATCAGGGGAACTTGTGATGTTAGGTTCGATGTCTTGATTCGCTTGACGCTGCTG
kb_n2277_o2_r2	CCTAACATCATGTTTTTCCCTGATGTTAGGTTCGATGTCTTGATTCGCTTGACGCTGCTG
kb_n1062_o2_r2	CCTAACATCATGTTAATCCCTGATGTTAGGTTCGATGTCTTGATTCGCTTGACGCTGCTG
kb_n2797_o1_r1	CCTAACATCACGGAAATCCCTGATGTTAGGTTCGATGTCTTGATTCGCTTGACGCTGCTG
kb_n758_o1_r3	CCTAACATCAGGGGCTTCACTGATGTTAGGTTCGATGTCTTGATTCGCTTGACGCTGCTG
kb_n2056_o1_r4	CCTAACATCAACCACCCCCTTGATGTTAGGTTCGATGTCTTGATTCGCTTGACGCTGCTG
kb_n1497_o2_r4	CCTAACATCAGGGGTAGTCCTGATGTTAGGTTCGATGTCTTGATTCGCTTGACGCTGCTG
kb_n1923_o2_r2	CCTAACATCAGGTAAAGCCCTGATGTTAGGTTCGATGTCTTGATTCGCTTGACGCTGCTG
kb_n2126_o2_r4	CCTAACATCATCCCCCAATATGATGTTAGGTTCGATGTCTTGATTCGCTTGACGCTGCTG
kb_n224_o1_r2	CCTAACATCAGGATGGGGGATGATGTTAGGTTCGATGTCTTGATTCGCTTGACGCTGCTG
kb_n291_o2_r1	CCTAACATCATCCCCGTCCCTGATGTTAGGTTCGATGTCTTGATTCGCTTGACGCTGCTG
kb_n1714_o1_r4	CCTAACATCAAGGTTTCCCCTGATGTTAGGTTCGATGTCTTGATTCGCTTGACGCTGCTG
kb_n111_o2_r3	CCTAACATCATCGGGAATTCTGATGTTAGGTTCGATGTCTTGATTCGCTTGACGCTGCTG
kb_n149_o2_r1	CCTAACATCAGGGCAACCCGTGATGTTAGGTTCGATGTCTTGATTCGCTTGACGCTGCTG
kb_n2840_o2_r4	CCTAACATCAGTACATTCCGTGATGTTAGGTTCGATGTCTTGATTCGCTTGACGCTGCTG
kb_n2292_o1_r4	CCTAACATCACATACCCCCCTGATGTTAGGTTCGATGTCTTGATTCGCTTGACGCTGCTG
kb_n487_o2_r2	CCTAACATCAGGGTTTTGCCTGATGTTAGGTTCGATGTCTTGATTCGCTTGACGCTGCTG
kb_n2066_o2_r3	CCTAACATCATGGAGTTCCCTGATGTTAGGTTCGATGTCTTGATTCGCTTGACGCTGCTG
kb_n1094_o2_r4	CCTAACATCAGGGGGTTTGTTGATGTTAGGTTCGATGTCTTGATTCGCTTGACGCTGCTG
kb_n2333_o2_r3	CCTAACATCAGTAGGGGGTTTGATGTTAGGTTCGATGTCTTGATTCGCTTGACGCTGCTG
kb_n8_o2_r3	CCTAACATCAGGGGGATTCCTGATGTTAGGTTCGATGTCTTGATTCGCTTGACGCTGCTG
kb_n1260_o1_r3	CCTAACATCACCCCGGGAAATGATGTTAGGTTCGATGTCTTGATTCGCTTGACGCTGCTG
kb_n1549_o2_r4	CCTAACATCAGCGGGAATTCTGATGTTAGGTTCGATGTCTTGATTCGCTTGACGCTGCTG
kb_n2966_o1_r2	CCTAACATCAGGAATTCACCTGATGTTAGGTTCGATGTCTTGATTCGCTTGACGCTGCTG
kb_n2001_o2_r1	CCTAACATCAGGGGGTTTTGTGATGTTAGGTTCGATGTCTTGATTCGCTTGACGCTGCTG
kb_n1044_o1_r1	CCTAACATCAGGGGAAGGGATGATGTTAGGTTCGATGTCTTGATTCGCTTGACGCTGCTG
kb_n570_o2_r3	CCTAACATCATTAGGGGGTTTGATGTTAGGTTCGATGTCTTGATTCGCTTGACGCTGCTG
[truncated: 29,296 more rows]
